# Supplementary material for: Strain-level diversity of giant viruses infecting chlorarachniophyte algae in the subtropical North Pacific
Source: ISME J. 2026 Apr 16;20(1):wrag093. doi: 10.1093/ismejo/wrag093 (PMC13196603; doi:10.1093/ismejo/wrag093)
Supplement: Supplementary_Material_wrag093 [file supplementary_material_wrag093.zip]

Archive with 12 entries (12 files):
- ChlorV ISMEJ SI.pdf
- Supplementary_File1_single_gene_trees.pdf
- Supplementary_File2_ChlorV_structural_alignments.pdf
- TableS1_isolation_times_locs.xlsx
- TableS2_sequencing_accessions.xlsx
- TableS3_Chlorarachniophytes_18S_28S.xlsx
- TableS4_infection_data.xlsx
- TableS5_sequence-based_annotations.xlsx
- TableS6_gene_clusters_annotations.xlsx
- TableS7_ChlorVs_vs_Bigelowiella_GEVEs.xlsx
- TableS8_ptm_iptm_MTase.xlsx
- TableS9_ChlorV-1_proteomics_annotated.xlsx
