# Supplementary material for: Strain-level diversity of giant viruses infecting chlorarachniophyte algae in the subtropical North Pacific
Source: ISME J. 2026 Apr 16;20(1):wrag093. doi: 10.1093/ismejo/wrag093 (PMC13196603; doi:10.1093/ismejo/wrag093)
Supplement: Supplementary_Material_wrag093 [file supplementary_material_wrag093.zip › TableS1_isolation_times_locs.xlsx]

## Sheet: Sheet1
Chlorarachniophyte strains	Collection Date	Collection location	Water collection depth (m)	collection number	Isolation host
AL-FL04	2010-05-20	Station ALOHA	≤ 75	UHM2024
AL-FL05	2010-05-20	Station ALOHA	≤ 75	UHM2000
AL-FL10	2011-03-22	Station ALOHA	≤ 75	UHM2023
AL-TEMP06	2012-01-20	Station ALOHA	≤ 75	UHM2022
AL-TEMP07	2012-01-20	Station ALOHA	≤ 75	UHM2021
AL-DI01	2010-05-20	Station ALOHA	≤ 75	UHM2020
Virus strains	Collection Date	Collection location	Water collection depth (m)		Isolation host
ChlorV-1	2011-07-21	Station ALOHA	25		AL-FL05
ChlorV-2	2010-06-10	Station ALOHA	25		AL-FL04
ChlorV-3	2011-07-21	Station ALOHA	25		AL-DI01
ChlorV-4	2012-06-28	Station ALOHA	25		AL-TEMP07
