# Supplementary material for: Strain-level diversity of giant viruses infecting chlorarachniophyte algae in the subtropical North Pacific
Source: ISME J. 2026 Apr 16;20(1):wrag093. doi: 10.1093/ismejo/wrag093 (PMC13196603; doi:10.1093/ismejo/wrag093)
Supplement: Supplementary_Material_wrag093 [file supplementary_material_wrag093.zip › TableS2_sequencing_accessions.xlsx]

## Sheet: Sheet1
Accession	Platform	Virus	purpose	date	dorado version	flow cell type	model
ERR15564607	ONT	ChlorV-1	modifications	2023-04-19	0.9.1+c8c2c9f	FLO-MIN114	dna_r10.4.1_e8.2_400bps_sup@v4.1.0
ERR15564604	ONT	ChlorV-2	modifications	2024-05-21	0.9.1+c8c2c9f	FLO-MIN114	dna_r10.4.1_e8.2_400bps_sup@v5.0.0
ERR15564606	ONT	ChlorV-3	modifications	2024-05-17	0.9.1+c8c2c9f	FLO-MIN114	dna_r10.4.1_e8.2_400bps_sup@v5.0.0
ERR15564608	ONT	ChlorV-4	modifications	2024-05-15	0.9.1+c8c2c9f	FLO-MIN114	dna_r10.4.1_e8.2_400bps_sup@v5.0.0
	ONT	ChlorV-3	auxiliary	2022-05-09	bonito	FLO-MIN106	dna_r9.4.1_e8_sup@v3.3
ERR15562096	ONT	ChlorV-4	primary	2022-11-16	0.2.4+3fc2b0f	FLO-MIN106	dna_r9.4.1_e8_sup@v3.3
ERR15562091	ONT	ChlorV-2	primary	2023-10-10	0.3.1+bb8c5ee	FLO-MIN114	dna_r10.4.1_e8.2_400bps_sup@v4.2.0_dna_r10.4.1_e8.2_5khz_stereo@v1.1
ERR15562082	ONT	ChlorV-1	primary	2023-04-19	0.5.0+0d932c0	FLO-MIN114	dna_r10.4.1_e8.2_400bps_sup@v4.1.0_dna_r10.4.1_e8.2_4khz_stereo@v1.1
ERR15561774	ONT	ChlorV-3	primary	2024-05-17	0.5.0+0d932c0	FLO-MIN114	dna_r10.4.1_e8.2_400bps_sup@v4.3.0_dna_r10.4.1_e8.2_5khz_stereo@v1.2
ERR15563417	PacBio	ChlorV-1	auxiliary				PacBio RS II
ERR15562170	Illumina	ChlorV-4	polishing				Illumina NovaSeq 6000 S4
ERR15562191	Illumina	ChlorV-1	polishing				Illumina MiSeq
