# Supplementary material for: Strain-level diversity of giant viruses infecting chlorarachniophyte algae in the subtropical North Pacific
Source: ISME J. 2026 Apr 16;20(1):wrag093. doi: 10.1093/ismejo/wrag093 (PMC13196603; doi:10.1093/ismejo/wrag093)
Supplement: Supplementary_Material_wrag093 [file supplementary_material_wrag093.zip › TableS4_infection_data.xlsx]

## Sheet: Sheet1
Strain name	AL-DI01	AL-FL05	AL-FL10	AL-TEMP06	AL-TEMP07
ChlorV-1	50000000	200000000	-	<1E+07	50000000
ChlorV-2	20000000	-	<1E+07	<1E+07	10000000
ChlorV-3	80000000	-	-	30000000	80000000
ChlorV-4	40000000	-	-	<1E+07	20000000
