# Supplementary material for: Strain-level diversity of giant viruses infecting chlorarachniophyte algae in the subtropical North Pacific
Source: ISME J. 2026 Apr 16;20(1):wrag093. doi: 10.1093/ismejo/wrag093 (PMC13196603; doi:10.1093/ismejo/wrag093)
Supplement: Supplementary_Material_wrag093 [file supplementary_material_wrag093.zip › TableS5_sequence-based_annotations.xlsx]

## Sheet: Sheet1
seqid	database	accession	description	tag	start	stop	evalue
ChlorV-1..001	GVOG/NCVOG	GVOG10947	putative cysteine protease;NCVOG0609		0	210	1.7e-18
ChlorV-1..001	NCBI NR/Taxonomy	693272	Viruses,Nucleocytoviricota,Megaviricetes,Imitervirales,Mimiviridae,Rheavirus,Rheavirus sinusmexicani		0	210	4.02e-41
ChlorV-1..002	Coils	Coil	Coil		317	370	-
ChlorV-1..002	Coils	Coil	Coil		86	120	-
ChlorV-1..002	Gene3D	G3DSA:3.30.160.60	Classic Zinc Finger		7	81	3.1e-08
ChlorV-1..002	GVOG/NCVOG	GVOG08345	uncharacterized protein;NCVOG4141		0	370	1.3e-11
ChlorV-1..002	GVOG/NCVOG	GVOG12010	uncharacterized protein;NCVOG4141		0	370	2.1e-05
ChlorV-1..002	GVOG/NCVOG	GVOG10528	uncharacterized protein;NCVOG4141,NCVOG2947		0	370	6.4e-05
ChlorV-1..002	GVOG/NCVOG	GVOGm0206	uncharacterized protein;NCVOG2947		0	370	1.9e-43
ChlorV-1..002	GVOG/NCVOG	GVOGm0301	no_annotation;no_annot		0	370	3.5e-10
ChlorV-1..002	GVOG/NCVOG	GVOGm0676	uncharacterized protein,KilA domain (pfam04383),KilA N-domain protein,KilA-N domain protein,uncharacterized domain DUF3627; found downstream KilA, BRO, and MSV199 domains. Also is found in some baculoviruses (gi 165969059, 18138388);NCVOG5433,NCVOG0070,NCVOG1360,NCVOG1364,NCVOG1424,NCVOG5420		0	370	8.3e-12
ChlorV-1..002	GVOG/NCVOG	GVOG13965	uncharacterized protein;NCVOG4141		0	370	3.7e-09
ChlorV-1..002	NCBI NR/Taxonomy	0			0	370	0
ChlorV-1..002	Pfam	PF00096	Zinc finger, C2H2 type		61	80	9.9e-05
ChlorV-1..002	ProSiteProfiles	PS50157	Zinc finger C2H2 type domain profile.		60	91	9.14072
ChlorV-1..002	ProSiteProfiles	PS50157	Zinc finger C2H2 type domain profile.		8	31	8.91211
ChlorV-1..002	SMART	SM00355	c2h2final6		60	80	5.7
ChlorV-1..002	SMART	SM00355	c2h2final6		8	31	3.9
ChlorV-1..002	SUPERFAMILY	SSF57667	beta-beta-alpha zinc fingers		7	81	2.94e-06
ChlorV-1..003	Gene3D	G3DSA:3.40.50.150	Vaccinia Virus protein VP39		1	196	4.7e-19
ChlorV-1..003	GVOG/NCVOG	GVOGm0667	putative methyltransferase;NCVOG1010		0	204	6.1e-36
ChlorV-1..003	GVOG/NCVOG	GVOGm0154	FkbM methyltransferase;NCVOG3091		0	204	2.4e-23
ChlorV-1..003	GVOG/NCVOG	GVOGm0246			0	204	1.4e-05
ChlorV-1..003	GVOG/NCVOG	GVOGm1111			0	204	6e-17
ChlorV-1..003	GVOG/NCVOG	GVOGm1107	no_annotation;no_annot		0	204	5.6e-06
ChlorV-1..003	GVOG/NCVOG	GVOG09230	FkbM methyltransferase;NCVOG3091		0	204	3.4e-09
ChlorV-1..003	GVOG/NCVOG	GVOGm0560	putative methyltransferase;NCVOG1010		0	204	5.8e-22
ChlorV-1..003	GVOG/NCVOG	GVOG09998	FkbM methyltransferase;NCVOG3091		0	204	5.3e-18
ChlorV-1..003	GVOG/NCVOG	GVOG12997	no_annotation;no_annot		0	204	2.2e-11
ChlorV-1..003	GVOG/NCVOG	GVOGm1439			0	204	1.6e-08
ChlorV-1..003	GVOG/NCVOG	GVOGm0562	no_annotation;no_annot		0	204	1.2e-11
ChlorV-1..003	GVOG/NCVOG	GVOG08296			0	204	2.1e-30
ChlorV-1..003	GVOG/NCVOG	GVOG08295			0	204	1.1e-19
ChlorV-1..003	NCBI NR/Taxonomy	0			0	204	0
ChlorV-1..003	NCBIfam	TIGR01444	FkbM family methyltransferase		6	163	8.3e-16
ChlorV-1..003	PANTHER	PTHR34203	METHYLTRANSFERASE, FKBM FAMILY PROTEIN		32	171	9.2e-10
ChlorV-1..003	Pfam	PF05050	Methyltransferase FkbM domain		10	189	1.7e-13
ChlorV-1..003	SUPERFAMILY	SSF53335	S-adenosyl-L-methionine-dependent methyltransferases		3	195	1.66e-16
ChlorV-1..004	MobiDBLite	mobidb-lite	consensus disorder prediction		172	191	-
ChlorV-1..004	MobiDBLite	mobidb-lite	consensus disorder prediction		175	189	-
ChlorV-1..004	NCBI NR/Taxonomy	0			0	279	0
ChlorV-1..005	Gene3D	G3DSA:3.40.630.30	-		4	107	4.1e-14
ChlorV-1..005	GVOG/NCVOG	GVOG09839	no_annotation;no_annot		0	109	1.5e-18
ChlorV-1..005	GVOG/NCVOG	GVOG01769	no_annotation;no_annot		0	109	2.5e-07
ChlorV-1..005	GVOG/NCVOG	GVOG06832	no_annotation;no_annot		0	109	3.4e-16
ChlorV-1..005	GVOG/NCVOG	GVOG09214	no_annotation;no_annot		0	109	8.2e-05
ChlorV-1..005	GVOG/NCVOG	GVOG09169	no_annotation;no_annot		0	109	3e-13
ChlorV-1..005	GVOG/NCVOG	GVOG08491	no_annotation;no_annot		0	109	2.7e-06
ChlorV-1..005	GVOG/NCVOG	GVOGm1216	Glucosamine 6-phosphate N-acetyltransferase;NCVOG0063		0	109	2.5e-05
ChlorV-1..005	GVOG/NCVOG	GVOG09300	no_annotation;no_annot		0	109	1.6e-09
ChlorV-1..005	GVOG/NCVOG	GVOG12206	no_annotation;no_annot		0	109	6.8e-11
ChlorV-1..005	GVOG/NCVOG	GVOG11758	no_annotation;no_annot		0	109	2.3e-06
ChlorV-1..005	GVOG/NCVOG	GVOG09178	Glucosamine 6-phosphate N-acetyltransferase;NCVOG0063		0	109	3.5e-06
ChlorV-1..005	GVOG/NCVOG	GVOG08360	no_annotation;no_annot		0	109	7e-13
ChlorV-1..005	GVOG/NCVOG	GVOG09372	no_annotation;no_annot		0	109	2e-05
ChlorV-1..005	GVOG/NCVOG	GVOG06776	no_annotation;no_annot		0	109	1.1e-07
ChlorV-1..005	NCBI NR/Taxonomy	469	Bacteria,Pseudomonadota,Gammaproteobacteria,Moraxellales,Moraxellaceae,Acinetobacter		0	109	0.000162
ChlorV-1..005	Pfam	PF00583	Acetyltransferase (GNAT) family		20	95	6.6e-07
ChlorV-1..005	ProSiteProfiles	PS51186	Gcn5-related N-acetyltransferase (GNAT) domain profile.		1	109	12.0706
ChlorV-1..005	SUPERFAMILY	SSF55729	Acyl-CoA N-acyltransferases (Nat)		8	105	7.85e-16
ChlorV-1..006	Gene3D	G3DSA:3.50.50.60	-		31	140	2.1e-07
ChlorV-1..006	GVOG/NCVOG	GVOGm0071	uncharacterized protein;NCVOG4034		0	417	1.3e-09
ChlorV-1..006	GVOG/NCVOG	GVOGm1800	Flavin-containing amine oxidoreductase;NCVOG0058		0	417	5e-11
ChlorV-1..006	GVOG/NCVOG	GVOG05401	no_annotation;no_annot		0	417	4.1e-06
ChlorV-1..006	NCBI NR/Taxonomy	0			0	417	0
ChlorV-1..006	Pfam	PF13450	NAD(P)-binding Rossmann-like domain		47	90	2.5e-06
ChlorV-1..006	SUPERFAMILY	SSF51905	FAD/NAD(P)-binding domain		46	279	1.35e-12
ChlorV-1..007	Coils	Coil	Coil		1061	1081	-
ChlorV-1..007	FunFam	G3DSA:3.90.199.10:FF:000002	DNA topoisomerase 2		671	853	1.7e-75
ChlorV-1..007	FunFam	G3DSA:3.40.50.670:FF:000001	DNA topoisomerase 2		410	582	4.5e-61
ChlorV-1..007	FunFam	G3DSA:3.30.1490.30:FF:000001	DNA topoisomerase 2		545	587	2.3e-15
ChlorV-1..007	Gene3D	G3DSA:3.30.230.10	-		258	381	3.9e-30
ChlorV-1..007	Gene3D	G3DSA:3.30.1360.40	-		853	954	4.3e-111
ChlorV-1..007	Gene3D	G3DSA:3.30.565.10	-		8	256	6e-78
ChlorV-1..007	Gene3D	G3DSA:3.30.1490.30	-		545	587	2.1e-107
ChlorV-1..007	Gene3D	G3DSA:1.10.268.10	Topoisomerase, domain 3		970	1103	4e-38
ChlorV-1..007	Gene3D	G3DSA:3.90.199.10	Topoisomerase II, domain 5		671	968	4.3e-111
ChlorV-1..007	Gene3D	G3DSA:3.40.50.670	-		410	670	2.1e-107
ChlorV-1..007	GVOG/NCVOG	GVOGm0461	DNA topoisomerase II;NCVOG0037		0	1104	0
ChlorV-1..007	GVOG/NCVOG	GVOG05200	DNA topoisomerase II;NCVOG0037		0	1104	1.5e-128
ChlorV-1..007	GVOG/NCVOG	GVOG05686	DNA topoisomerase II;NCVOG0037		0	1104	1.3e-128
ChlorV-1..007	NCBI NR/Taxonomy	2922419	Viruses,Nucleocytoviricota,Megaviricetes,Imitervirales,Mimiviridae,Chlorella virus XW01		0	1104	0
ChlorV-1..007	PANTHER	PTHR10169	DNA TOPOISOMERASE/GYRASE		2	1099	0
ChlorV-1..007	Pfam	PF00204	DNA gyrase B		255	393	7.8e-17
ChlorV-1..007	Pfam	PF01751	Toprim domain		426	540	1.1e-06
ChlorV-1..007	Pfam	PF02518	Histidine kinase-, DNA gyrase B-, and HSP90-like ATPase		57	152	2.1e-08
ChlorV-1..007	Pfam	PF16898	C-terminal associated domain of TOPRIM		543	666	1.9e-36
ChlorV-1..007	Pfam	PF00521	DNA gyrase/topoisomerase IV, subunit A		669	1091	3.7e-119
ChlorV-1..007	PRINTS	PR01158	Topoisomerase II signature		409	419	2.6e-66
ChlorV-1..007	PRINTS	PR01158	Topoisomerase II signature		776	796	2.6e-66
ChlorV-1..007	PRINTS	PR00418	DNA topoisomerase II family signature		94	107	1.1e-44
ChlorV-1..007	PRINTS	PR01158	Topoisomerase II signature		538	549	2.6e-66
ChlorV-1..007	PRINTS	PR00418	DNA topoisomerase II family signature		499	515	1.1e-44
ChlorV-1..007	PRINTS	PR01158	Topoisomerase II signature		963	989	2.6e-66
ChlorV-1..007	PRINTS	PR00418	DNA topoisomerase II family signature		283	296	1.1e-44
ChlorV-1..007	PRINTS	PR00418	DNA topoisomerase II family signature		578	594	1.1e-44
ChlorV-1..007	PRINTS	PR00418	DNA topoisomerase II family signature		517	534	1.1e-44
ChlorV-1..007	PRINTS	PR00418	DNA topoisomerase II family signature		57	72	1.1e-44
ChlorV-1..007	PRINTS	PR01158	Topoisomerase II signature		698	721	2.6e-66
ChlorV-1..007	PRINTS	PR01158	Topoisomerase II signature		584	596	2.6e-66
ChlorV-1..007	PRINTS	PR01158	Topoisomerase II signature		472	485	2.6e-66
ChlorV-1..007	PRINTS	PR01158	Topoisomerase II signature		746	768	2.6e-66
ChlorV-1..007	PRINTS	PR00418	DNA topoisomerase II family signature		537	549	1.1e-44
ChlorV-1..007	PRINTS	PR01158	Topoisomerase II signature		424	431	2.6e-66
ChlorV-1..007	PRINTS	PR01158	Topoisomerase II signature		880	894	2.6e-66
ChlorV-1..007	PRINTS	PR00418	DNA topoisomerase II family signature		137	151	1.1e-44
ChlorV-1..007	PRINTS	PR00418	DNA topoisomerase II family signature		426	440	1.1e-44
ChlorV-1..007	PRINTS	PR01158	Topoisomerase II signature		518	533	2.6e-66
ChlorV-1..007	ProSiteProfiles	PS50880	Toprim domain profile.		424	541	13.3745
ChlorV-1..007	SMART	SM00433	topII5		57	638	1.2e-185
ChlorV-1..007	SMART	SM00434	topIV4		649	1089	6.5e-139
ChlorV-1..007	SUPERFAMILY	SSF55874	ATPase domain of HSP90 chaperone/DNA topoisomerase II/histidine kinase		4	241	1.66e-49
ChlorV-1..007	SUPERFAMILY	SSF56719	Type II DNA topoisomerase		400	1100	3.79e-207
ChlorV-1..007	SUPERFAMILY	SSF54211	Ribosomal protein S5 domain 2-like		234	384	3.98e-28
ChlorV-1..008	CDD	cd00761	Glyco_tranf_GTA_type		283	384	4.15293e-09
ChlorV-1..008	Gene3D	G3DSA:3.90.550.10	Spore Coat Polysaccharide Biosynthesis Protein SpsA; Chain A		239	492	1.4e-16
ChlorV-1..008	NCBI NR/Taxonomy	4751	Eukaryota		0	711	2.44e-59
ChlorV-1..008	Pfam	PF00535	Glycosyl transferase family 2		303	384	2.8e-08
ChlorV-1..008	SUPERFAMILY	SSF53448	Nucleotide-diphospho-sugar transferases		263	546	2.48e-19
ChlorV-1..009	Gene3D	G3DSA:3.30.40.10	Zinc/RING finger domain, C3HC4 (zinc finger)		1	52	5.9e-12
ChlorV-1..009	GVOG/NCVOG	GVOG10430			0	105	2e-07
ChlorV-1..009	GVOG/NCVOG	GVOG11970	RING-finger-containing E3 ubiquitin ligase;NCVOG0330		0	105	9.1e-11
ChlorV-1..009	GVOG/NCVOG	GVOG10897			0	105	8e-07
ChlorV-1..009	GVOG/NCVOG	GVOG11678	RING-finger-containing E3 ubiquitin ligase;NCVOG0330		0	105	3.5e-12
ChlorV-1..009	GVOG/NCVOG	GVOG11963	RING-finger-containing E3 ubiquitin ligase;NCVOG0330		0	105	3.6e-09
ChlorV-1..009	GVOG/NCVOG	GVOG13088	RING-finger-containing E3 ubiquitin ligase;NCVOG0330		0	105	9.2e-09
ChlorV-1..009	GVOG/NCVOG	GVOG10434	ankyrin repeat protein;NCVOG4122,NCVOG0451		0	105	3.9e-07
ChlorV-1..009	GVOG/NCVOG	GVOG11309	RING-finger-containing E3 ubiquitin ligase;NCVOG0330		0	105	1.5e-11
ChlorV-1..009	GVOG/NCVOG	GVOG11318			0	105	3.3e-11
ChlorV-1..009	GVOG/NCVOG	GVOG12207			0	105	1.9e-08
ChlorV-1..009	GVOG/NCVOG	GVOG10470	RING-finger-containing E3 ubiquitin ligase;NCVOG0330		0	105	1.2e-06
ChlorV-1..009	GVOG/NCVOG	GVOG11961	RING-finger-containing E3 ubiquitin ligase;NCVOG0330		0	105	8.9e-14
ChlorV-1..009	GVOG/NCVOG	GVOG12953	RING-finger-containing E3 ubiquitin ligase;NCVOG0330		0	105	3.4e-10
ChlorV-1..009	GVOG/NCVOG	GVOGm0986	RING-finger-containing E3 ubiquitin ligase;NCVOG0330		0	105	3.4e-08
ChlorV-1..009	GVOG/NCVOG	GVOG11314	RING-finger-containing E3 ubiquitin ligase;NCVOG0330		0	105	1.7e-11
ChlorV-1..009	GVOG/NCVOG	GVOG11698			0	105	2.4e-06
ChlorV-1..009	GVOG/NCVOG	GVOG08410	RING-finger-containing E3 ubiquitin ligase;NCVOG0330		0	105	1.4e-08
ChlorV-1..009	GVOG/NCVOG	GVOG11666	RING-finger-containing E3 ubiquitin ligase;NCVOG0330		0	105	9.2e-10
ChlorV-1..009	GVOG/NCVOG	GVOG10416			0	105	3.6e-11
ChlorV-1..009	GVOG/NCVOG	GVOG11971	RING-finger-containing E3 ubiquitin ligase;NCVOG0330		0	105	2.7e-10
ChlorV-1..009	GVOG/NCVOG	GVOG13097	RING-finger-containing E3 ubiquitin ligase;NCVOG0330		0	105	1e-08
ChlorV-1..009	GVOG/NCVOG	GVOG10420	RING-finger-containing E3 ubiquitin ligase;NCVOG0330		0	105	1.5e-11
ChlorV-1..009	GVOG/NCVOG	GVOG05470	no_annotation;no_annot		0	105	2.4e-05
ChlorV-1..009	GVOG/NCVOG	GVOG12951	RING-finger-containing E3 ubiquitin ligase;NCVOG0330		0	105	6.5e-12
ChlorV-1..009	GVOG/NCVOG	GVOG12414	RING-finger-containing E3 ubiquitin ligase;NCVOG0330		0	105	4.2e-11
ChlorV-1..009	GVOG/NCVOG	GVOG07341	inhibitor of apoptosis protein;NCVOG0009		0	105	7.7e-07
ChlorV-1..009	GVOG/NCVOG	GVOG12415	RING-finger-containing E3 ubiquitin ligase;NCVOG0330		0	105	4.6e-08
ChlorV-1..009	GVOG/NCVOG	GVOG12956	RING-finger-containing E3 ubiquitin ligase;NCVOG0330		0	105	1.7e-08
ChlorV-1..009	GVOG/NCVOG	GVOG11313			0	105	9.1e-07
ChlorV-1..009	GVOG/NCVOG	GVOG11673			0	105	5e-09
ChlorV-1..009	GVOG/NCVOG	GVOG12948	RING-finger-containing E3 ubiquitin ligase;NCVOG0330		0	105	1.8e-13
ChlorV-1..009	GVOG/NCVOG	GVOG12213	RING-finger-containing E3 ubiquitin ligase;NCVOG0330		0	105	6.9e-09
ChlorV-1..009	GVOG/NCVOG	GVOG11098	RING-finger-containing E3 ubiquitin ligase,zinc finger-like protein,KilA domain (pfam04383),KilA N-domain protein,KilA-N domain protein,uncharacterized domain DUF3627; found downstream KilA, BRO, and MSV199 domains. Also is found in some baculoviruses (gi 165969059, 18138388);NCVOG0330,NCVOG0070,NCVOG1360,NCVOG5406,NCVOG1364,NCVOG1424		0	105	1.3e-05
ChlorV-1..009	GVOG/NCVOG	GVOG12410	RING-finger-containing E3 ubiquitin ligase;NCVOG0330		0	105	2.7e-12
ChlorV-1..009	GVOG/NCVOG	GVOGm1219	RING-finger-containing E3 ubiquitin ligase;NCVOG0330		0	105	4e-07
ChlorV-1..009	GVOG/NCVOG	GVOG12203	RING-finger-containing E3 ubiquitin ligase;NCVOG0330		0	105	1.8e-07
ChlorV-1..009	GVOG/NCVOG	GVOG09830	RING-finger-containing E3 ubiquitin ligase;NCVOG0330		0	105	2.2e-10
ChlorV-1..009	GVOG/NCVOG	GVOG07507	RING-finger-containing E3 ubiquitin ligase;NCVOG0330		0	105	1.9e-07
ChlorV-1..009	GVOG/NCVOG	GVOG11966	RING-finger-containing E3 ubiquitin ligase;NCVOG0330		0	105	2.5e-12
ChlorV-1..009	GVOG/NCVOG	GVOG12199	RING-finger-containing E3 ubiquitin ligase;NCVOG0330		0	105	3.6e-10
ChlorV-1..009	GVOG/NCVOG	GVOG11310			0	105	3.1e-09
ChlorV-1..009	GVOG/NCVOG	GVOG11978			0	105	2.6e-08
ChlorV-1..009	GVOG/NCVOG	GVOG10444	RING-finger-containing E3 ubiquitin ligase;NCVOG0330		0	105	1.3e-09
ChlorV-1..009	GVOG/NCVOG	GVOG12413			0	105	8.6e-12
ChlorV-1..009	GVOG/NCVOG	GVOG11307	RING-finger-containing E3 ubiquitin ligase;NCVOG0330		0	105	3.3e-10
ChlorV-1..009	GVOG/NCVOG	GVOG11965	RING-finger-containing E3 ubiquitin ligase;NCVOG0330		0	105	3.4e-10
ChlorV-1..009	GVOG/NCVOG	GVOG12408	RING-finger-containing E3 ubiquitin ligase;NCVOG0330		0	105	7e-13
ChlorV-1..009	GVOG/NCVOG	GVOG11305	RING-finger-containing E3 ubiquitin ligase;NCVOG0330		0	105	1.2e-12
ChlorV-1..009	GVOG/NCVOG	GVOG12781	RING-finger-containing E3 ubiquitin ligase;NCVOG0330		0	105	5.1e-10
ChlorV-1..009	GVOG/NCVOG	GVOG09829	RING-finger-containing E3 ubiquitin ligase;NCVOG0330		0	105	2.4e-12
ChlorV-1..009	GVOG/NCVOG	GVOG12409	RING-finger-containing E3 ubiquitin ligase;NCVOG0330		0	105	3.7e-09
ChlorV-1..009	GVOG/NCVOG	GVOGm0789	RING-finger-containing E3 ubiquitin ligase;NCVOG0330		0	105	3.9e-13
ChlorV-1..009	GVOG/NCVOG	GVOG13090	RING-finger-containing E3 ubiquitin ligase;NCVOG0330		0	105	9.3e-12
ChlorV-1..009	GVOG/NCVOG	GVOG12609	RING-finger-containing E3 ubiquitin ligase;NCVOG0330		0	105	9.1e-11
ChlorV-1..009	GVOG/NCVOG	GVOG12210	RING-finger-containing E3 ubiquitin ligase;NCVOG0330		0	105	1.2e-09
ChlorV-1..009	GVOG/NCVOG	GVOGm0165	RING-finger-containing E3 ubiquitin ligase;NCVOG0330		0	105	2.2e-07
ChlorV-1..009	GVOG/NCVOG	GVOG12600	RING-finger-containing E3 ubiquitin ligase;NCVOG0330		0	105	1.3e-10
ChlorV-1..009	GVOG/NCVOG	GVOG12426	RING-finger-containing E3 ubiquitin ligase;NCVOG0330		0	105	4.6e-08
ChlorV-1..009	GVOG/NCVOG	GVOG12205	no_annotation;no_annot		0	105	5.6e-06
ChlorV-1..009	GVOG/NCVOG	GVOG11969	RING-finger-containing E3 ubiquitin ligase;NCVOG0330		0	105	1.9e-10
ChlorV-1..009	GVOG/NCVOG	GVOG13190			0	105	9.9e-07
ChlorV-1..009	GVOG/NCVOG	GVOG11329			0	105	9.3e-11
ChlorV-1..009	GVOG/NCVOG	GVOG12602	RING-finger-containing E3 ubiquitin ligase;NCVOG0330		0	105	4.4e-11
ChlorV-1..009	GVOG/NCVOG	GVOG11667			0	105	7.8e-07
ChlorV-1..009	GVOG/NCVOG	GVOG10415			0	105	1.3e-07
ChlorV-1..009	GVOG/NCVOG	GVOG10887	RING-finger-containing E3 ubiquitin ligase;NCVOG0330		0	105	1.3e-09
ChlorV-1..009	GVOG/NCVOG	GVOG09828	RING-finger-containing E3 ubiquitin ligase;NCVOG0330		0	105	1.7e-10
ChlorV-1..009	GVOG/NCVOG	GVOG12603	no_annotation;no_annot		0	105	3.3e-07
ChlorV-1..009	GVOG/NCVOG	GVOG12434	RING-finger-containing E3 ubiquitin ligase;NCVOG0330		0	105	4.3e-10
ChlorV-1..009	GVOG/NCVOG	GVOG09827	RING-finger-containing E3 ubiquitin ligase;NCVOG0330		0	105	1.9e-10
ChlorV-1..009	GVOG/NCVOG	GVOG10559	SEL1 repeat protein;NCVOG0015		0	105	4.2e-05
ChlorV-1..009	GVOG/NCVOG	GVOG11664	RING-finger-containing E3 ubiquitin ligase;NCVOG0330		0	105	6.3e-12
ChlorV-1..009	GVOG/NCVOG	GVOG12599	RING-finger-containing E3 ubiquitin ligase;NCVOG0330		0	105	2.6e-12
ChlorV-1..009	GVOG/NCVOG	GVOG13089	RING-finger-containing E3 ubiquitin ligase;NCVOG0330		0	105	6.5e-11
ChlorV-1..009	GVOG/NCVOG	GVOG10417	RING-finger-containing E3 ubiquitin ligase;NCVOG0330		0	105	4.4e-12
ChlorV-1..009	GVOG/NCVOG	GVOG11967	RING-finger-containing E3 ubiquitin ligase;NCVOG0330		0	105	1.3e-08
ChlorV-1..009	GVOG/NCVOG	GVOG12200	RING-finger-containing E3 ubiquitin ligase;NCVOG0330		0	105	2.7e-11
ChlorV-1..009	GVOG/NCVOG	GVOG10418	RING-finger-containing E3 ubiquitin ligase;NCVOG0330		0	105	3.1e-12
ChlorV-1..009	GVOG/NCVOG	GVOG11991	RING-finger-containing E3 ubiquitin ligase;NCVOG0330		0	105	1.6e-10
ChlorV-1..009	GVOG/NCVOG	GVOG13210			0	105	7.1e-06
ChlorV-1..009	GVOG/NCVOG	GVOG11325			0	105	1.5e-06
ChlorV-1..009	GVOG/NCVOG	GVOG13093	RING-finger-containing E3 ubiquitin ligase;NCVOG0330		0	105	1.8e-09
ChlorV-1..009	GVOG/NCVOG	GVOG11665	no_annotation;no_annot		0	105	2.3e-09
ChlorV-1..009	GVOG/NCVOG	GVOG12411			0	105	1.8e-08
ChlorV-1..009	GVOG/NCVOG	GVOG13518	RING-finger-containing E3 ubiquitin ligase;NCVOG0330		0	105	7.8e-12
ChlorV-1..009	GVOG/NCVOG	GVOG12211	RING-finger-containing E3 ubiquitin ligase;NCVOG0330		0	105	3.1e-10
ChlorV-1..009	GVOG/NCVOG	GVOG12954	RING-finger-containing E3 ubiquitin ligase;NCVOG0330		0	105	2.7e-08
ChlorV-1..009	GVOG/NCVOG	GVOG11308	RING-finger-containing E3 ubiquitin ligase;NCVOG0330		0	105	5.2e-12
ChlorV-1..009	GVOG/NCVOG	GVOG11324	uncharacterized protein;NCVOG4003,NCVOG4947		0	105	5.5e-06
ChlorV-1..009	GVOG/NCVOG	GVOG11968	RING-finger-containing E3 ubiquitin ligase;NCVOG0330		0	105	1.2e-10
ChlorV-1..009	GVOG/NCVOG	GVOG12214	RING-finger-containing E3 ubiquitin ligase;NCVOG0330		0	105	5.9e-07
ChlorV-1..009	GVOG/NCVOG	GVOG12422	RING-finger-containing E3 ubiquitin ligase;NCVOG0330		0	105	3.4e-09
ChlorV-1..009	GVOG/NCVOG	GVOG12419	RING-finger-containing E3 ubiquitin ligase;NCVOG0330		0	105	3.4e-10
ChlorV-1..009	GVOG/NCVOG	GVOG10889	RING-finger-containing E3 ubiquitin ligase;NCVOG0330		0	105	3.4e-11
ChlorV-1..009	GVOG/NCVOG	GVOG12955	RING-finger-containing E3 ubiquitin ligase;NCVOG0330		0	105	1.2e-09
ChlorV-1..009	GVOG/NCVOG	GVOG11669	RING-finger-containing E3 ubiquitin ligase;NCVOG0330		0	105	5.4e-10
ChlorV-1..009	GVOG/NCVOG	GVOG12950	RING-finger-containing E3 ubiquitin ligase;NCVOG0330		0	105	3.5e-10
ChlorV-1..009	GVOG/NCVOG	GVOG13091	RING-finger-containing E3 ubiquitin ligase;NCVOG0330		0	105	3.3e-09
ChlorV-1..009	GVOG/NCVOG	GVOG08419			0	105	4.8e-06
ChlorV-1..009	GVOG/NCVOG	GVOG10905	RING-finger-containing E3 ubiquitin ligase;NCVOG0330		0	105	3e-07
ChlorV-1..009	GVOG/NCVOG	GVOGm0412	uncharacterized protein;NCVOG2169		0	105	1e-07
ChlorV-1..009	GVOG/NCVOG	GVOG12601	RING-finger-containing E3 ubiquitin ligase;NCVOG0330		0	105	4e-10
ChlorV-1..009	GVOG/NCVOG	GVOG11692	RING-finger-containing E3 ubiquitin ligase;NCVOG0330		0	105	8.5e-14
ChlorV-1..009	GVOG/NCVOG	GVOG12606	RING-finger-containing E3 ubiquitin ligase;NCVOG0330		0	105	4.9e-08
ChlorV-1..009	GVOG/NCVOG	GVOG12198	RING-finger-containing E3 ubiquitin ligase;NCVOG0330		0	105	1.3e-09
ChlorV-1..009	GVOG/NCVOG	GVOG11319	RING-finger-containing E3 ubiquitin ligase;NCVOG0330		0	105	4.7e-10
ChlorV-1..009	GVOG/NCVOG	GVOG12416	no_annotation;no_annot		0	105	1.4e-08
ChlorV-1..009	GVOG/NCVOG	GVOG12201			0	105	5.4e-11
ChlorV-1..009	GVOG/NCVOG	GVOG12608	RING-finger-containing E3 ubiquitin ligase;NCVOG0330		0	105	5.3e-09
ChlorV-1..009	GVOG/NCVOG	GVOG11312	no_annotation;no_annot		0	105	9.7e-09
ChlorV-1..009	GVOG/NCVOG	GVOGm0726	RING-finger-containing E3 ubiquitin ligase;NCVOG0330		0	105	1e-10
ChlorV-1..009	GVOG/NCVOG	GVOG07109	RING-finger-containing E3 ubiquitin ligase;NCVOG0330		0	105	7.1e-11
ChlorV-1..009	GVOG/NCVOG	GVOG11320	RING-finger-containing E3 ubiquitin ligase;NCVOG0330		0	105	5.1e-12
ChlorV-1..009	NCBI NR/Taxonomy	1			0	105	4.41e-07
ChlorV-1..009	Pfam	PF13639	Ring finger domain		2	40	3.5e-08
ChlorV-1..009	ProSiteProfiles	PS50089	Zinc finger RING-type profile.		3	40	12.7106
ChlorV-1..009	SMART	SM00184	ring_2		3	39	2.3e-07
ChlorV-1..009	SUPERFAMILY	SSF57850	RING/U-box		2	46	8.52e-14
ChlorV-1..010	Gene3D	G3DSA:1.10.510.10	Transferase(Phosphotransferase) domain 1		28	315	4e-27
ChlorV-1..010	GVOG/NCVOG	GVOGm0230	no_annotation;no_annot		0	346	9.9e-07
ChlorV-1..010	GVOG/NCVOG	GVOG06339	Serine/Threonine or Tyrosine protein kinase (tandem-duplicated in Mimi- and Marseilleviridae),Serine/Threonine protein kinase,Serine/Threonine protein kinases,tyrosine protein kinase;NCVOG0284,NCVOG0301,NCVOG0304,NCVOG0305,NCVOG0302,NCVOG0307,NCVOG0282		0	346	2.5e-06
ChlorV-1..010	GVOG/NCVOG	GVOG07642	Serine/Threonine or Tyrosine protein kinase (tandem-duplicated in Mimi- and Marseilleviridae),Serine/Threonine protein kinase;NCVOG0284,NCVOG0282,NCVOG0304,NCVOG0305		0	346	8.5e-08
ChlorV-1..010	GVOG/NCVOG	GVOG11988	Serine/Threonine or Tyrosine protein kinase (tandem-duplicated in Mimi- and Marseilleviridae),Serine/Threonine protein kinase;NCVOG0284,NCVOG0282,NCVOG0305		0	346	1.7e-08
ChlorV-1..010	GVOG/NCVOG	GVOG08290	Serine/Threonine protein kinase;NCVOG0288		0	346	1.2e-06
ChlorV-1..010	GVOG/NCVOG	GVOG10886	Serine/Threonine or Tyrosine protein kinase (tandem-duplicated in Mimi- and Marseilleviridae),Serine/Threonine protein kinase;NCVOG0284,NCVOG0282,NCVOG0305		0	346	1.4e-10
ChlorV-1..010	GVOG/NCVOG	GVOG09592	Serine/Threonine or Tyrosine protein kinase (tandem-duplicated in Mimi- and Marseilleviridae),Serine/Threonine protein kinases,putative serine/threonine protein kinase,tyrosine protein kinase,Serine/Threonine protein kinase,serine/threonine protein kinase;NCVOG0304,NCVOG0284,NCVOG0301,NCVOG0296,NCVOG0305,NCVOG0302,NCVOG0297,NCVOG0286,NCVOG0307,NCVOG0282		0	346	1.8e-13
ChlorV-1..010	GVOG/NCVOG	GVOG10472	Serine/Threonine or Tyrosine protein kinase (tandem-duplicated in Mimi- and Marseilleviridae),Serine/Threonine protein kinase,Serine/Threonine protein kinases;NCVOG0284,NCVOG0301,NCVOG0304,NCVOG0305,NCVOG0302,NCVOG0282		0	346	4.3e-11
ChlorV-1..010	GVOG/NCVOG	GVOGm1100	Serine/Threonine or Tyrosine protein kinase (tandem-duplicated in Mimi- and Marseilleviridae),Serine/Threonine protein kinases,tyrosine protein kinase,Serine/Threonine protein kinase,F10-like kinase,serine/threonine protein kinase;NCVOG0295,NCVOG0284,NCVOG0301,NCVOG0304,NCVOG0305,NCVOG0302,NCVOG0286,NCVOG0307,NCVOG0282		0	346	2.7e-10
ChlorV-1..010	GVOG/NCVOG	GVOG11354	Serine/Threonine protein kinase;NCVOG0282		0	346	3e-06
ChlorV-1..010	GVOG/NCVOG	GVOG00243	no_annotation;no_annot		0	346	7.4e-05
ChlorV-1..010	GVOG/NCVOG	GVOG09164	Serine/Threonine protein kinase;NCVOG0282		0	346	2.3e-09
ChlorV-1..010	GVOG/NCVOG	GVOG11672	Serine/Threonine or Tyrosine protein kinase (tandem-duplicated in Mimi- and Marseilleviridae),Serine/Threonine protein kinase;NCVOG0284,NCVOG0282,NCVOG0305		0	346	1.6e-10
ChlorV-1..010	GVOG/NCVOG	GVOG07440	Serine/Threonine protein kinase;NCVOG0284		0	346	4.9e-08
ChlorV-1..010	GVOG/NCVOG	GVOG09168	no_annotation;no_annot		0	346	3.8e-12
ChlorV-1..010	GVOG/NCVOG	GVOGm0756	Serine/Threonine or Tyrosine protein kinase (tandem-duplicated in Mimi- and Marseilleviridae),Serine/Threonine protein kinases,putative serine/threonine protein kinase,Serine/Threonine protein kinase,serine/threonine protein kinase;NCVOG0284,NCVOG0301,NCVOG0304,NCVOG0296,NCVOG0305,NCVOG0302,NCVOG0297,NCVOG0282		0	346	2.3e-15
ChlorV-1..010	GVOG/NCVOG	GVOGm0772	Serine/Threonine or Tyrosine protein kinase (tandem-duplicated in Mimi- and Marseilleviridae),Serine/Threonine protein kinase,Serine/Threonine protein kinases;NCVOG0304,NCVOG0301,NCVOG0284,NCVOG0305,NCVOG0302,NCVOG0282		0	346	6.6e-20
ChlorV-1..010	GVOG/NCVOG	GVOG10904	Serine/Threonine or Tyrosine protein kinase (tandem-duplicated in Mimi- and Marseilleviridae),Serine/Threonine protein kinase;NCVOG0284,NCVOG0304,NCVOG0305,NCVOG0302,NCVOG0282		0	346	4e-15
ChlorV-1..010	GVOG/NCVOG	GVOG11993	Serine/Threonine or Tyrosine protein kinase (tandem-duplicated in Mimi- and Marseilleviridae),Serine/Threonine protein kinase;NCVOG0284,NCVOG0282,NCVOG0304,NCVOG0305		0	346	5.6e-13
ChlorV-1..010	GVOG/NCVOG	GVOG10419	Serine/Threonine or Tyrosine protein kinase (tandem-duplicated in Mimi- and Marseilleviridae),Serine/Threonine protein kinase;NCVOG0304,NCVOG0282,NCVOG0305,NCVOG0284		0	346	5.3e-17
ChlorV-1..010	GVOG/NCVOG	GVOG11992	Serine/Threonine or Tyrosine protein kinase (tandem-duplicated in Mimi- and Marseilleviridae),Serine/Threonine protein kinase,Serine/Threonine protein kinases;NCVOG0284,NCVOG0301,NCVOG0304,NCVOG0305,NCVOG0282		0	346	1.7e-11
ChlorV-1..010	GVOG/NCVOG	GVOGm0050	serine/threonine protein kinase;NCVOG4292		0	346	7.5e-08
ChlorV-1..010	GVOG/NCVOG	GVOG09857	Serine/Threonine or Tyrosine protein kinase (tandem-duplicated in Mimi- and Marseilleviridae),Serine/Threonine protein kinase;NCVOG0284,NCVOG0304,NCVOG0305,NCVOG0302,NCVOG0282		0	346	3.3e-16
ChlorV-1..010	GVOG/NCVOG	GVOG13734	Serine/Threonine or Tyrosine protein kinase (tandem-duplicated in Mimi- and Marseilleviridae),Serine/Threonine protein kinases,putative serine/threonine protein kinase,Serine/Threonine protein kinase,F10-like kinase,serine/threonine protein kinase;NCVOG0295,NCVOG0284,NCVOG0301,NCVOG0304,NCVOG0296,NCVOG0305,NCVOG0302,NCVOG0297,NCVOG0282		0	346	1.4e-14
ChlorV-1..010	GVOG/NCVOG	GVOG10423	Serine/Threonine or Tyrosine protein kinase (tandem-duplicated in Mimi- and Marseilleviridae),Serine/Threonine protein kinase;NCVOG0304,NCVOG0282,NCVOG0305,NCVOG0284		0	346	8.9e-18
ChlorV-1..010	NCBI NR/Taxonomy	131567			0	346	9.75e-12
ChlorV-1..010	PANTHER	PTHR44167	OVARIAN-SPECIFIC SERINE/THREONINE-PROTEIN KINASE LOK-RELATED		22	294	4.8e-21
ChlorV-1..010	Pfam	PF00069	Protein kinase domain		55	186	3e-18
ChlorV-1..010	ProSiteProfiles	PS50011	Protein kinase domain profile.		28	346	20.8243
ChlorV-1..010	SMART	SM00220	serkin_6		30	286	7.6e-08
ChlorV-1..010	SUPERFAMILY	SSF56112	Protein kinase-like (PK-like)		59	281	5.34e-25
ChlorV-1..011	GVOG/NCVOG	GVOG00357	no_annotation;no_annot		0	205	1.8e-05
ChlorV-1..011	GVOG/NCVOG	GVOG02139	uncharacterized protein;NCVOG0051,NCVOG0868,NCVOG0226,NCVOG0185		0	205	1.6e-06
ChlorV-1..011	GVOG/NCVOG	GVOG01664	chitin binding protein,uncharacterized protein;NCVOG0185,NCVOG0196,NCVOG0198,NCVOG0868,NCVOG1194,NCVOG0226		0	205	1.1e-15
ChlorV-1..011	GVOG/NCVOG	GVOG02128	uncharacterized protein;NCVOG0185,NCVOG0868,NCVOG0226,NCVOG0188		0	205	1.1e-16
ChlorV-1..011	GVOG/NCVOG	GVOG01920	uncharacterized protein;NCVOG0066		0	205	4.1e-07
ChlorV-1..011	GVOG/NCVOG	GVOG01698	chitin binding protein,uncharacterized protein;NCVOG0184,NCVOG0195,NCVOG0197,NCVOG0196,NCVOG0198,NCVOG0868,NCVOG0226		0	205	1.3e-13
ChlorV-1..011	GVOG/NCVOG	GVOG00544	uncharacterized protein;NCVOG0185,NCVOG0868,NCVOG0226		0	205	3.3e-16
ChlorV-1..011	GVOG/NCVOG	GVOG00219	chitin binding protein,uncharacterized protein;NCVOG0185,NCVOG0196,NCVOG0198,NCVOG0868,NCVOG0226		0	205	5.2e-13
ChlorV-1..011	GVOG/NCVOG	GVOG01941	chitin binding protein,uncharacterized protein;NCVOG0184,NCVOG0185,NCVOG0196,NCVOG0868,NCVOG0226		0	205	1.4e-07
ChlorV-1..011	GVOG/NCVOG	GVOG01067	no_annotation;no_annot		0	205	1.1e-06
ChlorV-1..011	GVOG/NCVOG	GVOG03350	no_annotation;no_annot		0	205	1.3e-07
ChlorV-1..011	MobiDBLite	mobidb-lite	consensus disorder prediction		109	162	-
ChlorV-1..011	MobiDBLite	mobidb-lite	consensus disorder prediction		109	172	-
ChlorV-1..011	MobiDBLite	mobidb-lite	consensus disorder prediction		21	40	-
ChlorV-1..011	MobiDBLite	mobidb-lite	consensus disorder prediction		21	41	-
ChlorV-1..011	NCBI NR/Taxonomy	0			0	205	0
ChlorV-1..011	PANTHER	PTHR48148	KERATINOCYTE PROLINE-RICH PROTEIN		108	161	4.1e-10
ChlorV-1..012	Coils	Coil	Coil		750	777	-
ChlorV-1..012	Gene3D	G3DSA:3.40.50.300	-		844	1046	2.2e-30
ChlorV-1..012	Gene3D	G3DSA:3.40.50.300	-		576	825	6.8e-25
ChlorV-1..012	GVOG/NCVOG	GVOG07832	RNA-helicase DExH-NPH-II;NCVOG0267		0	1496	3.2e-258
ChlorV-1..012	GVOG/NCVOG	GVOG08814	RNA-helicase DExH-NPH-II;NCVOG0267		0	1496	4e-45
ChlorV-1..012	GVOG/NCVOG	GVOGm0603	RNA-helicase DExH-NPH-II;NCVOG0267		0	1496	1.1e-40
ChlorV-1..012	NCBI NR/Taxonomy	1737588	Viruses,Nucleocytoviricota,Megaviricetes,Imitervirales,Mimiviridae,Megaviridae environmental sample		0	1496	2.64e-131
ChlorV-1..012	PANTHER	PTHR18934	ATP-DEPENDENT RNA HELICASE		587	1126	8.4e-47
ChlorV-1..012	ProSiteProfiles	PS51194	Superfamilies 1 and 2 helicase C-terminal domain profile.		863	1071	9.85165
ChlorV-1..012	SUPERFAMILY	SSF52540	P-loop containing nucleoside triphosphate hydrolases		590	1037	4.25e-24
ChlorV-1..013	CDD	cd07040	HP		2	75	2.43434e-07
ChlorV-1..013	Gene3D	G3DSA:3.40.50.1240	-		1	192	2.8e-26
ChlorV-1..013	GVOG/NCVOG	GVOG07445	phosphoglycerate mutase;NCVOG4342		0	201	2.9e-09
ChlorV-1..013	GVOG/NCVOG	GVOG04464	no_annotation;no_annot		0	201	1.6e-08
ChlorV-1..013	GVOG/NCVOG	GVOGm0428	no_annotation;no_annot		0	201	2e-21
ChlorV-1..013	GVOG/NCVOG	GVOG05285	no_annotation;no_annot		0	201	1.8e-11
ChlorV-1..013	GVOG/NCVOG	GVOG05447	uncharacterized protein;NCVOG0193		0	201	2.6e-06
ChlorV-1..013	GVOG/NCVOG	GVOG08024	no_annotation;no_annot		0	201	2.6e-06
ChlorV-1..013	GVOG/NCVOG	GVOGm0488	no_annotation;no_annot		0	201	1.5e-45
ChlorV-1..013	GVOG/NCVOG	GVOG08351	no_annotation;no_annot		0	201	1.1e-16
ChlorV-1..013	NCBI NR/Taxonomy	549779	Viruses,Nucleocytoviricota,Megaviricetes,Imitervirales,Mimiviridae		0	201	1.54e-46
ChlorV-1..013	PANTHER	PTHR16469	UBIQUITIN-ASSOCIATED AND SH3 DOMAIN-CONTAINING BA-RELATED		19	164	7.5e-17
ChlorV-1..013	Pfam	PF00300	Histidine phosphatase superfamily (branch 1)		18	157	8e-15
ChlorV-1..013	SUPERFAMILY	SSF53254	Phosphoglycerate mutase-like		1	190	9.06e-21
ChlorV-1..014	GVOG/NCVOG	GVOG01799	no_annotation;no_annot		0	352	4e-58
ChlorV-1..014	MobiDBLite	mobidb-lite	consensus disorder prediction		331	352	-
ChlorV-1..014	NCBI NR/Taxonomy	0			0	352	0
ChlorV-1..014	Pfam	PF04326	Putative DNA-binding domain		49	125	1.3e-07
ChlorV-1..015	CDD	cd10719	DnaJ_zf		148	213	6.73873e-17
ChlorV-1..015	CDD	cd06257	DnaJ		6	61	3.98299e-18
ChlorV-1..015	Coils	Coil	Coil		42	62	-
ChlorV-1..015	FunFam	G3DSA:2.10.230.10:FF:000001	DnaJ subfamily A member 2		148	213	1.8e-10
ChlorV-1..015	Gene3D	G3DSA:1.10.287.110	DnaJ domain		3	116	1e-25
ChlorV-1..015	Gene3D	G3DSA:2.60.260.20	-		119	249	5.9e-28
ChlorV-1..015	Gene3D	G3DSA:2.60.260.20	-		260	379	2.5e-10
ChlorV-1..015	Gene3D	G3DSA:2.10.230.10	-		148	213	5.9e-28
ChlorV-1..015	GVOG/NCVOG	GVOG06998	no_annotation;no_annot		0	398	6e-08
ChlorV-1..015	GVOG/NCVOG	GVOG10855	uncharacterized protein,DnaJ domain;NCVOG3040,NCVOG0046		0	398	1.8e-13
ChlorV-1..015	GVOG/NCVOG	GVOG03382	no_annotation;no_annot		0	398	1.1e-05
ChlorV-1..015	GVOG/NCVOG	GVOG09809	DnaJ domain;NCVOG0046		0	398	2.1e-19
ChlorV-1..015	GVOG/NCVOG	GVOGm0578	DnaJ domain;NCVOG0046		0	398	6e-23
ChlorV-1..015	GVOG/NCVOG	GVOG02955	DnaJ domain;NCVOG0046		0	398	6.7e-23
ChlorV-1..015	GVOG/NCVOG	GVOG04395	DnaJ domain;NCVOG0046		0	398	4.4e-12
ChlorV-1..015	GVOG/NCVOG	GVOGm0316	DnaJ domain;NCVOG0046		0	398	4.5e-18
ChlorV-1..015	GVOG/NCVOG	GVOGm0733	DnaJ domain;NCVOG0046		0	398	3.1e-45
ChlorV-1..015	GVOG/NCVOG	GVOGm0081	uncharacterized protein,DnaJ domain;NCVOG3040,NCVOG3041,NCVOG0046		0	398	1.3e-16
ChlorV-1..015	NCBI NR/Taxonomy	2922419	Viruses,Nucleocytoviricota,Megaviricetes,Imitervirales,Mimiviridae,Chlorella virus XW01		0	398	8.57e-79
ChlorV-1..015	PANTHER	PTHR43888	DNAJ-LIKE-2, ISOFORM A-RELATED		5	389	7.7e-70
ChlorV-1..015	Pfam	PF00684	DnaJ central domain		148	213	8.8e-11
ChlorV-1..015	Pfam	PF01556	DnaJ C terminal domain		121	339	3.3e-16
ChlorV-1..015	Pfam	PF00226	DnaJ domain		7	69	6.2e-21
ChlorV-1..015	PRINTS	PR00625	DnaJ domain signature		64	83	1.4e-18
ChlorV-1..015	PRINTS	PR00625	DnaJ domain signature		44	64	1.4e-18
ChlorV-1..015	PRINTS	PR00625	DnaJ domain signature		26	41	1.4e-18
ChlorV-1..015	PRINTS	PR00625	DnaJ domain signature		8	26	1.4e-18
ChlorV-1..015	ProSiteProfiles	PS50076	dnaJ domain profile.		6	72	20.3725
ChlorV-1..015	ProSiteProfiles	PS51188	Zinc finger CR-type profile.		135	218	18.9616
ChlorV-1..015	SMART	SM00271	dnaj_3		5	64	3.2e-23
ChlorV-1..015	SUPERFAMILY	SSF46565	Chaperone J-domain		5	107	1.44e-25
ChlorV-1..015	SUPERFAMILY	SSF57938	DnaJ/Hsp40 cysteine-rich domain		146	216	1.57e-14
ChlorV-1..015	SUPERFAMILY	SSF49493	HSP40/DnaJ peptide-binding domain		268	339	6.15e-08
ChlorV-1..016	CDD	cd00577	PCNA		9	267	1.11518e-35
ChlorV-1..016	Gene3D	G3DSA:3.70.10.10	-		4	270	7.7e-54
ChlorV-1..016	GVOG/NCVOG	GVOG03156			0	270	6.6e-15
ChlorV-1..016	GVOG/NCVOG	GVOGm0239	Proliferating cell nuclear antigen;NCVOG0241		0	270	6.2e-73
ChlorV-1..016	GVOG/NCVOG	GVOG04209	Proliferating cell nuclear antigen;NCVOG0241		0	270	6.7e-11
ChlorV-1..016	NCBI NR/Taxonomy	2922419	Viruses,Nucleocytoviricota,Megaviricetes,Imitervirales,Mimiviridae,Chlorella virus XW01		0	270	2.3e-118
ChlorV-1..016	NCBIfam	TIGR00590	proliferating cell nuclear antigen (pcna)		10	267	2.1e-37
ChlorV-1..016	PANTHER	PTHR11352	PROLIFERATING CELL NUCLEAR ANTIGEN		8	268	8.1e-36
ChlorV-1..016	Pfam	PF00705	Proliferating cell nuclear antigen, N-terminal domain		10	138	5.8e-11
ChlorV-1..016	Pfam	PF02747	Proliferating cell nuclear antigen, C-terminal domain		144	267	9.3e-19
ChlorV-1..016	SUPERFAMILY	SSF55979	DNA clamp		9	136	8.28e-15
ChlorV-1..016	SUPERFAMILY	SSF55979	DNA clamp		144	267	7.85e-22
ChlorV-1..017	Gene3D	G3DSA:3.30.760.10	RNA Cap, Translation Initiation Factor Eif4e		1	148	2.3e-28
ChlorV-1..017	GVOG/NCVOG	GVOGm1613	translation initiation factor 4E,eukaryotic translation initiation factor 4E;NCVOG0651,NCVOG4661		0	154	1.5e-25
ChlorV-1..017	GVOG/NCVOG	GVOG05288			0	154	8.8e-22
ChlorV-1..017	GVOG/NCVOG	GVOGm1502	translation initiation factor 4E;NCVOG0651		0	154	2.2e-09
ChlorV-1..017	GVOG/NCVOG	GVOGm1399	translation initiation factor 4E;NCVOG0651		0	154	4.8e-43
ChlorV-1..017	GVOG/NCVOG	GVOG06835	translation initiation factor 4E;NCVOG0651		0	154	2.1e-34
ChlorV-1..017	NCBI NR/Taxonomy	2922419	Viruses,Nucleocytoviricota,Megaviricetes,Imitervirales,Mimiviridae,Chlorella virus XW01		0	154	1.92e-60
ChlorV-1..017	PANTHER	PTHR11960	EUKARYOTIC TRANSLATION INITIATION FACTOR 4E RELATED		3	132	5.4e-22
ChlorV-1..017	Pfam	PF01652	Eukaryotic initiation factor 4E		3	132	5.7e-25
ChlorV-1..017	SUPERFAMILY	SSF55418	eIF4e-like		3	143	9.02e-27
ChlorV-1..018	GVOG/NCVOG	GVOG00076	no_annotation;no_annot		0	131	2.9e-12
ChlorV-1..018	NCBI NR/Taxonomy	0			0	131	0
ChlorV-1..019	NCBI NR/Taxonomy	0			0	330	0
ChlorV-1..020	CDD	cd20336	Rcat_RBR		322	359	3.53659e-06
ChlorV-1..020	Coils	Coil	Coil		14	37	-
ChlorV-1..020	Coils	Coil	Coil		54	74	-
ChlorV-1..020	eggNOG	KOG1812@1|root,KOG1812@2759|Eukaryota,3ZF19@5878|Ciliophora	IBR domain, a half RING-finger domain	-	0	380	3.62e-05
ChlorV-1..020	GVOG/NCVOG	GVOG04729	no_annotation;no_annot		0	380	2.9e-06
ChlorV-1..020	NCBI NR/Taxonomy	2759	Eukaryota		0	380	1.1e-06
ChlorV-1..020	SUPERFAMILY	SSF57850	RING/U-box		318	368	9.36e-08
ChlorV-1..021	Coils	Coil	Coil		3	23	-
ChlorV-1..021	Gene3D	G3DSA:1.10.590.10	Chorismate mutase, AroQ class superfamily, eukaryotic		49	147	2.3e-06
ChlorV-1..021	NCBI NR/Taxonomy	0			0	154	0
ChlorV-1..021	SUPERFAMILY	SSF48600	Chorismate mutase II		56	142	3.92e-10
ChlorV-1..022	Gene3D	G3DSA:3.40.50.150	Vaccinia Virus protein VP39		366	553	5e-20
ChlorV-1..022	GVOG/NCVOG	GVOGm0043	FtsJ-like methyltransferase;NCVOG0059		0	556	4.4e-10
ChlorV-1..022	GVOG/NCVOG	GVOG07895	methyltransferase;NCVOG0564		0	556	3.1e-39
ChlorV-1..022	GVOG/NCVOG	GVOGm0243	no_annotation;no_annot		0	556	2.8e-14
ChlorV-1..022	NCBI NR/Taxonomy	2732523	Viruses,Nucleocytoviricota,Megaviricetes		0	556	4.57e-19
ChlorV-1..022	PANTHER	PTHR14741	S-ADENOSYLMETHIONINE-DEPENDENT METHYLTRANSFERASE RELATED		367	512	2.6e-13
ChlorV-1..022	Pfam	PF09445	RNA cap guanine-N2 methyltransferase		420	516	6.4e-11
ChlorV-1..022	SUPERFAMILY	SSF53335	S-adenosyl-L-methionine-dependent methyltransferases		333	498	4.67e-14
ChlorV-1..023	NCBI NR/Taxonomy	0			0	724	0
ChlorV-1..024	Gene3D	G3DSA:3.40.50.300	-		55	273	2.1e-16
ChlorV-1..024	Gene3D	G3DSA:3.40.50.300	-		514	675	1.4e-10
ChlorV-1..024	GVOG/NCVOG	GVOGm0020	DEAD/SNF2-like helicase,DEAD-like helicases superfamily,unclassified DEAD/SNF2-like helicases;NCVOG0032,NCVOG0027,NCVOG0031		0	1109	1.4e-142
ChlorV-1..024	GVOG/NCVOG	GVOG10018	DEAD-like helicases superfamily,unclassified DEAD/SNF2-like helicases;NCVOG0031,NCVOG0027		0	1109	5.2e-61
ChlorV-1..024	GVOG/NCVOG	GVOG05492	DEAD-like helicases superfamily,unclassified DEAD/SNF2-like helicases;NCVOG0031,NCVOG0027		0	1109	8.9e-14
ChlorV-1..024	NCBI NR/Taxonomy	549779	Viruses,Nucleocytoviricota,Megaviricetes,Imitervirales,Mimiviridae		0	1109	0
ChlorV-1..024	PANTHER	PTHR45629	SNF2/RAD54 FAMILY MEMBER		75	277	4.3e-09
ChlorV-1..024	Pfam	PF00271	Helicase conserved C-terminal domain		544	625	2.9e-07
ChlorV-1..024	Pfam	PF04851	Type III restriction enzyme, res subunit		61	259	6.9e-14
ChlorV-1..024	ProSiteProfiles	PS51192	Superfamilies 1 and 2 helicase ATP-binding type-1 domain profile.		70	277	14.0929
ChlorV-1..024	SMART	SM00490	helicmild6		530	626	0.00021
ChlorV-1..024	SMART	SM00487	ultradead3		55	292	1.8e-13
ChlorV-1..024	SUPERFAMILY	SSF52540	P-loop containing nucleoside triphosphate hydrolases		28	287	1.47e-22
ChlorV-1..024	SUPERFAMILY	SSF52540	P-loop containing nucleoside triphosphate hydrolases		209	628	3.87e-17
ChlorV-1..025	Coils	Coil	Coil		2	22	-
ChlorV-1..025	GVOG/NCVOG	GVOG06772	no_annotation;no_annot		0	103	2.4e-08
ChlorV-1..025	GVOG/NCVOG	GVOG09166			0	103	9.9e-09
ChlorV-1..025	GVOG/NCVOG	GVOG08380	no_annotation;no_annot		0	103	6.6e-05
ChlorV-1..025	GVOG/NCVOG	GVOG12626	uncharacterized protein;NCVOG0592		0	103	1.7e-09
ChlorV-1..025	GVOG/NCVOG	GVOG08416	no_annotation;no_annot		0	103	2.2e-06
ChlorV-1..025	GVOG/NCVOG	GVOGm0718			0	103	1.4e-09
ChlorV-1..025	GVOG/NCVOG	GVOGm0886	uncharacterized protein;NCVOG0592		0	103	1.4e-13
ChlorV-1..025	GVOG/NCVOG	GVOG09971			0	103	5.5e-10
ChlorV-1..025	GVOG/NCVOG	GVOG11331			0	103	6.6e-08
ChlorV-1..025	GVOG/NCVOG	GVOGm1285	no_annotation;no_annot		0	103	2.8e-07
ChlorV-1..025	GVOG/NCVOG	GVOG10527	no_annotation;no_annot		0	103	4.9e-05
ChlorV-1..025	GVOG/NCVOG	GVOG13308	uncharacterized protein;NCVOG4249		0	103	2.3e-07
ChlorV-1..025	NCBI NR/Taxonomy	0			0	103	0
ChlorV-1..026	NCBI NR/Taxonomy	0			0	224	0
ChlorV-1..027	CDD	cd18186	BTB_POZ_ZBTB_KLHL-like		30	61	0.000188054
ChlorV-1..027	Gene3D	G3DSA:3.30.710.10	Potassium Channel Kv1.1; Chain A		17	160	4.7e-12
ChlorV-1..027	NCBI NR/Taxonomy	0			0	205	0
ChlorV-1..027	Pfam	PF00651	BTB/POZ domain		27	121	9.2e-09
ChlorV-1..027	SMART	SM00225	BTB_4		29	126	4.4e-05
ChlorV-1..027	SUPERFAMILY	SSF54695	POZ domain		27	120	1.02e-08
ChlorV-1..028	NCBI NR/Taxonomy	0			0	293	0
ChlorV-1..029	MobiDBLite	mobidb-lite	consensus disorder prediction		266	280	-
ChlorV-1..029	MobiDBLite	mobidb-lite	consensus disorder prediction		190	280	-
ChlorV-1..029	MobiDBLite	mobidb-lite	consensus disorder prediction		79	93	-
ChlorV-1..029	MobiDBLite	mobidb-lite	consensus disorder prediction		60	103	-
ChlorV-1..029	NCBI NR/Taxonomy	0			0	280	0
ChlorV-1..030	NCBI NR/Taxonomy	0			0	144	0
ChlorV-1..031	Gene3D	G3DSA:3.30.210.10	DNA polymerase, thumb domain		288	348	1.3e-21
ChlorV-1..031	Gene3D	G3DSA:1.10.150.110	-		1	95	1.9e-06
ChlorV-1..031	Gene3D	G3DSA:1.10.150.20	-		98	156	8.4e-08
ChlorV-1..031	Gene3D	G3DSA:3.30.460.10	Beta Polymerase, domain 2		159	287	1.9e-22
ChlorV-1..031	GVOG/NCVOG	GVOG11887	AP (apurinic) endonuclease family 2,DNA polymerase family X;NCVOG0004,NCVOG2254		0	348	4.4e-53
ChlorV-1..031	GVOG/NCVOG	GVOGm0785	AP (apurinic) endonuclease family 2,DNA polymerase family X;NCVOG0004,NCVOG2254		0	348	3.1e-89
ChlorV-1..031	GVOG/NCVOG	GVOGm0503	DNA polymerase family X,NAD+ dependent DNA ligase,NAD-dependent DNA ligase;NCVOG0035,NCVOG5434,NCVOG2254		0	348	6.5e-37
ChlorV-1..031	GVOG/NCVOG	GVOG12384	ATP-dependent DNA ligase,AP (apurinic) endonuclease family 2,DNA polymerase family X;NCVOG0004,NCVOG2254,NCVOG0034		0	348	7.3e-46
ChlorV-1..031	GVOG/NCVOG	GVOG11194	ATP-dependent DNA ligase;NCVOG0034		0	348	1.3e-12
ChlorV-1..031	NCBI NR/Taxonomy	549779	Viruses,Nucleocytoviricota,Megaviricetes,Imitervirales,Mimiviridae		0	348	9.17e-94
ChlorV-1..031	PANTHER	PTHR11276	DNA POLYMERASE TYPE-X FAMILY MEMBER		45	348	1.1e-58
ChlorV-1..031	Pfam	PF14792	DNA polymerase beta palm		160	282	1.1e-18
ChlorV-1..031	Pfam	PF14791	DNA polymerase beta thumb		289	348	1.7e-16
ChlorV-1..031	PRINTS	PR00870	DNA-polymerase family X pol beta-like signature		331	348	3.4e-18
ChlorV-1..031	PRINTS	PR00869	DNA-polymerase family X signature		330	348	2.2e-09
ChlorV-1..031	PRINTS	PR00870	DNA-polymerase family X pol beta-like signature		195	214	3.4e-18
ChlorV-1..031	PRINTS	PR00869	DNA-polymerase family X signature		275	284	2.2e-09
ChlorV-1..031	PRINTS	PR00870	DNA-polymerase family X pol beta-like signature		274	282	3.4e-18
ChlorV-1..031	PRINTS	PR00870	DNA-polymerase family X pol beta-like signature		289	296	3.4e-18
ChlorV-1..031	PRINTS	PR00870	DNA-polymerase family X pol beta-like signature		69	86	3.4e-18
ChlorV-1..031	PRINTS	PR00869	DNA-polymerase family X signature		291	304	2.2e-09
ChlorV-1..031	PRINTS	PR00869	DNA-polymerase family X signature		111	128	2.2e-09
ChlorV-1..031	SMART	SM00483	polxneu3		7	348	1.5e-28
ChlorV-1..031	SUPERFAMILY	SSF81301	Nucleotidyltransferase		160	348	5.61e-37
ChlorV-1..032	CDD	cd00195	UBCc		3	141	2.66226e-59
ChlorV-1..032	FunFam	G3DSA:3.10.110.10:FF:000060	Ubiquitin conjugating enzyme (UbcB)		1	147	1.9e-53
ChlorV-1..032	Gene3D	G3DSA:3.10.110.10	Ubiquitin Conjugating Enzyme		1	146	1.3e-56
ChlorV-1..032	GVOG/NCVOG	GVOG00674	UBCc, Ubiquitin-conjugating enzyme E2,ubiquitin-conjugating enzyme E2,uncharacterized protein;NCVOG2223,NCVOG0329,NCVOG0219		0	147	6.1e-16
ChlorV-1..032	GVOG/NCVOG	GVOG12314	UBCc, Ubiquitin-conjugating enzyme E2,uncharacterized protein,ubiquitin-conjugating enzyme E2;NCVOG0329,NCVOG0219,NCVOG2223		0	147	2.2e-13
ChlorV-1..032	GVOG/NCVOG	GVOG12150	UBCc, Ubiquitin-conjugating enzyme E2;NCVOG0329		0	147	1e-60
ChlorV-1..032	GVOG/NCVOG	GVOGm0648	UBCc, Ubiquitin-conjugating enzyme E2;NCVOG0329		0	147	9.6e-24
ChlorV-1..032	GVOG/NCVOG	GVOGm0701	no_annotation;no_annot		0	147	7.6e-07
ChlorV-1..032	GVOG/NCVOG	GVOG07922	no_annotation;no_annot		0	147	1.8e-12
ChlorV-1..032	GVOG/NCVOG	GVOG01569	no_annotation;no_annot		0	147	2.4e-17
ChlorV-1..032	GVOG/NCVOG	GVOG04999	no_annotation;no_annot		0	147	2.4e-06
ChlorV-1..032	GVOG/NCVOG	GVOGm0402	no_annotation;no_annot		0	147	2.1e-08
ChlorV-1..032	GVOG/NCVOG	GVOG02430	vWFA, Von Willebrand factor type A (vWA) domain,RING-finger-containing E3 ubiquitin ligase,UBCc, Ubiquitin-conjugating enzyme E2;NCVOG0329,NCVOG1446,NCVOG0330		0	147	5.7e-32
ChlorV-1..032	GVOG/NCVOG	GVOGm1370	UBCc, Ubiquitin-conjugating enzyme E2,uncharacterized protein,ubiquitin-conjugating enzyme E2;NCVOG0329,NCVOG0219,NCVOG2223		0	147	9.9e-27
ChlorV-1..032	NCBI NR/Taxonomy	1			0	147	3.23e-48
ChlorV-1..032	PANTHER	PTHR24067	UBIQUITIN-CONJUGATING ENZYME E2		2	137	2.2e-38
ChlorV-1..032	Pfam	PF00179	Ubiquitin-conjugating enzyme		4	140	1.7e-49
ChlorV-1..032	ProSiteProfiles	PS50127	Ubiquitin-conjugating (UBC) core domain profile.		1	146	50.2419
ChlorV-1..032	SMART	SM00212	ubc_7		3	146	3.5e-63
ChlorV-1..032	SUPERFAMILY	SSF54495	UBC-like		2	145	3.03e-55
ChlorV-1..033	GVOG/NCVOG	GVOGm0525	uncharacterized protein;NCVOG0632		0	150	5.2e-25
ChlorV-1..033	GVOG/NCVOG	GVOG08302	uncharacterized protein;NCVOG0632		0	150	4e-14
ChlorV-1..033	GVOG/NCVOG	GVOGm0338	uncharacterized protein;NCVOG2615		0	150	1.1e-06
ChlorV-1..033	GVOG/NCVOG	GVOG09202	uncharacterized protein;NCVOG0632		0	150	8.4e-16
ChlorV-1..033	GVOG/NCVOG	GVOG04884	uncharacterized protein;NCVOG0632		0	150	7.8e-23
ChlorV-1..033	GVOG/NCVOG	GVOG12252	no_annotation;no_annot		0	150	5e-05
ChlorV-1..033	GVOG/NCVOG	GVOGm0008	uncharacterized protein;NCVOG0632		0	150	8.6e-15
ChlorV-1..033	NCBI NR/Taxonomy	549779	Viruses,Nucleocytoviricota,Megaviricetes,Imitervirales,Mimiviridae		0	150	2.44e-20
ChlorV-1..034	NCBI NR/Taxonomy	0			0	431	0
ChlorV-1..035	NCBI NR/Taxonomy	0			0	195	0
ChlorV-1..036	Gene3D	G3DSA:3.90.70.10	Cysteine proteinases		43	434	4.4e-131
ChlorV-1..036	GVOG/NCVOG	GVOGm0337	papain-like cysteine peptidase (Cathepsin B group);NCVOG1087		0	434	1.7e-08
ChlorV-1..036	GVOG/NCVOG	GVOGm0105	papain-like cysteine peptidase (Cathepsin B group);NCVOG1087		0	434	2.5e-11
ChlorV-1..036	GVOG/NCVOG	GVOG04441	aminopeptidase;NCVOG4251		0	434	5.6e-147
ChlorV-1..036	NCBI NR/Taxonomy	2922419	Viruses,Nucleocytoviricota,Megaviricetes,Imitervirales,Mimiviridae,Chlorella virus XW01		0	434	4.93e-139
ChlorV-1..036	PANTHER	PTHR10363	BLEOMYCIN HYDROLASE		16	434	3.2e-120
ChlorV-1..036	Pfam	PF03051	Peptidase C1-like family		15	431	9e-124
ChlorV-1..036	PIRSF	PIRSF005700	PepC		2	434	5.4e-125
ChlorV-1..036	SUPERFAMILY	SSF54001	Cysteine proteinases		14	434	4.21e-92
ChlorV-1..037	Gene3D	G3DSA:3.40.50.150	Vaccinia Virus protein VP39		6	197	9.3e-28
ChlorV-1..037	GVOG/NCVOG	GVOGm0243	no_annotation;no_annot		0	199	4.8e-29
ChlorV-1..037	GVOG/NCVOG	GVOG07895	methyltransferase;NCVOG0564		0	199	6.3e-59
ChlorV-1..037	GVOG/NCVOG	GVOGm1369	no_annotation;no_annot		0	199	1.9e-09
ChlorV-1..037	GVOG/NCVOG	GVOGm0391	no_annotation;no_annot		0	199	9.1e-06
ChlorV-1..037	NCBI NR/Taxonomy	2922419	Viruses,Nucleocytoviricota,Megaviricetes,Imitervirales,Mimiviridae,Chlorella virus XW01		0	199	4.43e-43
ChlorV-1..037	PANTHER	PTHR14741	S-ADENOSYLMETHIONINE-DEPENDENT METHYLTRANSFERASE RELATED		18	177	5.7e-23
ChlorV-1..037	Pfam	PF09445	RNA cap guanine-N2 methyltransferase		54	179	3.2e-17
ChlorV-1..037	SUPERFAMILY	SSF53335	S-adenosyl-L-methionine-dependent methyltransferases		19	137	2.09e-14
ChlorV-1..038	CDD	cd02257	Peptidase_C19		178	435	4.74298e-30
ChlorV-1..038	Coils	Coil	Coil		56	76	-
ChlorV-1..038	Gene3D	G3DSA:3.90.70.10	Cysteine proteinases		12	439	4e-49
ChlorV-1..038	GVOG/NCVOG	GVOGm0214	Ubiquitin carboxyl-terminal hydrolase;NCVOG0331		0	439	2.6e-48
ChlorV-1..038	GVOG/NCVOG	GVOGm1104	no_annotation;no_annot		0	439	2.9e-12
ChlorV-1..038	NCBI NR/Taxonomy	549779	Viruses,Nucleocytoviricota,Megaviricetes,Imitervirales,Mimiviridae		0	439	1.19e-37
ChlorV-1..038	PANTHER	PTHR24006	UBIQUITIN CARBOXYL-TERMINAL HYDROLASE		19	438	2e-34
ChlorV-1..038	Pfam	PF00443	Ubiquitin carboxyl-terminal hydrolase		21	435	1.8e-32
ChlorV-1..038	ProSiteProfiles	PS50235	Ubiquitin specific protease (USP) domain profile.		11	438	28.2012
ChlorV-1..038	SUPERFAMILY	SSF54001	Cysteine proteinases		20	437	3.73e-50
ChlorV-1..039	CDD	cd00653	RNA_pol_B_RPB2		30	1177	0
ChlorV-1..039	Coils	Coil	Coil		300	320	-
ChlorV-1..039	Coils	Coil	Coil		666	686	-
ChlorV-1..039	Gene3D	G3DSA:2.40.270.10	-		719	1069	1.3e-118
ChlorV-1..039	Gene3D	G3DSA:2.40.50.150	-		747	932	1.3e-118
ChlorV-1..039	Gene3D	G3DSA:3.90.1110.10	RNA polymerase Rpb2, domain 2		182	363	6.3e-30
ChlorV-1..039	Gene3D	G3DSA:3.90.1800.10	RNA polymerase alpha subunit dimerisation domain		1070	1180	2.3e-36
ChlorV-1..039	Gene3D	G3DSA:3.90.1100.10	-		21	552	2.9e-45
ChlorV-1..039	GVOG/NCVOG	GVOGm1489	DNA-directed RNA polymerase subunit beta;NCVOG0271		0	1187	1.2e-161
ChlorV-1..039	GVOG/NCVOG	GVOG04593	DNA-directed RNA polymerase subunit beta;NCVOG0271		0	1187	1.9e-65
ChlorV-1..039	GVOG/NCVOG	GVOGm0022	DNA-directed RNA polymerase subunit beta;NCVOG0271		0	1187	0
ChlorV-1..039	GVOG/NCVOG	GVOG04618	DNA-directed RNA polymerase subunit beta,mRNA capping enzyme N-terminal, ATPase and guanylyltransferase,uncharacterized protein,mRNA capping enzyme large subunit, methyltransferase domain;NCVOG0271,NCVOG1117,NCVOG1451,NCVOG0044		0	1187	1e-232
ChlorV-1..039	GVOG/NCVOG	GVOG03810	DNA-directed RNA polymerase subunit beta;NCVOG0271		0	1187	9.8e-38
ChlorV-1..039	GVOG/NCVOG	GVOG04641	DNA-directed RNA polymerase subunit beta;NCVOG0271		0	1187	2.1e-37
ChlorV-1..039	GVOG/NCVOG	GVOG10011	DNA-directed RNA polymerase subunit beta;NCVOG0271		0	1187	3e-186
ChlorV-1..039	NCBI NR/Taxonomy	549779	Viruses,Nucleocytoviricota,Megaviricetes,Imitervirales,Mimiviridae		0	1187	0
ChlorV-1..039	PANTHER	PTHR20856	DNA-DIRECTED RNA POLYMERASE I SUBUNIT 2		24	1175	4.6e-244
ChlorV-1..039	Pfam	PF04566	RNA polymerase Rpb2, domain 4		553	614	1.8e-14
ChlorV-1..039	Pfam	PF04563	RNA polymerase beta subunit		27	409	7.3e-27
ChlorV-1..039	Pfam	PF04565	RNA polymerase Rpb2, domain 3		449	515	1.3e-15
ChlorV-1..039	Pfam	PF04561	RNA polymerase Rpb2, domain 2		227	375	1.1e-17
ChlorV-1..039	Pfam	PF00562	RNA polymerase Rpb2, domain 6		719	1083	6.2e-104
ChlorV-1..039	Pfam	PF04560	RNA polymerase Rpb2, domain 7		1085	1178	1.1e-24
ChlorV-1..039	Pfam	PF04567	RNA polymerase Rpb2, domain 5		641	709	8.5e-07
ChlorV-1..039	SUPERFAMILY	SSF64484	beta and beta-prime subunits of DNA dependent RNA-polymerase		23	1179	4.27e-268
ChlorV-1..040	Gene3D	G3DSA:3.30.780.10	-		15	103	3.8e-08
ChlorV-1..040	GVOG/NCVOG	GVOGm1012	Translation initiation factor SUI1;NCVOG0314		0	105	2.7e-16
ChlorV-1..040	NCBI NR/Taxonomy	2922419	Viruses,Nucleocytoviricota,Megaviricetes,Imitervirales,Mimiviridae,Chlorella virus XW01		0	105	2.37e-16
ChlorV-1..040	ProSiteProfiles	PS50296	Translation initiation factor SUI1 family profile.		18	95	8.83941
ChlorV-1..040	SUPERFAMILY	SSF55159	eIF1-like		7	99	1.83e-08
ChlorV-1..041	Coils	Coil	Coil		340	360	-
ChlorV-1..041	GVOG/NCVOG	GVOGm0422	no_annotation;no_annot		0	360	1.5e-47
ChlorV-1..041	NCBI NR/Taxonomy	1737588	Viruses,Nucleocytoviricota,Megaviricetes,Imitervirales,Mimiviridae,Megaviridae environmental sample		0	360	2.32e-44
ChlorV-1..042	Gene3D	G3DSA:3.40.630.30	-		1	151	1.7e-09
ChlorV-1..042	GVOG/NCVOG	GVOG11516	no_annotation;no_annot		0	444	7.4e-24
ChlorV-1..042	GVOG/NCVOG	GVOGm0399	no_annotation;no_annot		0	444	1.4e-34
ChlorV-1..042	GVOG/NCVOG	GVOGm1369	no_annotation;no_annot		0	444	6.6e-21
ChlorV-1..042	NCBI NR/Taxonomy	1			0	444	8.29e-13
ChlorV-1..042	SUPERFAMILY	SSF55729	Acyl-CoA N-acyltransferases (Nat)		2	122	1.18e-10
ChlorV-1..042	SUPERFAMILY	SSF53335	S-adenosyl-L-methionine-dependent methyltransferases		239	419	3.23e-06
ChlorV-1..043	Gene3D	G3DSA:3.30.470.20	-		121	315	2.5e-12
ChlorV-1..043	GVOG/NCVOG	GVOGm0924	no_annotation;no_annot		0	316	1.9e-47
ChlorV-1..043	GVOG/NCVOG	GVOGm1508	no_annotation;no_annot		0	316	6.8e-13
ChlorV-1..043	GVOG/NCVOG	GVOG08573	no_annotation;no_annot		0	316	1.4e-10
ChlorV-1..043	GVOG/NCVOG	GVOG01218	no_annotation;no_annot		0	316	1.2e-08
ChlorV-1..043	GVOG/NCVOG	GVOGm1136	no_annotation;no_annot		0	316	2.1e-13
ChlorV-1..043	GVOG/NCVOG	GVOG09340	no_annotation;no_annot		0	316	7.5e-16
ChlorV-1..043	NCBI NR/Taxonomy	1977638	Viruses,Nucleocytoviricota,Megaviricetes,Imitervirales,Mimiviridae,Hokovirus,Hokovirus HKV1		0	316	2.14e-25
ChlorV-1..043	Pfam	PF03133	Tubulin-tyrosine ligase family		59	205	1.4e-08
ChlorV-1..043	SUPERFAMILY	SSF56059	Glutathione synthetase ATP-binding domain-like		89	283	4.01e-12
ChlorV-1..044	GVOG/NCVOG	GVOGm0043	FtsJ-like methyltransferase;NCVOG0059		0	696	2e-10
ChlorV-1..044	NCBI NR/Taxonomy	1977630	Viruses,Nucleocytoviricota,Megaviricetes,Imitervirales,Mimiviridae		0	696	5.68e-17
ChlorV-1..045	GVOG/NCVOG	GVOG00243	no_annotation;no_annot		0	700	7e-05
ChlorV-1..045	NCBI NR/Taxonomy	0			0	700	0
ChlorV-1..046	Gene3D	G3DSA:3.40.50.300	-		4	196	1.7e-24
ChlorV-1..046	GVOG/NCVOG	GVOG07402	deoxynucleotide monophosphate kinase (dNMP) kinase;NCVOG1067		0	196	1.7e-23
ChlorV-1..046	GVOG/NCVOG	GVOGm0067	deoxynucleotide monophosphate kinase (dNMP) kinase;NCVOG1067		0	196	1.6e-46
ChlorV-1..046	NCBI NR/Taxonomy	10239	Viruses		0	196	5.15e-28
ChlorV-1..046	SUPERFAMILY	SSF52540	P-loop containing nucleoside triphosphate hydrolases		12	193	1.9e-15
ChlorV-1..047	CDD	cd14014	STKc_PknB_like		4	225	1.93292e-42
ChlorV-1..047	Gene3D	G3DSA:1.10.510.10	Transferase(Phosphotransferase) domain 1		1	302	1e-47
ChlorV-1..047	GVOG/NCVOG	GVOG11621	divergent Serine/Threonine protein kinase;NCVOG1073		0	304	1.9e-05
ChlorV-1..047	GVOG/NCVOG	GVOG07440	Serine/Threonine protein kinase;NCVOG0284		0	304	8.6e-12
ChlorV-1..047	GVOG/NCVOG	GVOG07318	divergent Serine/Threonine protein kinase;NCVOG1073		0	304	4.4e-08
ChlorV-1..047	GVOG/NCVOG	GVOG11354	Serine/Threonine protein kinase;NCVOG0282		0	304	1.5e-09
ChlorV-1..047	GVOG/NCVOG	GVOG11988	Serine/Threonine or Tyrosine protein kinase (tandem-duplicated in Mimi- and Marseilleviridae),Serine/Threonine protein kinase;NCVOG0284,NCVOG0282,NCVOG0305		0	304	8.8e-21
ChlorV-1..047	GVOG/NCVOG	GVOG10904	Serine/Threonine or Tyrosine protein kinase (tandem-duplicated in Mimi- and Marseilleviridae),Serine/Threonine protein kinase;NCVOG0284,NCVOG0304,NCVOG0305,NCVOG0302,NCVOG0282		0	304	2.6e-23
ChlorV-1..047	GVOG/NCVOG	GVOG10472	Serine/Threonine or Tyrosine protein kinase (tandem-duplicated in Mimi- and Marseilleviridae),Serine/Threonine protein kinase,Serine/Threonine protein kinases;NCVOG0284,NCVOG0301,NCVOG0304,NCVOG0305,NCVOG0302,NCVOG0282		0	304	2e-25
ChlorV-1..047	GVOG/NCVOG	GVOGm1100	Serine/Threonine or Tyrosine protein kinase (tandem-duplicated in Mimi- and Marseilleviridae),Serine/Threonine protein kinases,tyrosine protein kinase,Serine/Threonine protein kinase,F10-like kinase,serine/threonine protein kinase;NCVOG0295,NCVOG0284,NCVOG0301,NCVOG0304,NCVOG0305,NCVOG0302,NCVOG0286,NCVOG0307,NCVOG0282		0	304	2.4e-16
ChlorV-1..047	GVOG/NCVOG	GVOG10886	Serine/Threonine or Tyrosine protein kinase (tandem-duplicated in Mimi- and Marseilleviridae),Serine/Threonine protein kinase;NCVOG0284,NCVOG0282,NCVOG0305		0	304	1e-19
ChlorV-1..047	GVOG/NCVOG	GVOG11992	Serine/Threonine or Tyrosine protein kinase (tandem-duplicated in Mimi- and Marseilleviridae),Serine/Threonine protein kinase,Serine/Threonine protein kinases;NCVOG0284,NCVOG0301,NCVOG0304,NCVOG0305,NCVOG0282		0	304	2.5e-13
ChlorV-1..047	GVOG/NCVOG	GVOG09857	Serine/Threonine or Tyrosine protein kinase (tandem-duplicated in Mimi- and Marseilleviridae),Serine/Threonine protein kinase;NCVOG0284,NCVOG0304,NCVOG0305,NCVOG0302,NCVOG0282		0	304	3.7e-23
ChlorV-1..047	GVOG/NCVOG	GVOGm0615	no_annotation;no_annot		0	304	5.1e-11
ChlorV-1..047	GVOG/NCVOG	GVOG10423	Serine/Threonine or Tyrosine protein kinase (tandem-duplicated in Mimi- and Marseilleviridae),Serine/Threonine protein kinase;NCVOG0304,NCVOG0282,NCVOG0305,NCVOG0284		0	304	5e-30
ChlorV-1..047	GVOG/NCVOG	GVOGm0756	Serine/Threonine or Tyrosine protein kinase (tandem-duplicated in Mimi- and Marseilleviridae),Serine/Threonine protein kinases,putative serine/threonine protein kinase,Serine/Threonine protein kinase,serine/threonine protein kinase;NCVOG0284,NCVOG0301,NCVOG0304,NCVOG0296,NCVOG0305,NCVOG0302,NCVOG0297,NCVOG0282		0	304	6.9e-22
ChlorV-1..047	GVOG/NCVOG	GVOGm0050	serine/threonine protein kinase;NCVOG4292		0	304	2.9e-15
ChlorV-1..047	GVOG/NCVOG	GVOG13734	Serine/Threonine or Tyrosine protein kinase (tandem-duplicated in Mimi- and Marseilleviridae),Serine/Threonine protein kinases,putative serine/threonine protein kinase,Serine/Threonine protein kinase,F10-like kinase,serine/threonine protein kinase;NCVOG0295,NCVOG0284,NCVOG0301,NCVOG0304,NCVOG0296,NCVOG0305,NCVOG0302,NCVOG0297,NCVOG0282		0	304	5.2e-22
ChlorV-1..047	GVOG/NCVOG	GVOG10419	Serine/Threonine or Tyrosine protein kinase (tandem-duplicated in Mimi- and Marseilleviridae),Serine/Threonine protein kinase;NCVOG0304,NCVOG0282,NCVOG0305,NCVOG0284		0	304	2.1e-33
ChlorV-1..047	GVOG/NCVOG	GVOG09168	no_annotation;no_annot		0	304	9.9e-26
ChlorV-1..047	GVOG/NCVOG	GVOG11672	Serine/Threonine or Tyrosine protein kinase (tandem-duplicated in Mimi- and Marseilleviridae),Serine/Threonine protein kinase;NCVOG0284,NCVOG0282,NCVOG0305		0	304	4.4e-13
ChlorV-1..047	GVOG/NCVOG	GVOG09164	Serine/Threonine protein kinase;NCVOG0282		0	304	1.1e-11
ChlorV-1..047	GVOG/NCVOG	GVOG07642	Serine/Threonine or Tyrosine protein kinase (tandem-duplicated in Mimi- and Marseilleviridae),Serine/Threonine protein kinase;NCVOG0284,NCVOG0282,NCVOG0304,NCVOG0305		0	304	1.2e-07
ChlorV-1..047	GVOG/NCVOG	GVOGm0230	no_annotation;no_annot		0	304	1.2e-07
ChlorV-1..047	GVOG/NCVOG	GVOG11993	Serine/Threonine or Tyrosine protein kinase (tandem-duplicated in Mimi- and Marseilleviridae),Serine/Threonine protein kinase;NCVOG0284,NCVOG0282,NCVOG0304,NCVOG0305		0	304	5.5e-19
ChlorV-1..047	GVOG/NCVOG	GVOG09592	Serine/Threonine or Tyrosine protein kinase (tandem-duplicated in Mimi- and Marseilleviridae),Serine/Threonine protein kinases,putative serine/threonine protein kinase,tyrosine protein kinase,Serine/Threonine protein kinase,serine/threonine protein kinase;NCVOG0304,NCVOG0284,NCVOG0301,NCVOG0296,NCVOG0305,NCVOG0302,NCVOG0297,NCVOG0286,NCVOG0307,NCVOG0282		0	304	5.3e-20
ChlorV-1..047	GVOG/NCVOG	GVOG10441	Serine/Threonine protein kinase,divergent Serine/Threonine protein kinase;NCVOG1073,NCVOG0282		0	304	5.9e-17
ChlorV-1..047	GVOG/NCVOG	GVOG06339	Serine/Threonine or Tyrosine protein kinase (tandem-duplicated in Mimi- and Marseilleviridae),Serine/Threonine protein kinase,Serine/Threonine protein kinases,tyrosine protein kinase;NCVOG0284,NCVOG0301,NCVOG0304,NCVOG0305,NCVOG0302,NCVOG0307,NCVOG0282		0	304	3.8e-12
ChlorV-1..047	GVOG/NCVOG	GVOGm1305	Serine/Threonine or Tyrosine protein kinase (tandem-duplicated in Mimi- and Marseilleviridae),Serine/Threonine protein kinase;NCVOG0282,NCVOG0305		0	304	2.7e-09
ChlorV-1..047	GVOG/NCVOG	GVOGm0772	Serine/Threonine or Tyrosine protein kinase (tandem-duplicated in Mimi- and Marseilleviridae),Serine/Threonine protein kinase,Serine/Threonine protein kinases;NCVOG0304,NCVOG0301,NCVOG0284,NCVOG0305,NCVOG0302,NCVOG0282		0	304	2.1e-46
ChlorV-1..047	GVOG/NCVOG	GVOG10452	Serine/Threonine protein kinase;NCVOG0284		0	304	2.3e-10
ChlorV-1..047	NCBI NR/Taxonomy	2759	Eukaryota		0	304	1.01e-25
ChlorV-1..047	PANTHER	PTHR44167	OVARIAN-SPECIFIC SERINE/THREONINE-PROTEIN KINASE LOK-RELATED		8	274	6.9e-35
ChlorV-1..047	Pfam	PF00069	Protein kinase domain		14	236	6.9e-38
ChlorV-1..047	ProSiteProfiles	PS50011	Protein kinase domain profile.		2	241	31.2694
ChlorV-1..047	SMART	SM00220	serkin_6		2	237	1.5e-31
ChlorV-1..047	SUPERFAMILY	SSF56112	Protein kinase-like (PK-like)		6	256	3.64e-52
ChlorV-1..048	GVOG/NCVOG	GVOGm1722	no_annotation;no_annot		0	184	1.6e-32
ChlorV-1..048	NCBI NR/Taxonomy	1737588	Viruses,Nucleocytoviricota,Megaviricetes,Imitervirales,Mimiviridae,Megaviridae environmental sample		0	184	1.01e-14
ChlorV-1..049	Gene3D	G3DSA:2.70.40.10	-		6	175	1.5e-23
ChlorV-1..049	GVOG/NCVOG	GVOGm0051	dUTPase;NCVOG1068		0	182	1.5e-44
ChlorV-1..049	GVOG/NCVOG	GVOGm0481	dUTPase;NCVOG1068		0	182	1.6e-13
ChlorV-1..049	NCBI NR/Taxonomy	549779	Viruses,Nucleocytoviricota,Megaviricetes,Imitervirales,Mimiviridae		0	182	3.36e-27
ChlorV-1..049	Pfam	PF00692	dUTPase		90	173	1.2e-10
ChlorV-1..049	SUPERFAMILY	SSF51283	dUTPase-like		13	173	1.02e-16
ChlorV-1..050	Coils	Coil	Coil		28	48	-
ChlorV-1..050	GVOG/NCVOG	GVOGm0607	no_annotation;no_annot		0	187	4e-10
ChlorV-1..050	NCBI NR/Taxonomy	0			0	187	0
ChlorV-1..051	NCBI NR/Taxonomy	1977638	Viruses,Nucleocytoviricota,Megaviricetes,Imitervirales,Mimiviridae,Hokovirus,Hokovirus HKV1		0	741	3.79e-05
ChlorV-1..052	Gene3D	G3DSA:3.40.50.150	Vaccinia Virus protein VP39		464	664	5.4e-17
ChlorV-1..052	GVOG/NCVOG	GVOG07766	FtsJ-like methyltransferase;NCVOG0059		0	745	2.1e-31
ChlorV-1..052	GVOG/NCVOG	GVOGm0043	FtsJ-like methyltransferase;NCVOG0059		0	745	6.5e-30
ChlorV-1..052	NCBI NR/Taxonomy	1977630	Viruses,Nucleocytoviricota,Megaviricetes,Imitervirales,Mimiviridae		0	745	2.43e-51
ChlorV-1..052	PANTHER	PTHR16121	UNCHARACTERIZED		459	701	2.3e-13
ChlorV-1..052	Pfam	PF01728	FtsJ-like methyltransferase		464	657	8.2e-13
ChlorV-1..052	SUPERFAMILY	SSF53335	S-adenosyl-L-methionine-dependent methyltransferases		566	674	4.05e-05
ChlorV-1..053	Coils	Coil	Coil		433	453	-
ChlorV-1..053	Gene3D	G3DSA:3.40.50.150	Vaccinia Virus protein VP39		464	664	1.2e-16
ChlorV-1..053	GVOG/NCVOG	GVOG07766	FtsJ-like methyltransferase;NCVOG0059		0	745	5.5e-31
ChlorV-1..053	GVOG/NCVOG	GVOGm0043	FtsJ-like methyltransferase;NCVOG0059		0	745	1.6e-31
ChlorV-1..053	NCBI NR/Taxonomy	1977630	Viruses,Nucleocytoviricota,Megaviricetes,Imitervirales,Mimiviridae		0	745	3.65e-55
ChlorV-1..053	PANTHER	PTHR16121	UNCHARACTERIZED		459	701	4.7e-12
ChlorV-1..053	Pfam	PF01728	FtsJ-like methyltransferase		464	657	6.8e-13
ChlorV-1..053	SUPERFAMILY	SSF53335	S-adenosyl-L-methionine-dependent methyltransferases		566	673	1.37e-05
ChlorV-1..054	Gene3D	G3DSA:1.10.510.10	Transferase(Phosphotransferase) domain 1		1	231	7.3e-60
ChlorV-1..054	GVOG/NCVOG	GVOG07642	Serine/Threonine or Tyrosine protein kinase (tandem-duplicated in Mimi- and Marseilleviridae),Serine/Threonine protein kinase;NCVOG0284,NCVOG0282,NCVOG0304,NCVOG0305		0	281	4e-11
ChlorV-1..054	GVOG/NCVOG	GVOG10441	Serine/Threonine protein kinase,divergent Serine/Threonine protein kinase;NCVOG1073,NCVOG0282		0	281	5.4e-19
ChlorV-1..054	GVOG/NCVOG	GVOG10423	Serine/Threonine or Tyrosine protein kinase (tandem-duplicated in Mimi- and Marseilleviridae),Serine/Threonine protein kinase;NCVOG0304,NCVOG0282,NCVOG0305,NCVOG0284		0	281	5.8e-37
ChlorV-1..054	GVOG/NCVOG	GVOGm0772	Serine/Threonine or Tyrosine protein kinase (tandem-duplicated in Mimi- and Marseilleviridae),Serine/Threonine protein kinase,Serine/Threonine protein kinases;NCVOG0304,NCVOG0301,NCVOG0284,NCVOG0305,NCVOG0302,NCVOG0282		0	281	3.8e-51
ChlorV-1..054	GVOG/NCVOG	GVOGm0615	no_annotation;no_annot		0	281	4e-12
ChlorV-1..054	GVOG/NCVOG	GVOG09857	Serine/Threonine or Tyrosine protein kinase (tandem-duplicated in Mimi- and Marseilleviridae),Serine/Threonine protein kinase;NCVOG0284,NCVOG0304,NCVOG0305,NCVOG0302,NCVOG0282		0	281	2.5e-26
ChlorV-1..054	GVOG/NCVOG	GVOGm1305	Serine/Threonine or Tyrosine protein kinase (tandem-duplicated in Mimi- and Marseilleviridae),Serine/Threonine protein kinase;NCVOG0282,NCVOG0305		0	281	2.8e-07
ChlorV-1..054	GVOG/NCVOG	GVOG11621	divergent Serine/Threonine protein kinase;NCVOG1073		0	281	8.1e-05
ChlorV-1..054	GVOG/NCVOG	GVOGm0050	serine/threonine protein kinase;NCVOG4292		0	281	1.4e-13
ChlorV-1..054	GVOG/NCVOG	GVOG09592	Serine/Threonine or Tyrosine protein kinase (tandem-duplicated in Mimi- and Marseilleviridae),Serine/Threonine protein kinases,putative serine/threonine protein kinase,tyrosine protein kinase,Serine/Threonine protein kinase,serine/threonine protein kinase;NCVOG0304,NCVOG0284,NCVOG0301,NCVOG0296,NCVOG0305,NCVOG0302,NCVOG0297,NCVOG0286,NCVOG0307,NCVOG0282		0	281	9.3e-29
ChlorV-1..054	GVOG/NCVOG	GVOG07440	Serine/Threonine protein kinase;NCVOG0284		0	281	4.1e-17
ChlorV-1..054	GVOG/NCVOG	GVOG10510	no_annotation;no_annot		0	281	3e-09
ChlorV-1..054	GVOG/NCVOG	GVOG11988	Serine/Threonine or Tyrosine protein kinase (tandem-duplicated in Mimi- and Marseilleviridae),Serine/Threonine protein kinase;NCVOG0284,NCVOG0282,NCVOG0305		0	281	2.9e-37
ChlorV-1..054	GVOG/NCVOG	GVOG10452	Serine/Threonine protein kinase;NCVOG0284		0	281	1.3e-14
ChlorV-1..054	GVOG/NCVOG	GVOG10472	Serine/Threonine or Tyrosine protein kinase (tandem-duplicated in Mimi- and Marseilleviridae),Serine/Threonine protein kinase,Serine/Threonine protein kinases;NCVOG0284,NCVOG0301,NCVOG0304,NCVOG0305,NCVOG0302,NCVOG0282		0	281	3.2e-38
ChlorV-1..054	GVOG/NCVOG	GVOG07318	divergent Serine/Threonine protein kinase;NCVOG1073		0	281	1.2e-07
ChlorV-1..054	GVOG/NCVOG	GVOG11354	Serine/Threonine protein kinase;NCVOG0282		0	281	1.1e-05
ChlorV-1..054	GVOG/NCVOG	GVOG09168	no_annotation;no_annot		0	281	8.7e-26
ChlorV-1..054	GVOG/NCVOG	GVOG09164	Serine/Threonine protein kinase;NCVOG0282		0	281	5.7e-15
ChlorV-1..054	GVOG/NCVOG	GVOG08290	Serine/Threonine protein kinase;NCVOG0288		0	281	2.6e-07
ChlorV-1..054	GVOG/NCVOG	GVOG11672	Serine/Threonine or Tyrosine protein kinase (tandem-duplicated in Mimi- and Marseilleviridae),Serine/Threonine protein kinase;NCVOG0284,NCVOG0282,NCVOG0305		0	281	3.8e-15
ChlorV-1..054	GVOG/NCVOG	GVOG10886	Serine/Threonine or Tyrosine protein kinase (tandem-duplicated in Mimi- and Marseilleviridae),Serine/Threonine protein kinase;NCVOG0284,NCVOG0282,NCVOG0305		0	281	1.2e-25
ChlorV-1..054	GVOG/NCVOG	GVOGm0873	AarF, Predicted unusual protein kinase;NCVOG0005		0	281	3.4e-08
ChlorV-1..054	GVOG/NCVOG	GVOGm0230	no_annotation;no_annot		0	281	6.7e-09
ChlorV-1..054	GVOG/NCVOG	GVOG10419	Serine/Threonine or Tyrosine protein kinase (tandem-duplicated in Mimi- and Marseilleviridae),Serine/Threonine protein kinase;NCVOG0304,NCVOG0282,NCVOG0305,NCVOG0284		0	281	3.4e-39
ChlorV-1..054	GVOG/NCVOG	GVOG10904	Serine/Threonine or Tyrosine protein kinase (tandem-duplicated in Mimi- and Marseilleviridae),Serine/Threonine protein kinase;NCVOG0284,NCVOG0304,NCVOG0305,NCVOG0302,NCVOG0282		0	281	6e-24
ChlorV-1..054	GVOG/NCVOG	GVOGm1100	Serine/Threonine or Tyrosine protein kinase (tandem-duplicated in Mimi- and Marseilleviridae),Serine/Threonine protein kinases,tyrosine protein kinase,Serine/Threonine protein kinase,F10-like kinase,serine/threonine protein kinase;NCVOG0295,NCVOG0284,NCVOG0301,NCVOG0304,NCVOG0305,NCVOG0302,NCVOG0286,NCVOG0307,NCVOG0282		0	281	7.8e-31
ChlorV-1..054	GVOG/NCVOG	GVOG11992	Serine/Threonine or Tyrosine protein kinase (tandem-duplicated in Mimi- and Marseilleviridae),Serine/Threonine protein kinase,Serine/Threonine protein kinases;NCVOG0284,NCVOG0301,NCVOG0304,NCVOG0305,NCVOG0282		0	281	5.1e-20
ChlorV-1..054	GVOG/NCVOG	GVOG13734	Serine/Threonine or Tyrosine protein kinase (tandem-duplicated in Mimi- and Marseilleviridae),Serine/Threonine protein kinases,putative serine/threonine protein kinase,Serine/Threonine protein kinase,F10-like kinase,serine/threonine protein kinase;NCVOG0295,NCVOG0284,NCVOG0301,NCVOG0304,NCVOG0296,NCVOG0305,NCVOG0302,NCVOG0297,NCVOG0282		0	281	3.5e-30
ChlorV-1..054	GVOG/NCVOG	GVOGm0756	Serine/Threonine or Tyrosine protein kinase (tandem-duplicated in Mimi- and Marseilleviridae),Serine/Threonine protein kinases,putative serine/threonine protein kinase,Serine/Threonine protein kinase,serine/threonine protein kinase;NCVOG0284,NCVOG0301,NCVOG0304,NCVOG0296,NCVOG0305,NCVOG0302,NCVOG0297,NCVOG0282		0	281	2.7e-41
ChlorV-1..054	GVOG/NCVOG	GVOG06339	Serine/Threonine or Tyrosine protein kinase (tandem-duplicated in Mimi- and Marseilleviridae),Serine/Threonine protein kinase,Serine/Threonine protein kinases,tyrosine protein kinase;NCVOG0284,NCVOG0301,NCVOG0304,NCVOG0305,NCVOG0302,NCVOG0307,NCVOG0282		0	281	8.5e-24
ChlorV-1..054	GVOG/NCVOG	GVOG11993	Serine/Threonine or Tyrosine protein kinase (tandem-duplicated in Mimi- and Marseilleviridae),Serine/Threonine protein kinase;NCVOG0284,NCVOG0282,NCVOG0304,NCVOG0305		0	281	6.1e-20
ChlorV-1..054	NCBI NR/Taxonomy	2759	Eukaryota		0	281	4.88e-29
ChlorV-1..054	PANTHER	PTHR24361	MITOGEN-ACTIVATED KINASE KINASE KINASE		4	225	2.5e-51
ChlorV-1..054	Pfam	PF00069	Protein kinase domain		6	226	4.3e-52
ChlorV-1..054	ProSiteProfiles	PS50011	Protein kinase domain profile.		1	230	37.8841
ChlorV-1..054	SMART	SM00220	serkin_6		1	228	8e-51
ChlorV-1..054	SUPERFAMILY	SSF56112	Protein kinase-like (PK-like)		2	239	4.59e-65
ChlorV-1..055	Coils	Coil	Coil		29	49	-
ChlorV-1..055	GVOG/NCVOG	GVOGm0517	uncharacterized protein;NCVOG0519		0	214	2e-51
ChlorV-1..055	NCBI NR/Taxonomy	549779	Viruses,Nucleocytoviricota,Megaviricetes,Imitervirales,Mimiviridae		0	214	1.56e-35
ChlorV-1..056	MobiDBLite	mobidb-lite	consensus disorder prediction		1	36	-
ChlorV-1..056	MobiDBLite	mobidb-lite	consensus disorder prediction		1	40	-
ChlorV-1..056	NCBI NR/Taxonomy	0			0	217	0
ChlorV-1..057	NCBI NR/Taxonomy	0			0	291	0
ChlorV-1..058	Coils	Coil	Coil		119	150	-
ChlorV-1..058	GVOG/NCVOG	GVOGm1226	uncharacterized protein;NCVOG0518		0	150	3.2e-41
ChlorV-1..058	GVOG/NCVOG	GVOGm0808	uncharacterized protein;NCVOG2632		0	150	2e-09
ChlorV-1..058	GVOG/NCVOG	GVOG09316			0	150	7.9e-13
ChlorV-1..058	NCBI NR/Taxonomy	1737588	Viruses,Nucleocytoviricota,Megaviricetes,Imitervirales,Mimiviridae,Megaviridae environmental sample		0	150	6.7e-42
ChlorV-1..059	CDD	cd01049	RNRR2		23	292	2.29923e-118
ChlorV-1..059	Gene3D	G3DSA:1.10.620.20	Ribonucleotide Reductase, subunit A		1	309	1.2e-112
ChlorV-1..059	GVOG/NCVOG	GVOGm1574	ribonucleoside diphosphate reductase, beta subunit,Ribonucleotide reductase small subunit;NCVOG0276,NCVOG0277		0	327	2.3e-151
ChlorV-1..059	GVOG/NCVOG	GVOG04067	ribonucleoside diphosphate reductase, beta subunit,Ribonucleotide reductase small subunit;NCVOG0276,NCVOG0277		0	327	4.9e-60
ChlorV-1..059	NCBI NR/Taxonomy	549779	Viruses,Nucleocytoviricota,Megaviricetes,Imitervirales,Mimiviridae		0	327	9.18e-157
ChlorV-1..059	PANTHER	PTHR23409	RIBONUCLEOSIDE-DIPHOSPHATE REDUCTASE SMALL CHAIN		13	327	5e-112
ChlorV-1..059	Pfam	PF00268	Ribonucleotide reductase, small chain		19	284	1.8e-105
ChlorV-1..059	SUPERFAMILY	SSF47240	Ferritin-like		7	308	1.18e-105
ChlorV-1..060	GVOG/NCVOG	GVOGm0808	uncharacterized protein;NCVOG2632		0	117	1.3e-11
ChlorV-1..060	GVOG/NCVOG	GVOGm0146	no_annotation;no_annot		0	117	5.1e-10
ChlorV-1..060	GVOG/NCVOG	GVOG09316			0	117	3.9e-08
ChlorV-1..060	GVOG/NCVOG	GVOGm0661	no_annotation;no_annot		0	117	8.4e-26
ChlorV-1..060	GVOG/NCVOG	GVOGm1226	uncharacterized protein;NCVOG0518		0	117	2.5e-11
ChlorV-1..060	NCBI NR/Taxonomy	2922419	Viruses,Nucleocytoviricota,Megaviricetes,Imitervirales,Mimiviridae,Chlorella virus XW01		0	117	1.87e-19
ChlorV-1..061	Gene3D	G3DSA:3.40.50.300	-		5	152	3e-25
ChlorV-1..061	GVOG/NCVOG	GVOGm1459	no_annotation;no_annot		0	312	1.6e-11
ChlorV-1..061	GVOG/NCVOG	GVOGm0895	polynucleotide kinase-3'-phosphatase;NCVOG0243		0	312	2e-08
ChlorV-1..061	NCBI NR/Taxonomy	46433	Eukaryota,Foraminifera,Reticulomyxidae,Reticulomyxa,Reticulomyxa filosa		0	312	5.94e-23
ChlorV-1..061	Pfam	PF13671	AAA domain		11	121	3e-09
ChlorV-1..061	Pfam	PF08302	Fungal tRNA ligase phosphodiesterase domain		237	278	2.9e-05
ChlorV-1..061	SUPERFAMILY	SSF52540	P-loop containing nucleoside triphosphate hydrolases		10	139	1.26e-10
ChlorV-1..062	Coils	Coil	Coil		15	35	-
ChlorV-1..062	GVOG/NCVOG	GVOGm1725	no_annotation;no_annot		0	300	2.4e-38
ChlorV-1..062	NCBI NR/Taxonomy	2922419	Viruses,Nucleocytoviricota,Megaviricetes,Imitervirales,Mimiviridae,Chlorella virus XW01		0	300	2.92e-11
ChlorV-1..063	MobiDBLite	mobidb-lite	consensus disorder prediction		76	94	-
ChlorV-1..063	MobiDBLite	mobidb-lite	consensus disorder prediction		67	94	-
ChlorV-1..063	MobiDBLite	mobidb-lite	consensus disorder prediction		127	161	-
ChlorV-1..063	NCBI NR/Taxonomy	0			0	179	0
ChlorV-1..064	Gene3D	G3DSA:2.20.25.350	-		98	144	3.3e-06
ChlorV-1..064	Gene3D	G3DSA:3.30.30.170	-		1	97	1.8e-24
ChlorV-1..064	GVOG/NCVOG	GVOGm0353	no_annotation;no_annot		0	172	1.3e-15
ChlorV-1..064	GVOG/NCVOG	GVOGm0728	eukaryotic translation initiation factor 5;NCVOG2639		0	172	6.6e-41
ChlorV-1..064	NCBI NR/Taxonomy	549779	Viruses,Nucleocytoviricota,Megaviricetes,Imitervirales,Mimiviridae		0	172	1.69e-24
ChlorV-1..064	PANTHER	PTHR23001	EUKARYOTIC TRANSLATION INITIATION FACTOR		4	155	1.6e-22
ChlorV-1..064	Pfam	PF01873	Domain found in IF2B/IF5		7	124	1.4e-24
ChlorV-1..064	SMART	SM00653	eIF2Bneu4		12	125	2.8e-14
ChlorV-1..064	SUPERFAMILY	SSF100966	Translation initiation factor 2 beta, aIF2beta, N-terminal domain		5	94	1.57e-13
ChlorV-1..064	SUPERFAMILY	SSF75689	Zinc-binding domain of translation initiation factor 2 beta		91	129	4.19e-05
ChlorV-1..065	Gene3D	G3DSA:2.40.50.730	-		1	115	4.2e-11
ChlorV-1..065	Gene3D	G3DSA:3.30.420.10	-		541	618	8.6e-06
ChlorV-1..065	Gene3D	G3DSA:3.90.1600.10	Palm domain of DNA polymerase		647	1006	2.5e-17
ChlorV-1..065	Gene3D	G3DSA:3.30.420.10	-		298	505	5.5e-44
ChlorV-1..065	Gene3D	G3DSA:1.10.132.60	-		1141	1298	1.6e-38
ChlorV-1..065	Gene3D	G3DSA:3.90.1600.10	Palm domain of DNA polymerase		1028	1140	1.1e-05
ChlorV-1..065	Gene3D	G3DSA:1.10.287.690	Helix hairpin bin		733	781	1.9e-17
ChlorV-1..065	GVOG/NCVOG	GVOG08503	DNA polymerase elongation subunit family B;NCVOG0038		0	1338	1.8e-65
ChlorV-1..065	GVOG/NCVOG	GVOG03001	DNA polymerase elongation subunit family B;NCVOG0038		0	1338	1e-70
ChlorV-1..065	GVOG/NCVOG	GVOGm0054	DNA polymerase elongation subunit family B;NCVOG0038		0	1338	1.1e-280
ChlorV-1..065	GVOG/NCVOG	GVOG05679	DNA polymerase elongation subunit family B;NCVOG0038		0	1338	8.1e-54
ChlorV-1..065	NCBI NR/Taxonomy	2922419	Viruses,Nucleocytoviricota,Megaviricetes,Imitervirales,Mimiviridae,Chlorella virus XW01		0	1338	0
ChlorV-1..065	PANTHER	PTHR10322	DNA POLYMERASE CATALYTIC SUBUNIT		553	1295	4.6e-168
ChlorV-1..065	Pfam	PF03104	DNA polymerase family B, exonuclease domain		135	470	5.5e-39
ChlorV-1..065	Pfam	PF03104	DNA polymerase family B, exonuclease domain		42	127	2e-05
ChlorV-1..065	Pfam	PF00136	DNA polymerase family B		1076	1286	3.3e-34
ChlorV-1..065	Pfam	PF00136	DNA polymerase family B		614	889	3.7e-47
ChlorV-1..065	PRINTS	PR00106	DNA-directed DNA-polymerase family B signature		872	880	5.6e-09
ChlorV-1..065	PRINTS	PR00106	DNA-directed DNA-polymerase family B signature		769	781	5.6e-09
ChlorV-1..065	PRINTS	PR00106	DNA-directed DNA-polymerase family B signature		673	686	5.6e-09
ChlorV-1..065	SMART	SM00486	polmehr3		297	886	2.2e-81
ChlorV-1..065	SUPERFAMILY	SSF53098	Ribonuclease H-like		187	628	4.78e-58
ChlorV-1..065	SUPERFAMILY	SSF56672	DNA/RNA polymerases		640	954	1.84e-45
ChlorV-1..065	SUPERFAMILY	SSF56672	DNA/RNA polymerases		1075	1298	5.45e-37
ChlorV-1..066	NCBI NR/Taxonomy	2922419	Viruses,Nucleocytoviricota,Megaviricetes,Imitervirales,Mimiviridae,Chlorella virus XW01		0	335	1.94e-05
ChlorV-1..067	Gene3D	G3DSA:1.10.510.10	Transferase(Phosphotransferase) domain 1		10	105	1.5e-09
ChlorV-1..067	GVOG/NCVOG	GVOGm0050	serine/threonine protein kinase;NCVOG4292		0	481	1.2e-05
ChlorV-1..067	GVOG/NCVOG	GVOG13734	Serine/Threonine or Tyrosine protein kinase (tandem-duplicated in Mimi- and Marseilleviridae),Serine/Threonine protein kinases,putative serine/threonine protein kinase,Serine/Threonine protein kinase,F10-like kinase,serine/threonine protein kinase;NCVOG0295,NCVOG0284,NCVOG0301,NCVOG0304,NCVOG0296,NCVOG0305,NCVOG0302,NCVOG0297,NCVOG0282		0	481	2.6e-06
ChlorV-1..067	GVOG/NCVOG	GVOGm0772	Serine/Threonine or Tyrosine protein kinase (tandem-duplicated in Mimi- and Marseilleviridae),Serine/Threonine protein kinase,Serine/Threonine protein kinases;NCVOG0304,NCVOG0301,NCVOG0284,NCVOG0305,NCVOG0302,NCVOG0282		0	481	3.1e-11
ChlorV-1..067	GVOG/NCVOG	GVOG10419	Serine/Threonine or Tyrosine protein kinase (tandem-duplicated in Mimi- and Marseilleviridae),Serine/Threonine protein kinase;NCVOG0304,NCVOG0282,NCVOG0305,NCVOG0284		0	481	2.5e-06
ChlorV-1..067	GVOG/NCVOG	GVOG10423	Serine/Threonine or Tyrosine protein kinase (tandem-duplicated in Mimi- and Marseilleviridae),Serine/Threonine protein kinase;NCVOG0304,NCVOG0282,NCVOG0305,NCVOG0284		0	481	1.2e-07
ChlorV-1..067	NCBI NR/Taxonomy	2922419	Viruses,Nucleocytoviricota,Megaviricetes,Imitervirales,Mimiviridae,Chlorella virus XW01		0	481	2.69e-10
ChlorV-1..067	ProSiteProfiles	PS50011	Protein kinase domain profile.		1	102	8.5843
ChlorV-1..067	SUPERFAMILY	SSF56112	Protein kinase-like (PK-like)		28	96	8.89e-11
ChlorV-1..068	Gene3D	G3DSA:3.40.800.10	Ureohydrolase domain		2	255	2e-48
ChlorV-1..068	GVOG/NCVOG	GVOGm1675	no_annotation;no_annot		0	256	3.5e-73
ChlorV-1..068	GVOG/NCVOG	GVOG07937	no_annotation;no_annot		0	256	3.2e-24
ChlorV-1..068	NCBI NR/Taxonomy	2740746	Viruses,Fadolivirus 1		0	256	2.68e-41
ChlorV-1..068	PANTHER	PTHR43782	ARGINASE		37	252	1.1e-43
ChlorV-1..068	Pfam	PF00491	Arginase family		7	239	2.8e-39
ChlorV-1..068	PRINTS	PR00116	Arginase signature		95	122	2.5e-12
ChlorV-1..068	PRINTS	PR00116	Arginase signature		72	87	2.5e-12
ChlorV-1..068	ProSiteProfiles	PS51409	Arginase family profile.		1	256	28.6279
ChlorV-1..068	SUPERFAMILY	SSF52768	Arginase/deacetylase		3	240	2.34e-47
ChlorV-1..069	Gene3D	G3DSA:1.25.40.20	-		8	208	1.6e-22
ChlorV-1..069	GVOG/NCVOG	GVOG11995	ankyrin repeat protein;NCVOG4462,NCVOG4123,NCVOG4116,NCVOG0822,NCVOG0451,NCVOG4430,NCVOG4121,NCVOG4344,NCVOG4001,NCVOG4122,NCVOG2058,NCVOG2775,NCVOG4421,NCVOG2860		0	212	1.6e-14
ChlorV-1..069	GVOG/NCVOG	GVOGm0426	ankyrin repeat protein;NCVOG4462,NCVOG0822,NCVOG2734,NCVOG4344,NCVOG4001,NCVOG2775,NCVOG4104		0	212	2.2e-12
ChlorV-1..069	GVOG/NCVOG	GVOG11352	ankyrin repeat protein;NCVOG4462,NCVOG0822,NCVOG4404,NCVOG4001,NCVOG4441,NCVOG2775,NCVOG4372		0	212	1e-07
ChlorV-1..069	GVOG/NCVOG	GVOG14211	ankyrin repeat protein,uncharacterized protein;NCVOG0177,NCVOG0822,NCVOG4430,NCVOG4121,NCVOG4344,NCVOG4404,NCVOG2775,NCVOG5341,NCVOG0699,NCVOG1407,NCVOG4109,NCVOG4371,NCVOG4372,NCVOG4116,NCVOG2900,NCVOG0451,NCVOG4467,NCVOG0710,NCVOG4418,NCVOG4001,NCVOG0244,NCVOG4459,NCVOG0178,NCVOG1408,NCVOG4419,NCVOG4115,NCVOG4421,NCVOG4579,NCVOG4111,NCVOG4118,NCVOG4122,NCVOG4112,NCVOG4468,NCVOG4422,NCVOG4676,NC…		0	212	1.8e-14
ChlorV-1..069	GVOG/NCVOG	GVOG11347	ankyrin repeat protein;NCVOG4001,NCVOG0822,NCVOG2775		0	212	4e-08
ChlorV-1..069	GVOG/NCVOG	GVOG10485	ankyrin repeat protein;NCVOG4462,NCVOG0822,NCVOG4344,NCVOG4001,NCVOG2775,NCVOG4676		0	212	5.8e-13
ChlorV-1..069	GVOG/NCVOG	GVOG12209	ankyrin repeat protein,uncharacterized protein;NCVOG4462,NCVOG4116,NCVOG0822,NCVOG0451,NCVOG4430,NCVOG4344,NCVOG4001,NCVOG4468,NCVOG2775,NCVOG2058,NCVOG4371,NCVOG4372		0	212	1.9e-08
ChlorV-1..069	GVOG/NCVOG	GVOG11977	ankyrin repeat protein,uncharacterized protein;NCVOG4462,NCVOG0822,NCVOG4430,NCVOG4344,NCVOG4001,NCVOG4468,NCVOG2775,NCVOG4676,NCVOG2443,NCVOG2058,NCVOG4371,NCVOG4372		0	212	1.8e-16
ChlorV-1..069	GVOG/NCVOG	GVOG14207	ankyrin repeat protein,hypothetical protein, similar to ankyrin,uncharacterized protein;NCVOG0177,NCVOG0822,NCVOG4430,NCVOG4121,NCVOG0450,NCVOG2775,NCVOG5341,NCVOG0699,NCVOG4109,NCVOG4108,NCVOG4416,NCVOG4116,NCVOG2900,NCVOG0451,NCVOG4467,NCVOG0710,NCVOG4418,NCVOG0528,NCVOG4001,NCVOG0178,NCVOG4419,NCVOG4115,NCVOG4421,NCVOG4122,NCVOG4112,NCVOG4422,NCVOG2860,NCVOG4414,NCVOG4123,NCVOG5301,NCVOG4445,N…		0	212	4.4e-10
ChlorV-1..069	GVOG/NCVOG	GVOG11686	ankyrin repeat protein;NCVOG4462,NCVOG0822,NCVOG4344,NCVOG4001,NCVOG2775		0	212	1.9e-11
ChlorV-1..069	GVOG/NCVOG	GVOG11973	ankyrin repeat protein;NCVOG4462,NCVOG0822,NCVOG4344,NCVOG4001,NCVOG2775,NCVOG4676		0	212	5.1e-13
ChlorV-1..069	GVOG/NCVOG	GVOG12611	ankyrin repeat protein;NCVOG4462,NCVOG0822,NCVOG4344,NCVOG4001,NCVOG2775,NCVOG4676,NCVOG4414		0	212	1.5e-13
ChlorV-1..069	GVOG/NCVOG	GVOG14206	ankyrin repeat protein,uncharacterized protein;NCVOG0822,NCVOG4430,NCVOG4121,NCVOG4404,NCVOG4344,NCVOG2775,NCVOG0699,NCVOG1407,NCVOG4371,NCVOG4372,NCVOG4116,NCVOG2900,NCVOG0451,NCVOG0710,NCVOG4001,NCVOG4111,NCVOG4122,NCVOG4468,NCVOG4676,NCVOG2860,NCVOG4414,NCVOG4462,NCVOG2734,NCVOG4441,NCVOG2058		0	212	7.7e-13
ChlorV-1..069	GVOG/NCVOG	GVOG14199	ankyrin repeat protein,hypothetical protein, similar to ankyrin,uncharacterized protein;NCVOG0177,NCVOG0822,NCVOG4430,NCVOG4121,NCVOG4344,NCVOG2775,NCVOG0699,NCVOG1407,NCVOG4371,NCVOG4372,NCVOG2900,NCVOG4116,NCVOG0451,NCVOG4467,NCVOG0710,NCVOG4001,NCVOG0244,NCVOG0178,NCVOG1408,NCVOG4115,NCVOG4421,NCVOG4579,NCVOG4111,NCVOG4118,NCVOG4122,NCVOG4112,NCVOG4468,NCVOG4676,NCVOG2443,NCVOG2860,NCVOG4414,N…		0	212	1.7e-16
ChlorV-1..069	GVOG/NCVOG	GVOG11670	ankyrin repeat protein;NCVOG4462,NCVOG0822,NCVOG4344,NCVOG4001,NCVOG2775,NCVOG4372		0	212	1.8e-18
ChlorV-1..069	GVOG/NCVOG	GVOG11994	ankyrin repeat protein,uncharacterized protein;NCVOG4462,NCVOG0822,NCVOG4344,NCVOG4001,NCVOG2775,NCVOG4371,NCVOG4372		0	212	3e-08
ChlorV-1..069	GVOG/NCVOG	GVOG10451	ankyrin repeat protein,uncharacterized protein;NCVOG4462,NCVOG0822,NCVOG0451,NCVOG0710,NCVOG4430,NCVOG4344,NCVOG4001,NCVOG4468,NCVOG2775,NCVOG4676,NCVOG2058,NCVOG4371,NCVOG4372		0	212	1.4e-13
ChlorV-1..069	GVOG/NCVOG	GVOG11674	ankyrin repeat protein,uncharacterized protein;NCVOG4462,NCVOG0822,NCVOG4344,NCVOG4001,NCVOG2775,NCVOG2058,NCVOG4371		0	212	3.5e-22
ChlorV-1..069	GVOG/NCVOG	GVOG11322	ankyrin repeat protein,hypothetical protein, similar to ankyrin,uncharacterized protein;NCVOG0822,NCVOG4430,NCVOG4121,NCVOG4344,NCVOG4404,NCVOG2775,NCVOG0699,NCVOG4109,NCVOG4371,NCVOG4372,NCVOG4116,NCVOG2900,NCVOG0451,NCVOG4001,NCVOG4579,NCVOG4122,NCVOG4468,NCVOG4676,NCVOG2860,NCVOG4414,NCVOG4462,NCVOG4123,NCVOG2734,NCVOG4441,NCVOG2058,NCVOG1013		0	212	1.4e-10
ChlorV-1..069	GVOG/NCVOG	GVOGm0193	ankyrin repeat protein,uncharacterized protein;NCVOG0822,NCVOG4430,NCVOG4344,NCVOG4404,NCVOG2775,NCVOG1407,NCVOG4371,NCVOG4372,NCVOG0451,NCVOG0710,NCVOG4001,NCVOG4122,NCVOG4468,NCVOG4676,NCVOG2860,NCVOG4414,NCVOG4462,NCVOG2734,NCVOG4441,NCVOG2058		0	212	3.2e-20
ChlorV-1..069	GVOG/NCVOG	GVOGm0596	ankyrin repeat protein,uncharacterized protein;NCVOG4430,NCVOG4121,NCVOG4344,NCVOG2775,NCVOG0699,NCVOG4108,NCVOG4116,NCVOG2900,NCVOG0451,NCVOG0710,NCVOG4459,NCVOG0178,NCVOG4419,NCVOG4115,NCVOG4421,NCVOG4111,NCVOG4122,NCVOG4444,NCVOG2860,NCVOG4414,NCVOG4123,NCVOG4445,NCVOG4423,NCVOG0174,NCVOG2058		0	212	5.8e-10
ChlorV-1..069	GVOG/NCVOG	GVOGm0101	ankyrin repeat protein,hypothetical protein, similar to ankyrin,uncharacterized protein;NCVOG4121,NCVOG0450,NCVOG2775,NCVOG5341,NCVOG0699,NCVOG4416,NCVOG4116,NCVOG0451,NCVOG4418,NCVOG4590,NCVOG4421,NCVOG4122,NCVOG4422,NCVOG2860,NCVOG4414,NCVOG4123,NCVOG5301,NCVOG4445,NCVOG4423,NCVOG2058,NCVOG1013		0	212	1.4e-08
ChlorV-1..069	GVOG/NCVOG	GVOG11375	ankyrin repeat protein,uncharacterized protein;NCVOG0822,NCVOG2734,NCVOG4344,NCVOG4001,NCVOG2775,NCVOG4371		0	212	3.7e-05
ChlorV-1..069	GVOG/NCVOG	GVOG14216	ankyrin repeat protein,uncharacterized protein;NCVOG0822,NCVOG4430,NCVOG4121,NCVOG4344,NCVOG2775,NCVOG0699,NCVOG1407,NCVOG4371,NCVOG4372,NCVOG4116,NCVOG2900,NCVOG0451,NCVOG0710,NCVOG4001,NCVOG0244,NCVOG0825,NCVOG1408,NCVOG4115,NCVOG4412,NCVOG4421,NCVOG4579,NCVOG4111,NCVOG4118,NCVOG4122,NCVOG4468,NCVOG4676,NCVOG2443,NCVOG2860,NCVOG4414,NCVOG4462,NCVOG4123,NCVOG2734,NCVOG4441,NCVOG0174,NCVOG2058		0	212	2.8e-17
ChlorV-1..069	GVOG/NCVOG	GVOG11980	ankyrin repeat protein;NCVOG4001,NCVOG2775		0	212	8.4e-08
ChlorV-1..069	GVOG/NCVOG	GVOG10917	ankyrin repeat protein;NCVOG4462,NCVOG0822,NCVOG4344,NCVOG4001,NCVOG2775,NCVOG4372		0	212	1.7e-05
ChlorV-1..069	GVOG/NCVOG	GVOG14147	ankyrin repeat protein,hypothetical protein, similar to ankyrin,uncharacterized protein;NCVOG0822,NCVOG4430,NCVOG4121,NCVOG4404,NCVOG4344,NCVOG2775,NCVOG0699,NCVOG4371,NCVOG4372,NCVOG4116,NCVOG2900,NCVOG0451,NCVOG0710,NCVOG4418,NCVOG4001,NCVOG4421,NCVOG4579,NCVOG4111,NCVOG4118,NCVOG4122,NCVOG4468,NCVOG4676,NCVOG2860,NCVOG4414,NCVOG4462,NCVOG4123,NCVOG2734,NCVOG4445,NCVOG4423,NCVOG2058,NCVOG1013		0	212	1.9e-17
ChlorV-1..069	GVOG/NCVOG	GVOG10900	ankyrin repeat protein,uncharacterized protein;NCVOG4462,NCVOG4116,NCVOG0822,NCVOG0451,NCVOG4122,NCVOG4344,NCVOG4001,NCVOG4468,NCVOG2775,NCVOG4676,NCVOG2058,NCVOG4371,NCVOG4372		0	212	3.4e-14
ChlorV-1..069	GVOG/NCVOG	GVOG01987	ankyrin repeat protein,uncharacterized protein;NCVOG4462,NCVOG4123,NCVOG4116,NCVOG0822,NCVOG0451,NCVOG4430,NCVOG4344,NCVOG4001,NCVOG4468,NCVOG2058,NCVOG2775,NCVOG4676,NCVOG4421,NCVOG4371,NCVOG4372		0	212	4.1e-09
ChlorV-1..069	GVOG/NCVOG	GVOG10903	ankyrin repeat protein;NCVOG4462,NCVOG0822,NCVOG4344,NCVOG4001,NCVOG2775		0	212	1.6e-15
ChlorV-1..069	GVOG/NCVOG	GVOG11972	ankyrin repeat protein,uncharacterized protein;NCVOG4462,NCVOG0822,NCVOG0451,NCVOG4344,NCVOG4001,NCVOG4468,NCVOG2775,NCVOG2058,NCVOG4371,NCVOG4372		0	212	5.8e-12
ChlorV-1..069	GVOG/NCVOG	GVOG14113	ankyrin repeat protein,uncharacterized protein;NCVOG0822,NCVOG4430,NCVOG4121,NCVOG4404,NCVOG4344,NCVOG2775,NCVOG0699,NCVOG1407,NCVOG4109,NCVOG4371,NCVOG4372,NCVOG4116,NCVOG2900,NCVOG0451,NCVOG0710,NCVOG4001,NCVOG4459,NCVOG1408,NCVOG4419,NCVOG4421,NCVOG4122,NCVOG4468,NCVOG4422,NCVOG4676,NCVOG2860,NCVOG4414,NCVOG4462,NCVOG4123,NCVOG2734,NCVOG4445,NCVOG4441,NCVOG2058		0	212	5.2e-18
ChlorV-1..069	GVOG/NCVOG	GVOG14223	ankyrin repeat protein,hypothetical protein, similar to ankyrin,uncharacterized protein;NCVOG0177,NCVOG0822,NCVOG4430,NCVOG4121,NCVOG4344,NCVOG2775,NCVOG0699,NCVOG4109,NCVOG4108,NCVOG4416,NCVOG4372,NCVOG4116,NCVOG2900,NCVOG0451,NCVOG4467,NCVOG0710,NCVOG4418,NCVOG4001,NCVOG4459,NCVOG0178,NCVOG4419,NCVOG4115,NCVOG4421,NCVOG4111,NCVOG4122,NCVOG4112,NCVOG4422,NCVOG2860,NCVOG4444,NCVOG4414,NCVOG4123,N…		0	212	4.6e-07
ChlorV-1..069	GVOG/NCVOG	GVOG00151	ankyrin repeat protein;NCVOG4344,NCVOG2443		0	212	3.4e-07
ChlorV-1..069	GVOG/NCVOG	GVOG11987	ankyrin repeat protein,uncharacterized protein;NCVOG4462,NCVOG0822,NCVOG0451,NCVOG4344,NCVOG4001,NCVOG2775,NCVOG4676,NCVOG2058,NCVOG4371,NCVOG4372		0	212	2.8e-08
ChlorV-1..069	GVOG/NCVOG	GVOG14192	ankyrin repeat protein,uncharacterized protein;NCVOG4462,NCVOG2734,NCVOG0822,NCVOG0710,NCVOG4430,NCVOG4344,NCVOG4404,NCVOG4001,NCVOG4468,NCVOG0244,NCVOG4441,NCVOG2775,NCVOG4676,NCVOG2443,NCVOG2058,NCVOG4371,NCVOG4372		0	212	5.7e-13
ChlorV-1..069	GVOG/NCVOG	GVOG14159	ankyrin repeat protein,uncharacterized protein;NCVOG0822,NCVOG4430,NCVOG4344,NCVOG4404,NCVOG2775,NCVOG0699,NCVOG4371,NCVOG4372,NCVOG4116,NCVOG2900,NCVOG0451,NCVOG4001,NCVOG0178,NCVOG1408,NCVOG4419,NCVOG4421,NCVOG4122,NCVOG4468,NCVOG4112,NCVOG4676,NCVOG2443,NCVOG2860,NCVOG4414,NCVOG4462,NCVOG4123,NCVOG2734,NCVOG4445,NCVOG4441,NCVOG4423,NCVOG2058		0	212	2.4e-11
ChlorV-1..069	GVOG/NCVOG	GVOG08207	ankyrin repeat protein,uncharacterized protein;NCVOG4462,NCVOG0822,NCVOG2734,NCVOG4344,NCVOG4001,NCVOG2775,NCVOG4676,NCVOG2058,NCVOG4371		0	212	8.9e-11
ChlorV-1..069	GVOG/NCVOG	GVOG10474	ankyrin repeat protein;NCVOG4462,NCVOG0822,NCVOG4344,NCVOG4001,NCVOG2775,NCVOG4676,NCVOG4372		0	212	2.6e-09
ChlorV-1..069	GVOG/NCVOG	GVOG11687	ankyrin repeat protein;NCVOG4001,NCVOG0822,NCVOG2775		0	212	1.8e-06
ChlorV-1..069	GVOG/NCVOG	GVOG14138	ankyrin repeat protein,uncharacterized protein;NCVOG0822,NCVOG4430,NCVOG4121,NCVOG4344,NCVOG4404,NCVOG2775,NCVOG0699,NCVOG1407,NCVOG4371,NCVOG4372,NCVOG2900,NCVOG4116,NCVOG0451,NCVOG4467,NCVOG0710,NCVOG4001,NCVOG0244,NCVOG4382,NCVOG0178,NCVOG1408,NCVOG4421,NCVOG4579,NCVOG4118,NCVOG4122,NCVOG4112,NCVOG4468,NCVOG4676,NCVOG2443,NCVOG2860,NCVOG4414,NCVOG4462,NCVOG4123,NCVOG2734,NCVOG4445,NCVOG4441,NC…		0	212	1.9e-14
ChlorV-1..069	GVOG/NCVOG	GVOG07343	ankyrin repeat protein;NCVOG4462,NCVOG0822,NCVOG4344,NCVOG4001,NCVOG2775,NCVOG2058		0	212	8.8e-06
ChlorV-1..069	GVOG/NCVOG	GVOG12008	ankyrin repeat protein;NCVOG4462,NCVOG4123,NCVOG4116,NCVOG0822,NCVOG0451,NCVOG4122,NCVOG4344,NCVOG4001,NCVOG4445,NCVOG2058,NCVOG2775,NCVOG4421,NCVOG4414		0	212	1.5e-12
ChlorV-1..069	GVOG/NCVOG	GVOGm0068	ankyrin repeat protein,uncharacterized protein;NCVOG4462,NCVOG0822,NCVOG4344,NCVOG4001,NCVOG4468,NCVOG2775,NCVOG4676,NCVOG4371,NCVOG4372		0	212	4.1e-16
ChlorV-1..069	GVOG/NCVOG	GVOG09310	ankyrin repeat protein,hypothetical protein, similar to ankyrin,uncharacterized protein;NCVOG0822,NCVOG4430,NCVOG4344,NCVOG2775,NCVOG0699,NCVOG4371,NCVOG4372,NCVOG4416,NCVOG4116,NCVOG2900,NCVOG0451,NCVOG0710,NCVOG4001,NCVOG4421,NCVOG4122,NCVOG4468,NCVOG4676,NCVOG2860,NCVOG4414,NCVOG4462,NCVOG4123,NCVOG4445,NCVOG4441,NCVOG4423,NCVOG2058,NCVOG1013		0	212	9.5e-12
ChlorV-1..069	GVOG/NCVOG	GVOG10896	ankyrin repeat protein;NCVOG4462,NCVOG0822,NCVOG4430,NCVOG4344,NCVOG4001,NCVOG2775,NCVOG2058,NCVOG4372		0	212	8.4e-12
ChlorV-1..069	GVOG/NCVOG	GVOGm1759	ankyrin repeat protein;NCVOG4118,NCVOG4344,NCVOG4001,NCVOG2775,NCVOG4412		0	212	2.9e-10
ChlorV-1..069	GVOG/NCVOG	GVOG14190	ankyrin repeat protein,uncharacterized protein;NCVOG0822,NCVOG4430,NCVOG4344,NCVOG4404,NCVOG2775,NCVOG0699,NCVOG4371,NCVOG4372,NCVOG4116,NCVOG0451,NCVOG0710,NCVOG4001,NCVOG0244,NCVOG4421,NCVOG4111,NCVOG4122,NCVOG4468,NCVOG4676,NCVOG2443,NCVOG2860,NCVOG4414,NCVOG4462,NCVOG2734,NCVOG4441,NCVOG2058		0	212	7.9e-13
ChlorV-1..069	GVOG/NCVOG	GVOG14118	ankyrin repeat protein,uncharacterized protein;NCVOG0822,NCVOG4430,NCVOG4344,NCVOG2775,NCVOG0699,NCVOG4371,NCVOG4372,NCVOG4116,NCVOG2900,NCVOG0451,NCVOG0710,NCVOG4001,NCVOG4115,NCVOG4421,NCVOG4111,NCVOG4122,NCVOG4468,NCVOG4676,NCVOG2443,NCVOG2860,NCVOG4414,NCVOG4462,NCVOG4123,NCVOG2734,NCVOG4445,NCVOG4441,NCVOG2058		0	212	3.9e-15
ChlorV-1..069	GVOG/NCVOG	GVOG12786	ankyrin repeat protein,uncharacterized protein;NCVOG4462,NCVOG2860,NCVOG4116,NCVOG0822,NCVOG0451,NCVOG4122,NCVOG4344,NCVOG4001,NCVOG4468,NCVOG4445,NCVOG2775,NCVOG4676,NCVOG4421,NCVOG2058,NCVOG4371,NCVOG4372,NCVOG4414		0	212	2e-18
ChlorV-1..069	GVOG/NCVOG	GVOG14103	ankyrin repeat protein,hypothetical protein, similar to ankyrin,uncharacterized protein;NCVOG0822,NCVOG4430,NCVOG4121,NCVOG4344,NCVOG4404,NCVOG2775,NCVOG0699,NCVOG4109,NCVOG4371,NCVOG4372,NCVOG4116,NCVOG2900,NCVOG0451,NCVOG0710,NCVOG4001,NCVOG0244,NCVOG4421,NCVOG4579,NCVOG4118,NCVOG4122,NCVOG4468,NCVOG4112,NCVOG4676,NCVOG2443,NCVOG2860,NCVOG4414,NCVOG4462,NCVOG4123,NCVOG2734,NCVOG4445,NCVOG4441,N…		0	212	9.3e-17
ChlorV-1..069	NCBI NR/Taxonomy	0			0	212	0
ChlorV-1..069	PANTHER	PTHR24198	ANKYRIN REPEAT AND PROTEIN KINASE DOMAIN-CONTAINING PROTEIN		18	125	2e-13
ChlorV-1..069	Pfam	PF12796	Ankyrin repeats (3 copies)		53	129	2.9e-10
ChlorV-1..069	ProSiteProfiles	PS50088	Ankyrin repeat profile.		71	103	11.2738
ChlorV-1..069	ProSiteProfiles	PS50297	Ankyrin repeat region circular profile.		71	98	10.3916
ChlorV-1..069	ProSiteProfiles	PS50297	Ankyrin repeat region circular profile.		36	66	8.93235
ChlorV-1..069	ProSiteProfiles	PS50088	Ankyrin repeat profile.		36	70	9.61777
ChlorV-1..069	SMART	SM00248	ANK_2a		71	100	1.9e-05
ChlorV-1..069	SMART	SM00248	ANK_2a		104	133	500
ChlorV-1..069	SMART	SM00248	ANK_2a		1	30	1100
ChlorV-1..069	SMART	SM00248	ANK_2a		36	67	0.027
ChlorV-1..069	SUPERFAMILY	SSF48403	Ankyrin repeat		11	136	6.53e-21
ChlorV-1..070	GVOG/NCVOG	GVOGm0498	no_annotation;no_annot		0	299	1.8e-42
ChlorV-1..070	NCBI NR/Taxonomy	549779	Viruses,Nucleocytoviricota,Megaviricetes,Imitervirales,Mimiviridae		0	299	1.42e-24
ChlorV-1..071	GVOG/NCVOG	GVOGm0426	ankyrin repeat protein;NCVOG4462,NCVOG0822,NCVOG2734,NCVOG4344,NCVOG4001,NCVOG2775,NCVOG4104		0	662	8.5e-83
ChlorV-1..071	GVOG/NCVOG	GVOGm0737	ankyrin repeat protein;NCVOG4104,NCVOG2734		0	662	1.5e-16
ChlorV-1..071	GVOG/NCVOG	GVOGm1225	ankyrin repeat protein;NCVOG4104,NCVOG2734		0	662	2.4e-06
ChlorV-1..071	NCBI NR/Taxonomy	2922419	Viruses,Nucleocytoviricota,Megaviricetes,Imitervirales,Mimiviridae,Chlorella virus XW01		0	662	1.42e-137
ChlorV-1..072	Gene3D	G3DSA:2.40.50.140	-		26	172	2.5e-09
ChlorV-1..072	GVOG/NCVOG	GVOGm0070	no_annotation;no_annot		0	172	1.4e-17
ChlorV-1..072	GVOG/NCVOG	GVOGm1634	no_annotation;no_annot		0	172	1.8e-09
ChlorV-1..072	GVOG/NCVOG	GVOG11503	no_annotation;no_annot		0	172	2.3e-09
ChlorV-1..072	GVOG/NCVOG	GVOG09899	no_annotation;no_annot		0	172	3.3e-12
ChlorV-1..072	NCBI NR/Taxonomy	0			0	172	0
ChlorV-1..072	ProSiteProfiles	PS50832	S1 domain IF1 type profile.		42	122	8.68625
ChlorV-1..072	SUPERFAMILY	SSF50249	Nucleic acid-binding proteins		30	163	3e-08
ChlorV-1..073	NCBI NR/Taxonomy	0			0	115	0
ChlorV-1..074	GVOG/NCVOG	GVOG01741	no_annotation;no_annot		0	140	5.6e-41
ChlorV-1..074	NCBI NR/Taxonomy	1737588	Viruses,Nucleocytoviricota,Megaviricetes,Imitervirales,Mimiviridae,Megaviridae environmental sample		0	140	4.71e-20
ChlorV-1..075	Gene3D	G3DSA:2.40.70.10	Acid Proteases		50	187	2.2e-33
ChlorV-1..075	GVOG/NCVOG	GVOG00927	no_annotation;no_annot		0	188	2.1e-52
ChlorV-1..075	NCBI NR/Taxonomy	2759	Eukaryota		0	188	1.01e-22
ChlorV-1..075	PANTHER	PTHR12917	ASPARTYL PROTEASE DDI-RELATED		43	182	3.7e-29
ChlorV-1..075	Pfam	PF09668	Aspartyl protease		50	172	3.7e-30
ChlorV-1..075	ProSiteProfiles	PS50175	Aspartyl protease, retroviral-type family profile.		84	163	9.71834
ChlorV-1..075	SUPERFAMILY	SSF50630	Acid proteases		70	173	1.05e-16
ChlorV-1..076	NCBI NR/Taxonomy	0			0	120	0
ChlorV-1..077	CDD	cd00195	UBCc		473	627	5.21319e-27
ChlorV-1..077	Gene3D	G3DSA:3.10.110.10	Ubiquitin Conjugating Enzyme		124	281	1.7e-05
ChlorV-1..077	Gene3D	G3DSA:3.10.110.10	Ubiquitin Conjugating Enzyme		424	696	2.5e-79
ChlorV-1..077	GVOG/NCVOG	GVOG00674	UBCc, Ubiquitin-conjugating enzyme E2,ubiquitin-conjugating enzyme E2,uncharacterized protein;NCVOG2223,NCVOG0329,NCVOG0219		0	697	1.1e-186
ChlorV-1..077	GVOG/NCVOG	GVOG12314	UBCc, Ubiquitin-conjugating enzyme E2,uncharacterized protein,ubiquitin-conjugating enzyme E2;NCVOG0329,NCVOG0219,NCVOG2223		0	697	1.2e-24
ChlorV-1..077	GVOG/NCVOG	GVOGm1370	UBCc, Ubiquitin-conjugating enzyme E2,uncharacterized protein,ubiquitin-conjugating enzyme E2;NCVOG0329,NCVOG0219,NCVOG2223		0	697	9.9e-49
ChlorV-1..077	GVOG/NCVOG	GVOG12150	UBCc, Ubiquitin-conjugating enzyme E2;NCVOG0329		0	697	5.3e-22
ChlorV-1..077	GVOG/NCVOG	GVOGm0648	UBCc, Ubiquitin-conjugating enzyme E2;NCVOG0329		0	697	9.5e-11
ChlorV-1..077	NCBI NR/Taxonomy	1737588	Viruses,Nucleocytoviricota,Megaviricetes,Imitervirales,Mimiviridae,Megaviridae environmental sample		0	697	3.67e-88
ChlorV-1..077	PANTHER	PTHR46116	(E3-INDEPENDENT) E2 UBIQUITIN-CONJUGATING ENZYME		418	674	1.1e-76
ChlorV-1..077	Pfam	PF00179	Ubiquitin-conjugating enzyme		475	628	7.1e-26
ChlorV-1..077	ProSiteProfiles	PS50127	Ubiquitin-conjugating (UBC) core domain profile.		471	638	35.6789
ChlorV-1..077	SMART	SM00212	ubc_7		474	638	1.1e-23
ChlorV-1..077	SUPERFAMILY	SSF54495	UBC-like		464	645	7.39e-36
ChlorV-1..077	SUPERFAMILY	SSF54495	UBC-like		131	249	7.08e-09
ChlorV-1..078	Gene3D	G3DSA:3.90.120.10	DNA Methylase, subunit A, domain 2		160	352	4.9e-55
ChlorV-1..078	Gene3D	G3DSA:3.40.50.150	Vaccinia Virus protein VP39		7	355	4.9e-55
ChlorV-1..078	GVOG/NCVOG	GVOG08068	cytosine methyltransferase;NCVOG1066		0	365	2.3e-14
ChlorV-1..078	GVOG/NCVOG	GVOGm0290	cytosine methyltransferase;NCVOG1066		0	365	3.8e-34
ChlorV-1..078	NCBI NR/Taxonomy	2	Bacteria		0	365	1.6e-114
ChlorV-1..078	NCBIfam	TIGR00675	DNA (cytosine-5-)-methyltransferase		8	362	4.9e-32
ChlorV-1..078	PANTHER	PTHR10629	CYTOSINE-SPECIFIC METHYLTRANSFERASE		72	330	1.8e-23
ChlorV-1..078	Pfam	PF00145	C-5 cytosine-specific DNA methylase		7	363	5e-49
ChlorV-1..078	ProSiteProfiles	PS51679	C-5 cytosine-specific DNA methylase (Dnmt) domain profile.		4	365	38.927
ChlorV-1..078	SUPERFAMILY	SSF53335	S-adenosyl-L-methionine-dependent methyltransferases		3	363	6.65e-59
ChlorV-1..079	Coils	Coil	Coil		16	36	-
ChlorV-1..079	NCBI NR/Taxonomy	0			0	272	0
ChlorV-1..080	CDD	cd00009	AAA		32	165	5.65505e-16
ChlorV-1..080	CDD	cd18140	HLD_clamp_RFC		173	232	1.31967e-11
ChlorV-1..080	FunFam	G3DSA:3.40.50.300:FF:000952	Replication factor C subunit 2		13	172	7.8e-63
ChlorV-1..080	Gene3D	G3DSA:3.40.50.300	-		12	172	6.1e-51
ChlorV-1..080	Gene3D	G3DSA:1.10.8.60	-		175	233	7.4e-13
ChlorV-1..080	GVOG/NCVOG	GVOG08838	replication factor C small subunit 2;NCVOG1351		0	328	4.4e-18
ChlorV-1..080	GVOG/NCVOG	GVOGm0215	AAA+ ATPase;NCVOG5125		0	328	6.4e-26
ChlorV-1..080	GVOG/NCVOG	GVOGm0255	AAA family ATPase - unique in NCLDV; ATPase domain similar to repl_factorC_sub2;NCVOG0001		0	328	2.3e-06
ChlorV-1..080	GVOG/NCVOG	GVOGm1355	no_annotation;no_annot		0	328	1.6e-09
ChlorV-1..080	GVOG/NCVOG	GVOGm1277	no_annotation;no_annot		0	328	1.4e-05
ChlorV-1..080	GVOG/NCVOG	GVOGm0333	replication factor C small subunit 2;NCVOG1351		0	328	3.9e-34
ChlorV-1..080	GVOG/NCVOG	GVOG09277	replication factor C small subunit 2;NCVOG1351		0	328	6.8e-26
ChlorV-1..080	GVOG/NCVOG	GVOG07804	replication factor C small subunit 2;NCVOG1351		0	328	3e-15
ChlorV-1..080	GVOG/NCVOG	GVOGm0440	AAA family ATPase - unique in NCLDV; ATPase domain similar to repl_factorC_sub2,uncharacterized protein;NCVOG0001,NCVOG5142		0	328	2.3e-07
ChlorV-1..080	GVOG/NCVOG	GVOG07333	replication factor C small subunit 2;NCVOG1351		0	328	8.7e-18
ChlorV-1..080	NCBI NR/Taxonomy	549779	Viruses,Nucleocytoviricota,Megaviricetes,Imitervirales,Mimiviridae		0	328	8.35e-85
ChlorV-1..080	PANTHER	PTHR11669	REPLICATION FACTOR C / DNA POLYMERASE III GAMMA-TAU SUBUNIT		18	259	2.2e-68
ChlorV-1..080	Pfam	PF00004	ATPase family associated with various cellular activities (AAA)		52	167	2.7e-13
ChlorV-1..080	SMART	SM00382	AAA_5		48	176	2.5e-10
ChlorV-1..080	SUPERFAMILY	SSF52540	P-loop containing nucleoside triphosphate hydrolases		15	221	2.27e-45
ChlorV-1..081	Gene3D	G3DSA:2.40.50.90	-		21	142	1.8e-20
ChlorV-1..081	GVOG/NCVOG	GVOGm0666	uncharacterized protein;NCVOG1023		0	142	1.6e-37
ChlorV-1..081	NCBI NR/Taxonomy	1737588	Viruses,Nucleocytoviricota,Megaviricetes,Imitervirales,Mimiviridae,Megaviridae environmental sample		0	142	1.44e-32
ChlorV-1..081	Pfam	PF00565	Staphylococcal nuclease homologue		53	136	5.4e-10
ChlorV-1..081	ProSiteProfiles	PS50830	Thermonuclease domain profile.		24	142	19.8667
ChlorV-1..081	SMART	SM00318	SNASE_2		24	142	0.0003
ChlorV-1..081	SUPERFAMILY	SSF50199	Staphylococcal nuclease		22	139	5.49e-22
ChlorV-1..082	Gene3D	G3DSA:3.40.50.150	Vaccinia Virus protein VP39		446	624	5.8e-10
ChlorV-1..082	GVOG/NCVOG	GVOGm0399	no_annotation;no_annot		0	1009	6.8e-58
ChlorV-1..082	GVOG/NCVOG	GVOG11516	no_annotation;no_annot		0	1009	5.9e-93
ChlorV-1..082	GVOG/NCVOG	GVOGm1369	no_annotation;no_annot		0	1009	6.8e-46
ChlorV-1..082	NCBI NR/Taxonomy	340016	Viruses,uncultured virus		0	1009	1.84e-43
ChlorV-1..082	SUPERFAMILY	SSF53686	Tryptophan synthase beta subunit-like PLP-dependent enzymes		794	955	2.5e-06
ChlorV-1..082	SUPERFAMILY	SSF53335	S-adenosyl-L-methionine-dependent methyltransferases		439	613	2.81e-15
ChlorV-1..083	Gene3D	G3DSA:3.40.30.10	Glutaredoxin		9	103	3.6e-07
ChlorV-1..083	GVOG/NCVOG	GVOG08339	Thioredoxin;NCVOG0317		0	109	5.9e-07
ChlorV-1..083	GVOG/NCVOG	GVOG13099	Thioredoxin;NCVOG0317		0	109	8.8e-07
ChlorV-1..083	GVOG/NCVOG	GVOG13747	Thioredoxin;NCVOG0317		0	109	1.3e-05
ChlorV-1..083	GVOG/NCVOG	GVOG13369	Thioredoxin;NCVOG0317		0	109	1.3e-05
ChlorV-1..083	GVOG/NCVOG	GVOG10890	Thioredoxin;NCVOG0317		0	109	1e-05
ChlorV-1..083	GVOG/NCVOG	GVOG14016	Thioredoxin;NCVOG0317		0	109	8.1e-07
ChlorV-1..083	GVOG/NCVOG	GVOGm0047	Thioredoxin;NCVOG0317		0	109	1.2e-06
ChlorV-1..083	GVOG/NCVOG	GVOG13523	Thioredoxin;NCVOG0317		0	109	1.6e-06
ChlorV-1..083	GVOG/NCVOG	GVOG11333	Thioredoxin;NCVOG0317		0	109	2e-07
ChlorV-1..083	GVOG/NCVOG	GVOG09862	Thioredoxin;NCVOG0317		0	109	7e-06
ChlorV-1..083	GVOG/NCVOG	GVOG10894	Thioredoxin;NCVOG0317		0	109	1.2e-10
ChlorV-1..083	GVOG/NCVOG	GVOGm0698	Thioredoxin;NCVOG0317		0	109	1.5e-06
ChlorV-1..083	GVOG/NCVOG	GVOG13850	Thioredoxin;NCVOG0317		0	109	3.9e-06
ChlorV-1..083	GVOG/NCVOG	GVOG13786	Thioredoxin;NCVOG0317		0	109	5.9e-05
ChlorV-1..083	GVOG/NCVOG	GVOG13519	Thioredoxin;NCVOG0317		0	109	2.6e-06
ChlorV-1..083	GVOG/NCVOG	GVOG10431	Thioredoxin;NCVOG0317		0	109	6.2e-10
ChlorV-1..083	NCBI NR/Taxonomy	0			0	109	0
ChlorV-1..083	SUPERFAMILY	SSF52833	Thioredoxin-like		16	95	4.9e-09
ChlorV-1..084	GVOG/NCVOG	GVOG10894	Thioredoxin;NCVOG0317		0	106	1.9e-07
ChlorV-1..084	GVOG/NCVOG	GVOGm0698	Thioredoxin;NCVOG0317		0	106	1.6e-05
ChlorV-1..084	GVOG/NCVOG	GVOG02911	no_annotation;no_annot		0	106	5.1e-06
ChlorV-1..084	NCBI NR/Taxonomy	0			0	106	0
ChlorV-1..084	SUPERFAMILY	SSF52833	Thioredoxin-like		5	85	5.33e-08
ChlorV-1..085	GVOG/NCVOG	GVOGm1244	uncharacterized protein;NCVOG0438		0	199	9e-05
ChlorV-1..085	GVOG/NCVOG	GVOG08685	no_annotation;no_annot		0	199	1.3e-05
ChlorV-1..085	GVOG/NCVOG	GVOG00214	no_annotation;no_annot		0	199	2.7e-06
ChlorV-1..085	GVOG/NCVOG	GVOG06142	uncharacterized protein;NCVOG0693		0	199	2.1e-05
ChlorV-1..085	GVOG/NCVOG	GVOG00357	no_annotation;no_annot		0	199	6.4e-07
ChlorV-1..085	MobiDBLite	mobidb-lite	consensus disorder prediction		173	199	-
ChlorV-1..085	NCBI NR/Taxonomy	0			0	199	0
ChlorV-1..086	Gene3D	G3DSA:3.40.395.10	Adenoviral Proteinase; Chain A		82	291	3.1e-12
ChlorV-1..086	GVOG/NCVOG	GVOGm0086	Ulp1 protease;NCVOG0246		0	292	2.8e-70
ChlorV-1..086	NCBI NR/Taxonomy	2922419	Viruses,Nucleocytoviricota,Megaviricetes,Imitervirales,Mimiviridae,Chlorella virus XW01		0	292	6.29e-67
ChlorV-1..086	Pfam	PF02902	Ulp1 protease family, C-terminal catalytic domain		156	287	2e-08
ChlorV-1..086	ProSiteProfiles	PS50600	Ubiquitin-like protease family profile.		92	260	8.55532
ChlorV-1..086	SUPERFAMILY	SSF54001	Cysteine proteinases		88	288	1.94e-14
ChlorV-1..087	Coils	Coil	Coil		566	586	-
ChlorV-1..087	Coils	Coil	Coil		372	392	-
ChlorV-1..087	GVOG/NCVOG	GVOG11651	uncharacterized protein;NCVOG0641,NCVOG1255		0	605	5.4e-09
ChlorV-1..087	GVOG/NCVOG	GVOG00857	no_annotation;no_annot		0	605	8.6e-12
ChlorV-1..087	GVOG/NCVOG	GVOGm1001	no_annotation;no_annot		0	605	1.8e-67
ChlorV-1..087	GVOG/NCVOG	GVOGm1092	no_annotation;no_annot		0	605	2.7e-08
ChlorV-1..087	GVOG/NCVOG	GVOGm0852	uncharacterized protein;NCVOG1255		0	605	8.4e-17
ChlorV-1..087	NCBI NR/Taxonomy	549779	Viruses,Nucleocytoviricota,Megaviricetes,Imitervirales,Mimiviridae		0	605	2.19e-07
ChlorV-1..088	GVOG/NCVOG	GVOGm0621	uncharacterized protein;NCVOG5157		0	298	6.6e-09
ChlorV-1..088	GVOG/NCVOG	GVOG05026	no_annotation;no_annot		0	298	5.4e-14
ChlorV-1..088	GVOG/NCVOG	GVOGm1476	no_annotation;no_annot		0	298	1e-48
ChlorV-1..088	GVOG/NCVOG	GVOG05760	no_annotation;no_annot		0	298	1.1e-07
ChlorV-1..088	GVOG/NCVOG	GVOG04644	uncharacterized protein;NCVOG0714		0	298	2e-16
ChlorV-1..088	GVOG/NCVOG	GVOG06147	no_annotation;no_annot		0	298	7.1e-08
ChlorV-1..088	GVOG/NCVOG	GVOG03324	uncharacterized protein;NCVOG0714		0	298	2e-20
ChlorV-1..088	GVOG/NCVOG	GVOG09000	uncharacterized protein;NCVOG0714		0	298	2.4e-15
ChlorV-1..088	GVOG/NCVOG	GVOGm1421	no_annotation;no_annot		0	298	1.9e-08
ChlorV-1..088	GVOG/NCVOG	GVOG03009	no_annotation;no_annot		0	298	2.7e-13
ChlorV-1..088	GVOG/NCVOG	GVOG04865			0	298	3.2e-11
ChlorV-1..088	GVOG/NCVOG	GVOG07876	uncharacterized protein;NCVOG0714		0	298	8e-16
ChlorV-1..088	NCBI NR/Taxonomy	1977633	Viruses,Nucleocytoviricota,Megaviricetes,Imitervirales,Mimiviridae,Indivirus,Indivirus ILV1		0	298	1.41e-14
ChlorV-1..089	GVOG/NCVOG	GVOG00282	no_annotation;no_annot		0	104	4.5e-08
ChlorV-1..089	NCBI NR/Taxonomy	0			0	104	0
ChlorV-1..090	Gene3D	G3DSA:3.40.50.300	-		92	223	6.9e-11
ChlorV-1..090	GVOG/NCVOG	GVOGm1298	putative GTP-binding protein;NCVOG0065		0	410	9.2e-30
ChlorV-1..090	GVOG/NCVOG	GVOGm0781	GTP binding translation elongation factor;NCVOG0064		0	410	1.1e-71
ChlorV-1..090	NCBI NR/Taxonomy	1737588	Viruses,Nucleocytoviricota,Megaviricetes,Imitervirales,Mimiviridae,Megaviridae environmental sample		0	410	2.95e-67
ChlorV-1..090	PANTHER	PTHR43721	ELONGATION FACTOR TU-RELATED		21	182	4.2e-16
ChlorV-1..090	Pfam	PF00009	Elongation factor Tu GTP binding domain		111	195	8.3e-07
ChlorV-1..090	SUPERFAMILY	SSF52540	P-loop containing nucleoside triphosphate hydrolases		89	254	2.88e-12
ChlorV-1..090	SUPERFAMILY	SSF50447	Translation proteins		265	341	8.83e-06
ChlorV-1..091	NCBI NR/Taxonomy	0			0	164	0
ChlorV-1..092	Coils	Coil	Coil		143	151	-
ChlorV-1..092	GVOG/NCVOG	GVOGm1661	no_annotation;no_annot		0	151	1.2e-06
ChlorV-1..092	NCBI NR/Taxonomy	0			0	151	0
ChlorV-1..093	Coils	Coil	Coil		691	732	-
ChlorV-1..093	GVOG/NCVOG	GVOGm0144	uncharacterized protein;NCVOG4129		0	733	2.4e-20
ChlorV-1..093	GVOG/NCVOG	GVOG10067	uncharacterized protein;NCVOG4129		0	733	8.1e-25
ChlorV-1..093	GVOG/NCVOG	GVOG11083	uncharacterized protein;NCVOG4129		0	733	1.1e-09
ChlorV-1..093	GVOG/NCVOG	GVOG09246			0	733	1e-14
ChlorV-1..093	GVOG/NCVOG	GVOG09869	no_annotation;no_annot		0	733	2e-10
ChlorV-1..093	GVOG/NCVOG	GVOGm1636	no_annotation;no_annot		0	733	1.2e-16
ChlorV-1..093	NCBI NR/Taxonomy	1335638	Viruses,Preplasmiviricota,Preplasmiviricota sp. Gezel-14T		0	733	7.2e-25
ChlorV-1..093	Pfam	PF13884	Chaperone of endosialidase		579	641	1e-05
ChlorV-1..093	ProSiteProfiles	PS51688	Intramolecular chaperone auto-processing (ICA) domain profile.		579	705	13.3211
ChlorV-1..094	Coils	Coil	Coil		1859	1900	-
ChlorV-1..094	Coils	Coil	Coil		2053	2101	-
ChlorV-1..094	Coils	Coil	Coil		1655	1699	-
ChlorV-1..094	Coils	Coil	Coil		1736	1851	-
ChlorV-1..094	Coils	Coil	Coil		1708	1728	-
ChlorV-1..094	Coils	Coil	Coil		372	396	-
ChlorV-1..094	Coils	Coil	Coil		1412	1432	-
ChlorV-1..094	Coils	Coil	Coil		1990	2010	-
ChlorV-1..094	Coils	Coil	Coil		274	301	-
ChlorV-1..094	Coils	Coil	Coil		1239	1259	-
ChlorV-1..094	Coils	Coil	Coil		541	561	-
ChlorV-1..094	Gene3D	G3DSA:1.25.40.20	-		11	151	1.7e-17
ChlorV-1..094	Gene3D	G3DSA:1.10.287.950	-		1815	1929	4.9e-08
ChlorV-1..094	Gene3D	G3DSA:1.10.287.950	-		1654	1814	9.7e-06
ChlorV-1..094	GVOG/NCVOG	GVOG00302	ankyrin repeat protein;NCVOG4344		0	2309	3e-31
ChlorV-1..094	MobiDBLite	mobidb-lite	consensus disorder prediction		438	473	-
ChlorV-1..094	MobiDBLite	mobidb-lite	consensus disorder prediction		440	470	-
ChlorV-1..094	NCBI NR/Taxonomy	1737588	Viruses,Nucleocytoviricota,Megaviricetes,Imitervirales,Mimiviridae,Megaviridae environmental sample		0	2309	3.04e-17
ChlorV-1..094	PANTHER	PTHR24198	ANKYRIN REPEAT AND PROTEIN KINASE DOMAIN-CONTAINING PROTEIN		32	129	2.1e-09
ChlorV-1..094	Pfam	PF12796	Ankyrin repeats (3 copies)		27	117	1.9e-08
ChlorV-1..094	ProSiteProfiles	PS50297	Ankyrin repeat region circular profile.		87	119	12.7263
ChlorV-1..094	ProSiteProfiles	PS50088	Ankyrin repeat profile.		87	119	14.1051
ChlorV-1..094	SMART	SM00248	ANK_2a		47	83	380
ChlorV-1..094	SMART	SM00248	ANK_2a		87	116	2e-06
ChlorV-1..094	SUPERFAMILY	SSF48403	Ankyrin repeat		22	131	3.15e-18
ChlorV-1..094	SUPERFAMILY	SSF58104	Methyl-accepting chemotaxis protein (MCP) signaling domain		1683	1902	1.99e-08
ChlorV-1..095	GVOG/NCVOG	GVOGm0852	uncharacterized protein;NCVOG1255		0	665	3.1e-19
ChlorV-1..095	GVOG/NCVOG	GVOGm0104	uncharacterized protein;NCVOG1255		0	665	7e-08
ChlorV-1..095	GVOG/NCVOG	GVOGm0015	uncharacterized protein;NCVOG1255		0	665	3.7e-09
ChlorV-1..095	GVOG/NCVOG	GVOGm0468	uncharacterized protein;NCVOG0641,NCVOG1255		0	665	8.2e-175
ChlorV-1..095	GVOG/NCVOG	GVOG11000	uncharacterized protein;NCVOG1255		0	665	3.3e-08
ChlorV-1..095	GVOG/NCVOG	GVOGm1644	uncharacterized protein;NCVOG1255		0	665	9.2e-10
ChlorV-1..095	NCBI NR/Taxonomy	2922419	Viruses,Nucleocytoviricota,Megaviricetes,Imitervirales,Mimiviridae,Chlorella virus XW01		0	665	3.16e-202
ChlorV-1..096	NCBI NR/Taxonomy	0			0	165	0
ChlorV-1..097	NCBI NR/Taxonomy	0			0	131	0
ChlorV-1..098	Coils	Coil	Coil		106	140	-
ChlorV-1..098	Coils	Coil	Coil		12	64	-
ChlorV-1..098	NCBI NR/Taxonomy	0			0	308	0
ChlorV-1..099	GVOG/NCVOG	GVOGm1215	no_annotation;no_annot		0	227	2.6e-33
ChlorV-1..099	NCBI NR/Taxonomy	2759	Eukaryota		0	227	3.62e-09
ChlorV-1..099	PANTHER	PTHR46139	ALKALINE CERAMIDASE		2	100	3.9e-17
ChlorV-1..099	Pfam	PF05875	Ceramidase		4	123	2.4e-21
ChlorV-1..100	NCBI NR/Taxonomy	0			0	117	0
ChlorV-1..101	GVOG/NCVOG	GVOG08461	no_annotation;no_annot		0	112	1e-08
ChlorV-1..101	GVOG/NCVOG	GVOG06844	no_annotation;no_annot		0	112	1.9e-05
ChlorV-1..101	GVOG/NCVOG	GVOG04880	no_annotation;no_annot		0	112	3e-06
ChlorV-1..101	GVOG/NCVOG	GVOG03374	no_annotation;no_annot		0	112	3.2e-31
ChlorV-1..101	NCBI NR/Taxonomy	0			0	112	0
ChlorV-1..102	Coils	Coil	Coil		93	113	-
ChlorV-1..102	GVOG/NCVOG	GVOGm1196			0	128	7.2e-18
ChlorV-1..102	GVOG/NCVOG	GVOG04890	no_annotation;no_annot		0	128	4e-17
ChlorV-1..102	GVOG/NCVOG	GVOGm0720	uncharacterized protein;NCVOG2631		0	128	2.6e-06
ChlorV-1..102	GVOG/NCVOG	GVOG11787	uncharacterized protein;NCVOG2631		0	128	3.4e-10
ChlorV-1..102	GVOG/NCVOG	GVOG07116	uncharacterized protein;NCVOG2631		0	128	2.4e-10
ChlorV-1..102	NCBI NR/Taxonomy	1737588	Viruses,Nucleocytoviricota,Megaviricetes,Imitervirales,Mimiviridae,Megaviridae environmental sample		0	128	1.11e-07
ChlorV-1..103	CDD	cd00593	RIBOc		54	204	8.75715e-34
ChlorV-1..103	CDD	cd10845	DSRM_RNAse_III_family		214	289	2.98215e-17
ChlorV-1..103	Coils	Coil	Coil		79	99	-
ChlorV-1..103	Gene3D	G3DSA:3.30.160.20	-		213	291	1.1e-13
ChlorV-1..103	Gene3D	G3DSA:1.10.1520.10	Ribonuclease III domain		42	208	9.4e-31
ChlorV-1..103	GVOG/NCVOG	GVOG05291	Ribonuclease III;NCVOG1354		0	313	7.1e-20
ChlorV-1..103	GVOG/NCVOG	GVOG10666	Ribonuclease III;NCVOG1354		0	313	6.1e-69
ChlorV-1..103	GVOG/NCVOG	GVOGm0182	Ribonuclease III;NCVOG1354		0	313	1.4e-19
ChlorV-1..103	GVOG/NCVOG	GVOGm1709			0	313	8.2e-12
ChlorV-1..103	GVOG/NCVOG	GVOGm0798	Ribonuclease III;NCVOG1354		0	313	1.3e-81
ChlorV-1..103	Hamap	MF_00104	Ribonuclease 3 [rnc].		39	286	21.044
ChlorV-1..103	NCBI NR/Taxonomy	2922419	Viruses,Nucleocytoviricota,Megaviricetes,Imitervirales,Mimiviridae,Chlorella virus XW01		0	313	1.66e-131
ChlorV-1..103	PANTHER	PTHR11207	RIBONUCLEASE III		95	286	7.1e-22
ChlorV-1..103	Pfam	PF00035	Double-stranded RNA binding motif		215	286	1.9e-06
ChlorV-1..103	Pfam	PF14622	Ribonuclease-III-like		92	192	5.1e-18
ChlorV-1..103	ProSiteProfiles	PS50142	Ribonuclease III family domain profile.		36	187	28.6308
ChlorV-1..103	ProSiteProfiles	PS50137	Double stranded RNA-binding domain (dsRBD) profile.		214	291	12.5966
ChlorV-1..103	SMART	SM00358	DRBM_3		215	290	2.9e-10
ChlorV-1..103	SMART	SM00535	riboneu5		54	208	1.1e-28
ChlorV-1..103	SUPERFAMILY	SSF54768	dsRNA-binding domain-like		169	301	2.04e-17
ChlorV-1..103	SUPERFAMILY	SSF69065	RNase III domain-like		50	203	5.76e-30
ChlorV-1..104	CDD	cd09897	H3TH_FEN1-XPG-like		210	273	1.53708e-06
ChlorV-1..104	Gene3D	G3DSA:3.40.50.1010	-		1	207	2.4e-54
ChlorV-1..104	Gene3D	G3DSA:1.10.150.20	-		208	273	6.8e-06
ChlorV-1..104	GVOG/NCVOG	GVOGm0007	FLAP-like endonuclease XPG;NCVOG1060		0	315	5.2e-71
ChlorV-1..104	NCBI NR/Taxonomy	1737588	Viruses,Nucleocytoviricota,Megaviricetes,Imitervirales,Mimiviridae,Megaviridae environmental sample		0	315	9.52e-80
ChlorV-1..104	PANTHER	PTHR11081	FLAP ENDONUCLEASE FAMILY MEMBER		1	290	5.5e-55
ChlorV-1..104	Pfam	PF00867	XPG I-region		141	222	7.9e-25
ChlorV-1..104	Pfam	PF00752	XPG N-terminal domain		1	101	2.7e-20
ChlorV-1..104	PRINTS	PR00853	Xeroderma pigmentosum group G/yeast RAD superfamily signature		212	227	2.5e-34
ChlorV-1..104	PRINTS	PR00853	Xeroderma pigmentosum group G/yeast RAD superfamily signature		158	178	2.5e-34
ChlorV-1..104	PRINTS	PR00853	Xeroderma pigmentosum group G/yeast RAD superfamily signature		76	95	2.5e-34
ChlorV-1..104	PRINTS	PR00853	Xeroderma pigmentosum group G/yeast RAD superfamily signature		25	39	2.5e-34
ChlorV-1..104	PRINTS	PR00853	Xeroderma pigmentosum group G/yeast RAD superfamily signature		137	154	2.5e-34
ChlorV-1..104	SMART	SM00484	xpgineu		138	207	1.1e-25
ChlorV-1..104	SMART	SM00485	xpgn3		1	102	2.3e-21
ChlorV-1..104	SUPERFAMILY	SSF47807	5' to 3' exonuclease, C-terminal subdomain		207	298	1.79e-05
ChlorV-1..104	SUPERFAMILY	SSF88723	PIN domain-like		2	222	4.42e-55
ChlorV-1..105	Gene3D	G3DSA:3.40.50.12390	-		1	385	1.2e-23
ChlorV-1..105	GVOG/NCVOG	GVOG08896	uncharacterized protein;NCVOG1265		0	654	4.7e-05
ChlorV-1..105	GVOG/NCVOG	GVOGm0001	XRN 5'-3' exonuclease;NCVOG1045		0	654	1.8e-74
ChlorV-1..105	NCBI NR/Taxonomy	1737588	Viruses,Nucleocytoviricota,Megaviricetes,Imitervirales,Mimiviridae,Megaviridae environmental sample		0	654	3.23e-83
ChlorV-1..105	PANTHER	PTHR12341	5'->3' EXORIBONUCLEASE		1	605	1.4e-35
ChlorV-1..105	Pfam	PF03159	XRN 5'-3' exonuclease N-terminus		1	207	3e-28
ChlorV-1..106	Gene3D	G3DSA:3.40.50.300	-		257	436	2.2e-37
ChlorV-1..106	Gene3D	G3DSA:1.10.8.60	-		442	527	1.5e-14
ChlorV-1..106	Gene3D	G3DSA:3.30.230.10	-		536	731	2.7e-51
ChlorV-1..106	GVOG/NCVOG	GVOG11222	ATP-dependent protease;NCVOG0228		0	731	3.1e-186
ChlorV-1..106	GVOG/NCVOG	GVOG11155	ATP-dependent protease;NCVOG0228		0	731	1.5e-116
ChlorV-1..106	GVOG/NCVOG	GVOG11625	AAA family ATPase - unique in NCLDV; ATPase domain similar to repl_factorC_sub2;NCVOG0001		0	731	1e-05
ChlorV-1..106	NCBI NR/Taxonomy	549779	Viruses,Nucleocytoviricota,Megaviricetes,Imitervirales,Mimiviridae		0	731	2.13e-203
ChlorV-1..106	PANTHER	PTHR10046	ATP DEPENDENT LON PROTEASE FAMILY MEMBER		220	730	4.9e-99
ChlorV-1..106	Pfam	PF00004	ATPase family associated with various cellular activities (AAA)		297	435	2.1e-12
ChlorV-1..106	Pfam	PF05362	Lon protease (S16) C-terminal proteolytic domain		519	730	3.7e-45
ChlorV-1..106	PRINTS	PR00830	Endopeptidase La (Lon) serine protease (S16) signature		629	648	7.5e-27
ChlorV-1..106	PRINTS	PR00830	Endopeptidase La (Lon) serine protease (S16) signature		544	560	7.5e-27
ChlorV-1..106	PRINTS	PR00830	Endopeptidase La (Lon) serine protease (S16) signature		659	678	7.5e-27
ChlorV-1..106	PRINTS	PR00830	Endopeptidase La (Lon) serine protease (S16) signature		682	700	7.5e-27
ChlorV-1..106	PRINTS	PR00830	Endopeptidase La (Lon) serine protease (S16) signature		299	318	7.5e-27
ChlorV-1..106	ProSiteProfiles	PS51786	Lon proteolytic domain profile.		541	731	43.9404
ChlorV-1..106	SUPERFAMILY	SSF52540	P-loop containing nucleoside triphosphate hydrolases		251	513	1.98e-31
ChlorV-1..106	SUPERFAMILY	SSF54211	Ribosomal protein S5 domain 2-like		544	731	5.31e-36
ChlorV-1..107	CDD	cd17748	BRCT_DNA_ligase_like		568	631	3.38064e-13
ChlorV-1..107	Coils	Coil	Coil		507	527	-
ChlorV-1..107	Gene3D	G3DSA:1.10.150.20	-		420	467	6.3e-08
ChlorV-1..107	Gene3D	G3DSA:3.40.50.10190	BRCT domain		535	632	2.3e-18
ChlorV-1..107	Gene3D	G3DSA:1.10.287.610	Helix hairpin bin		15	59	6e-06
ChlorV-1..107	Gene3D	G3DSA:3.30.470.30	DNA ligase/mRNA capping enzyme		72	300	9.5e-30
ChlorV-1..107	Gene3D	G3DSA:2.40.50.140	-		306	387	5.6e-22
ChlorV-1..107	GVOG/NCVOG	GVOGm0503	DNA polymerase family X,NAD+ dependent DNA ligase,NAD-dependent DNA ligase;NCVOG0035,NCVOG5434,NCVOG2254		0	632	4.3e-230
ChlorV-1..107	NCBI NR/Taxonomy	549779	Viruses,Nucleocytoviricota,Megaviricetes,Imitervirales,Mimiviridae		0	632	2.06e-174
ChlorV-1..107	Pfam	PF00533	BRCA1 C Terminus (BRCT) domain		559	630	2e-11
ChlorV-1..107	Pfam	PF14520	Helix-hairpin-helix domain		421	470	7.8e-06
ChlorV-1..107	Pfam	PF03120	NAD-dependent DNA ligase OB-fold domain		308	381	1.1e-17
ChlorV-1..107	Pfam	PF01653	NAD-dependent DNA ligase adenylation domain		17	298	3e-22
ChlorV-1..107	PIRSF	PIRSF001604	LigA		7	632	1.3e-80
ChlorV-1..107	ProSiteProfiles	PS50172	BRCT domain profile.		558	632	11.6426
ChlorV-1..107	SMART	SM00292	BRCT_7		560	632	0.0062
ChlorV-1..107	SMART	SM00532	ligaN3		13	422	2.7e-16
ChlorV-1..107	SUPERFAMILY	SSF56091	DNA ligase/mRNA capping enzyme, catalytic domain		16	298	1.02e-40
ChlorV-1..107	SUPERFAMILY	SSF50249	Nucleic acid-binding proteins		304	381	2.23e-17
ChlorV-1..107	SUPERFAMILY	SSF52113	BRCT domain		559	631	1.24e-12
ChlorV-1..107	SUPERFAMILY	SSF47794	Rad51 N-terminal domain-like		418	472	5.18e-08
ChlorV-1..108	CDD	cd01283	cytidine_deaminase		10	115	1.11835e-31
ChlorV-1..108	Gene3D	G3DSA:3.40.140.10	Cytidine Deaminase, domain 2		2	125	2.1e-36
ChlorV-1..108	GVOG/NCVOG	GVOG12804	Cytidine and deoxycytidylate deaminase,uncharacterized protein;NCVOG1064,NCVOG3090		0	125	4.5e-06
ChlorV-1..108	GVOG/NCVOG	GVOG10895	Cytidine and deoxycytidylate deaminase;NCVOG1064		0	125	5.9e-06
ChlorV-1..108	GVOG/NCVOG	GVOG02335	no_annotation;no_annot		0	125	1.2e-48
ChlorV-1..108	GVOG/NCVOG	GVOGm0520	Cytidine and deoxycytidylate deaminase,nucleoside deaminase;NCVOG1064,NCVOG2271		0	125	7e-05
ChlorV-1..108	GVOG/NCVOG	GVOG09172	Cytidine and deoxycytidylate deaminase;NCVOG1064		0	125	3e-08
ChlorV-1..108	GVOG/NCVOG	GVOG09192	Cytidine and deoxycytidylate deaminase;NCVOG1064		0	125	1.7e-06
ChlorV-1..108	NCBI NR/Taxonomy	131567			0	125	1.39e-28
ChlorV-1..108	NCBIfam	TIGR01354	cytidine deaminase		9	125	6.4e-38
ChlorV-1..108	PANTHER	PTHR11644	CYTIDINE DEAMINASE		13	125	3.3e-24
ChlorV-1..108	Pfam	PF00383	Cytidine and deoxycytidylate deaminase zinc-binding region		11	102	6.3e-14
ChlorV-1..108	ProSiteProfiles	PS51747	Cytidine and deoxycytidylate deaminases domain profile.		1	125	22.2328
ChlorV-1..108	SUPERFAMILY	SSF53927	Cytidine deaminase-like		6	123	4.78e-34
ChlorV-1..109	NCBI NR/Taxonomy	0			0	114	0
ChlorV-1..110	GVOG/NCVOG	GVOGm0205	RNA ligase (conserved in irido-, asfa- asco- and Marseille viruses);NCVOG1088		0	427	4.5e-51
ChlorV-1..110	GVOG/NCVOG	GVOG04839	RNA ligase (conserved in irido-, asfa- asco- and Marseille viruses);NCVOG1088		0	427	3.6e-63
ChlorV-1..110	GVOG/NCVOG	GVOGm1774	RNA ligase (conserved in irido-, asfa- asco- and Marseille viruses);NCVOG1088		0	427	1.3e-12
ChlorV-1..110	NCBI NR/Taxonomy	1737588	Viruses,Nucleocytoviricota,Megaviricetes,Imitervirales,Mimiviridae,Megaviridae environmental sample		0	427	1.04e-76
ChlorV-1..111	CDD	cd00143	PP2Cc		15	324	5.97526e-34
ChlorV-1..111	Gene3D	G3DSA:3.60.40.10	-		7	327	6e-43
ChlorV-1..111	GVOG/NCVOG	GVOGm0553	protein phosphatase 2C;NCVOG1061		0	327	4.7e-30
ChlorV-1..111	GVOG/NCVOG	GVOGm0055	protein phosphatase 2C;NCVOG1061		0	327	1.4e-37
ChlorV-1..111	GVOG/NCVOG	GVOG01333	serine/threonine phosphatase 2c;NCVOG4618		0	327	2.4e-06
ChlorV-1..111	NCBI NR/Taxonomy	46433	Eukaryota,Foraminifera,Reticulomyxidae,Reticulomyxa,Reticulomyxa filosa		0	327	3.75e-35
ChlorV-1..111	PANTHER	PTHR47992	PROTEIN PHOSPHATASE		21	324	3.2e-23
ChlorV-1..111	Pfam	PF00481	Protein phosphatase 2C		37	310	1.8e-28
ChlorV-1..111	ProSiteProfiles	PS51746	PPM-type phosphatase domain profile.		14	327	24.4304
ChlorV-1..111	SMART	SM00332	PP2C_4		5	325	2.4e-27
ChlorV-1..111	SUPERFAMILY	SSF81606	PP2C-like		13	326	3.79e-37
ChlorV-1..112	GVOG/NCVOG	GVOGm1240	uncharacterized protein;NCVOG0883		0	161	8.9e-62
ChlorV-1..112	NCBI NR/Taxonomy	1			0	161	6.14e-18
ChlorV-1..113	Gene3D	G3DSA:3.40.50.300	-		1	191	2.8e-36
ChlorV-1..113	Gene3D	G3DSA:2.40.30.10	Translation factors		307	386	1.2e-11
ChlorV-1..113	Gene3D	G3DSA:2.40.30.10	Translation factors		194	306	1.9e-37
ChlorV-1..113	GVOG/NCVOG	GVOG10800	GTP binding translation elongation factor;NCVOG0064		0	387	2.7e-07
ChlorV-1..113	GVOG/NCVOG	GVOGm1352	GTP binding translation elongation factor;NCVOG0064		0	387	1.9e-127
ChlorV-1..113	NCBI NR/Taxonomy	1			0	387	2.03e-84
ChlorV-1..113	PANTHER	PTHR42854	EUKARYOTIC TRANSLATION INITIATION FACTOR 2 SUBUNIT 3 FAMILY MEMBER		2	384	9.4e-77
ChlorV-1..113	Pfam	PF00009	Elongation factor Tu GTP binding domain		5	186	3.6e-18
ChlorV-1..113	Pfam	PF09173	Initiation factor eIF2 gamma, C terminal		314	385	6.4e-08
ChlorV-1..113	PRINTS	PR00315	GTP-binding elongation factor signature		128	137	6.8e-07
ChlorV-1..113	PRINTS	PR00315	GTP-binding elongation factor signature		6	19	6.8e-07
ChlorV-1..113	PRINTS	PR00315	GTP-binding elongation factor signature		73	83	6.8e-07
ChlorV-1..113	ProSiteProfiles	PS51722	Translational (tr)-type guanine nucleotide-binding (G) domain profile.		2	190	26.6097
ChlorV-1..113	SUPERFAMILY	SSF50465	EF-Tu/eEF-1alpha/eIF2-gamma C-terminal domain		306	386	7.19e-11
ChlorV-1..113	SUPERFAMILY	SSF50447	Translation proteins		196	302	7.95e-29
ChlorV-1..113	SUPERFAMILY	SSF52540	P-loop containing nucleoside triphosphate hydrolases		2	183	1.19e-30
ChlorV-1..114	Coils	Coil	Coil		319	381	-
ChlorV-1..114	Coils	Coil	Coil		89	123	-
ChlorV-1..114	GVOG/NCVOG	GVOGm0190	uncharacterized protein;NCVOG4141		0	381	1.3e-06
ChlorV-1..114	GVOG/NCVOG	GVOG13965	uncharacterized protein;NCVOG4141		0	381	3.9e-06
ChlorV-1..114	GVOG/NCVOG	GVOG08345	uncharacterized protein;NCVOG4141		0	381	1.1e-08
ChlorV-1..114	GVOG/NCVOG	GVOGm0676	uncharacterized protein,KilA domain (pfam04383),KilA N-domain protein,KilA-N domain protein,uncharacterized domain DUF3627; found downstream KilA, BRO, and MSV199 domains. Also is found in some baculoviruses (gi 165969059, 18138388);NCVOG5433,NCVOG0070,NCVOG1360,NCVOG1364,NCVOG1424,NCVOG5420		0	381	2e-10
ChlorV-1..114	GVOG/NCVOG	GVOG11052	zinc finger protein,uncharacterized protein;NCVOG4141,NCVOG1047		0	381	4.5e-05
ChlorV-1..114	GVOG/NCVOG	GVOG12010	uncharacterized protein;NCVOG4141		0	381	7.5e-05
ChlorV-1..114	GVOG/NCVOG	GVOGm0301	no_annotation;no_annot		0	381	6.5e-06
ChlorV-1..114	GVOG/NCVOG	GVOG02404	no_annotation;no_annot		0	381	5.6e-06
ChlorV-1..114	GVOG/NCVOG	GVOGm0206	uncharacterized protein;NCVOG2947		0	381	7.2e-39
ChlorV-1..114	NCBI NR/Taxonomy	2420051	Viruses,Yasminevirus sp. GU-2018		0	381	1.23e-15
ChlorV-1..114	ProSiteProfiles	PS50157	Zinc finger C2H2 type domain profile.		7	35	10.0967
ChlorV-1..115	GVOG/NCVOG	GVOG12635	uncharacterized protein;NCVOG5126		0	337	3.1e-131
ChlorV-1..115	GVOG/NCVOG	GVOG07171	uncharacterized protein;NCVOG5126		0	337	1.1e-99
ChlorV-1..115	GVOG/NCVOG	GVOG13145	uncharacterized protein;NCVOG5126		0	337	1.5e-132
ChlorV-1..115	GVOG/NCVOG	GVOG09468	uncharacterized protein;NCVOG5126		0	337	9.5e-95
ChlorV-1..115	GVOG/NCVOG	GVOG13396	uncharacterized protein;NCVOG5126		0	337	1.1e-107
ChlorV-1..115	GVOG/NCVOG	GVOG09430	uncharacterized protein;NCVOG5126		0	337	1e-139
ChlorV-1..115	GVOG/NCVOG	GVOGm0186	uncharacterized protein;NCVOG5126		0	337	1.1e-115
ChlorV-1..115	GVOG/NCVOG	GVOG09398	uncharacterized protein;NCVOG5126		0	337	7.2e-94
ChlorV-1..115	NCBI NR/Taxonomy	0			0	337	0
ChlorV-1..115	NCBIfam	TIGR02167	bacterial surface protein 26-residue repeat		124	146	0.00019
ChlorV-1..115	NCBIfam	TIGR02167	bacterial surface protein 26-residue repeat		149	172	0.00041
ChlorV-1..115	NCBIfam	TIGR02167	bacterial surface protein 26-residue repeat		199	222	0.0026
ChlorV-1..115	NCBIfam	TIGR02167	bacterial surface protein 26-residue repeat		274	297	5.1e-06
ChlorV-1..115	NCBIfam	TIGR02167	bacterial surface protein 26-residue repeat		249	273	6.1e-05
ChlorV-1..115	NCBIfam	TIGR02167	bacterial surface protein 26-residue repeat		100	122	0.00098
ChlorV-1..115	NCBIfam	TIGR02167	bacterial surface protein 26-residue repeat		174	198	0.00099
ChlorV-1..115	Pfam	PF03382	Mycoplasma protein of unknown function, DUF285		83	188	4.7e-37
ChlorV-1..115	Pfam	PF03382	Mycoplasma protein of unknown function, DUF285		235	331	1.2e-36
ChlorV-1..116	GVOG/NCVOG	GVOG12635	uncharacterized protein;NCVOG5126		0	286	1.1e-89
ChlorV-1..116	GVOG/NCVOG	GVOGm0186	uncharacterized protein;NCVOG5126		0	286	1.9e-98
ChlorV-1..116	GVOG/NCVOG	GVOG13396	uncharacterized protein;NCVOG5126		0	286	1.2e-91
ChlorV-1..116	GVOG/NCVOG	GVOG07171	uncharacterized protein;NCVOG5126		0	286	2.2e-113
ChlorV-1..116	GVOG/NCVOG	GVOG09430	uncharacterized protein;NCVOG5126		0	286	8.1e-107
ChlorV-1..116	GVOG/NCVOG	GVOG09468	uncharacterized protein;NCVOG5126		0	286	3.3e-98
ChlorV-1..116	GVOG/NCVOG	GVOG09398	uncharacterized protein;NCVOG5126		0	286	1.9e-76
ChlorV-1..116	GVOG/NCVOG	GVOG13145	uncharacterized protein;NCVOG5126		0	286	1.3e-91
ChlorV-1..116	NCBI NR/Taxonomy	0			0	286	0
ChlorV-1..116	NCBIfam	TIGR02167	bacterial surface protein 26-residue repeat		123	145	0.00039
ChlorV-1..116	NCBIfam	TIGR02167	bacterial surface protein 26-residue repeat		99	122	7.3e-05
ChlorV-1..116	NCBIfam	TIGR02167	bacterial surface protein 26-residue repeat		173	196	1.5e-05
ChlorV-1..116	NCBIfam	TIGR02167	bacterial surface protein 26-residue repeat		223	246	4.1e-06
ChlorV-1..116	NCBIfam	TIGR02167	bacterial surface protein 26-residue repeat		148	171	0.00015
ChlorV-1..116	Pfam	PF03382	Mycoplasma protein of unknown function, DUF285		82	187	1.2e-38
ChlorV-1..117	Gene3D	G3DSA:3.10.110.10	Ubiquitin Conjugating Enzyme		6	133	1.5e-08
ChlorV-1..117	GVOG/NCVOG	GVOGm0402	no_annotation;no_annot		0	155	2.1e-26
ChlorV-1..117	GVOG/NCVOG	GVOG00864	no_annotation;no_annot		0	155	2.7e-06
ChlorV-1..117	GVOG/NCVOG	GVOG08621	no_annotation;no_annot		0	155	3.4e-17
ChlorV-1..117	GVOG/NCVOG	GVOG04999	no_annotation;no_annot		0	155	6.4e-24
ChlorV-1..117	GVOG/NCVOG	GVOG11068	no_annotation;no_annot		0	155	2.6e-14
ChlorV-1..117	GVOG/NCVOG	GVOG12150	UBCc, Ubiquitin-conjugating enzyme E2;NCVOG0329		0	155	4.1e-07
ChlorV-1..117	NCBI NR/Taxonomy	0			0	155	0
ChlorV-1..117	SUPERFAMILY	SSF54495	UBC-like		6	128	1.74e-09
ChlorV-1..118	CDD	cd00381	IMPDH		7	457	5.22126e-126
ChlorV-1..118	CDD	cd02205	CBS_pair_SF		112	206	1.01491e-09
ChlorV-1..118	FunFam	G3DSA:3.20.20.70:FF:000424	Inosine-5'-monophosphate dehydrogenase 2		1	409	2.6e-57
ChlorV-1..118	Gene3D	G3DSA:3.20.20.70	Aldolase class I		1	481	6.2e-154
ChlorV-1..118	GVOG/NCVOG	GVOGm1119	guanosine monophosphate reductase;NCVOG4170		0	481	5e-104
ChlorV-1..118	NCBI NR/Taxonomy	1			0	481	1.62e-121
ChlorV-1..118	PANTHER	PTHR11911	INOSINE-5-MONOPHOSPHATE DEHYDROGENASE RELATED		5	479	4.6e-124
ChlorV-1..118	Pfam	PF00478	IMP dehydrogenase / GMP reductase domain		7	476	3.4e-126
ChlorV-1..118	Pfam	PF00571	CBS domain		179	208	0.0001
ChlorV-1..118	PIRSF	PIRSF000130	IMPDH		1	481	4.9e-148
ChlorV-1..118	SMART	SM01240	IMPDH_2		6	476	2.8e-171
ChlorV-1..118	SUPERFAMILY	SSF54631	CBS-domain pair		91	210	4.29e-16
ChlorV-1..118	SUPERFAMILY	SSF51412	Inosine monophosphate dehydrogenase (IMPDH)		4	478	3.14e-94
ChlorV-1..119	Gene3D	G3DSA:1.10.8.60	-		741	834	2.2e-14
ChlorV-1..119	Gene3D	G3DSA:3.40.50.300	-		553	739	4.3e-33
ChlorV-1..119	Gene3D	G3DSA:3.30.230.10	-		837	1034	3.9e-51
ChlorV-1..119	GVOG/NCVOG	GVOG11155	ATP-dependent protease;NCVOG0228		0	1034	8.4e-97
ChlorV-1..119	GVOG/NCVOG	GVOG11222	ATP-dependent protease;NCVOG0228		0	1034	6.7e-237
ChlorV-1..119	NCBI NR/Taxonomy	549779	Viruses,Nucleocytoviricota,Megaviricetes,Imitervirales,Mimiviridae		0	1034	0
ChlorV-1..119	PANTHER	PTHR43718	LON PROTEASE		553	807	3.5e-92
ChlorV-1..119	Pfam	PF05362	Lon protease (S16) C-terminal proteolytic domain		821	1033	5.3e-44
ChlorV-1..119	Pfam	PF00004	ATPase family associated with various cellular activities (AAA)		593	736	7.3e-13
ChlorV-1..119	PRINTS	PR00830	Endopeptidase La (Lon) serine protease (S16) signature		595	614	6.1e-28
ChlorV-1..119	PRINTS	PR00830	Endopeptidase La (Lon) serine protease (S16) signature		932	951	6.1e-28
ChlorV-1..119	PRINTS	PR00830	Endopeptidase La (Lon) serine protease (S16) signature		962	981	6.1e-28
ChlorV-1..119	PRINTS	PR00830	Endopeptidase La (Lon) serine protease (S16) signature		985	1003	6.1e-28
ChlorV-1..119	PRINTS	PR00830	Endopeptidase La (Lon) serine protease (S16) signature		846	862	6.1e-28
ChlorV-1..119	ProSiteProfiles	PS51786	Lon proteolytic domain profile.		843	1034	48.8328
ChlorV-1..119	SMART	SM00382	AAA_5		587	745	0.00018
ChlorV-1..119	SUPERFAMILY	SSF52540	P-loop containing nucleoside triphosphate hydrolases		543	815	1.02e-29
ChlorV-1..119	SUPERFAMILY	SSF54211	Ribosomal protein S5 domain 2-like		846	1033	2.43e-33
ChlorV-1..120	CDD	cd00158	RHOD		23	102	5.20386e-14
ChlorV-1..120	Gene3D	G3DSA:3.40.250.10	-		13	107	3.5e-20
ChlorV-1..120	GVOG/NCVOG	GVOGm0575	uncharacterized protein;NCVOG4189		0	109	1.6e-05
ChlorV-1..120	GVOG/NCVOG	GVOG04935			0	109	2.7e-18
ChlorV-1..120	GVOG/NCVOG	GVOGm1306	uncharacterized protein;NCVOG4089		0	109	1.2e-33
ChlorV-1..120	GVOG/NCVOG	GVOGm0208	no_annotation;no_annot		0	109	1.3e-07
ChlorV-1..120	NCBI NR/Taxonomy	1			0	109	6.16e-12
ChlorV-1..120	PANTHER	PTHR45431	RHODANESE-LIKE DOMAIN-CONTAINING PROTEIN 15, CHLOROPLASTIC		36	101	1.5e-12
ChlorV-1..120	Pfam	PF00581	Rhodanese-like domain		21	102	6.1e-11
ChlorV-1..120	ProSiteProfiles	PS50206	Rhodanese domain profile.		35	104	15.5834
ChlorV-1..120	SMART	SM00450	rhod_4		19	104	2.9e-09
ChlorV-1..120	SUPERFAMILY	SSF52821	Rhodanese/Cell cycle control phosphatase		4	102	1.07e-22
ChlorV-1..121	Gene3D	G3DSA:3.90.176.10	-		189	360	4.7e-19
ChlorV-1..121	GVOG/NCVOG	GVOG01962	uncharacterized protein;NCVOG0986		0	636	1.8e-152
ChlorV-1..121	NCBI NR/Taxonomy	2922419	Viruses,Nucleocytoviricota,Megaviricetes,Imitervirales,Mimiviridae,Chlorella virus XW01		0	636	4.24e-130
ChlorV-1..121	ProSiteProfiles	PS51996	Toxin-related mono-ADP-ribosyltransferase (TR mART) core domain profile.		161	364	11.6202
ChlorV-1..121	SUPERFAMILY	SSF56399	ADP-ribosylation		198	346	8.15e-19
ChlorV-1..122	Coils	Coil	Coil		172	179	-
ChlorV-1..122	GVOG/NCVOG	GVOGm1273	no_annotation;no_annot		0	179	2.6e-45
ChlorV-1..122	NCBI NR/Taxonomy	2922419	Viruses,Nucleocytoviricota,Megaviricetes,Imitervirales,Mimiviridae,Chlorella virus XW01		0	179	2.6e-32
ChlorV-1..123	CDD	cd07182	RNase_HII_bacteria_HII_like		13	194	1.60988e-71
ChlorV-1..123	Gene3D	G3DSA:3.30.420.10	-		1	198	5.6e-61
ChlorV-1..123	GVOG/NCVOG	GVOG11238	ribonuclease;NCVOG2652		0	199	2.6e-68
ChlorV-1..123	NCBI NR/Taxonomy	549779	Viruses,Nucleocytoviricota,Megaviricetes,Imitervirales,Mimiviridae		0	199	5.27e-52
ChlorV-1..123	PANTHER	PTHR10954	RIBONUCLEASE H2 SUBUNIT A		7	194	2.6e-26
ChlorV-1..123	Pfam	PF01351	Ribonuclease HII		13	194	8.3e-33
ChlorV-1..123	ProSiteProfiles	PS51975	Ribonuclease (RNase) H type-2 domain profile.		10	199	45.8354
ChlorV-1..123	SUPERFAMILY	SSF53098	Ribonuclease H-like		4	194	2.28e-52
ChlorV-1..124	Gene3D	G3DSA:3.40.50.12390	-		1	287	1.3e-50
ChlorV-1..124	Gene3D	G3DSA:1.25.40.1050	-		390	539	2.1e-10
ChlorV-1..124	GVOG/NCVOG	GVOGm0001	XRN 5'-3' exonuclease;NCVOG1045		0	539	9.8e-148
ChlorV-1..124	GVOG/NCVOG	GVOG04025	XRN 5'-3' exonuclease;NCVOG1045		0	539	9.4e-40
ChlorV-1..124	NCBI NR/Taxonomy	549779	Viruses,Nucleocytoviricota,Megaviricetes,Imitervirales,Mimiviridae		0	539	1.88e-173
ChlorV-1..124	PANTHER	PTHR12341	5'->3' EXORIBONUCLEASE		1	537	1.3e-121
ChlorV-1..124	Pfam	PF03159	XRN 5'-3' exonuclease N-terminus		1	221	3.3e-54
ChlorV-1..124	Pfam	PF17846	Xrn1 helical domain		392	536	6.3e-37
ChlorV-1..124	Pfam	PF17846	Xrn1 helical domain		267	363	6.3e-16
ChlorV-1..125	Gene3D	G3DSA:1.10.510.10	Transferase(Phosphotransferase) domain 1		155	336	6.6e-12
ChlorV-1..125	GVOG/NCVOG	GVOG11675	Serine/Threonine protein kinase,uncharacterized protein;NCVOG0044,NCVOG0288		0	395	1e-27
ChlorV-1..125	GVOG/NCVOG	GVOGm0429	Serine/Threonine protein kinase,F10-like kinase,Serine/Threonine protein kinases,uncharacterized protein;NCVOG0287,NCVOG0295,NCVOG0288,NCVOG0285,NCVOG0044,NCVOG4161		0	395	1e-14
ChlorV-1..125	GVOG/NCVOG	GVOG09491	Serine/Threonine protein kinase,F10-like kinase;NCVOG0295,NCVOG0288		0	395	2e-19
ChlorV-1..125	GVOG/NCVOG	GVOG13186	Serine/Threonine protein kinase,F10-like kinase,Serine/Threonine protein kinases,uncharacterized protein;NCVOG0287,NCVOG0295,NCVOG0424,NCVOG0288,NCVOG0285		0	395	8.7e-19
ChlorV-1..125	GVOG/NCVOG	GVOG10422	F10-like kinase;NCVOG0295		0	395	4.7e-39
ChlorV-1..125	GVOG/NCVOG	GVOG03481	Serine/Threonine protein kinase,2-cysteine adaptor domain (pfam08793). The virus-specific domain is found fused to OTU/A20-like peptidases and S/T protein kinases.,uncharacterized protein;NCVOG1356,NCVOG0424,NCVOG0288		0	395	4.7e-11
ChlorV-1..125	GVOG/NCVOG	GVOG08502	Serine/Threonine protein kinase;NCVOG0287,NCVOG0288		0	395	2e-29
ChlorV-1..125	GVOG/NCVOG	GVOG03075	F10-like kinase,uncharacterized protein;NCVOG0607,NCVOG0295		0	395	8.2e-40
ChlorV-1..125	GVOG/NCVOG	GVOG12752	Serine/Threonine protein kinase,F10-like kinase,Serine/Threonine protein kinases,uncharacterized protein;NCVOG0287,NCVOG0295,NCVOG0285,NCVOG0044		0	395	6e-21
ChlorV-1..125	GVOG/NCVOG	GVOG07616	Serine/Threonine protein kinase,uncharacterized protein;NCVOG0608,NCVOG0288		0	395	8e-32
ChlorV-1..125	GVOG/NCVOG	GVOGm1138	F10-like kinase;NCVOG0295		0	395	2.6e-10
ChlorV-1..125	GVOG/NCVOG	GVOG11727	Serine/Threonine protein kinase,2-cysteine adaptor domain (pfam08793). The virus-specific domain is found fused to OTU/A20-like peptidases and S/T protein kinases.,uncharacterized protein;NCVOG1356,NCVOG0424,NCVOG0288		0	395	8.3e-19
ChlorV-1..125	GVOG/NCVOG	GVOG10510	no_annotation;no_annot		0	395	4.4e-11
ChlorV-1..125	GVOG/NCVOG	GVOG13430	Serine/Threonine protein kinase,F10-like kinase,uncharacterized protein;NCVOG0607,NCVOG0295,NCVOG0424,NCVOG0288,NCVOG0298		0	395	1.7e-165
ChlorV-1..125	GVOG/NCVOG	GVOG12766	Serine/Threonine protein kinase,F10-like kinase,uncharacterized protein;NCVOG0295,NCVOG0282,NCVOG0044		0	395	2.9e-33
ChlorV-1..125	GVOG/NCVOG	GVOG03176	Serine/Threonine protein kinase,uncharacterized protein;NCVOG0608,NCVOG0288		0	395	2.4e-18
ChlorV-1..125	GVOG/NCVOG	GVOG08290	Serine/Threonine protein kinase;NCVOG0288		0	395	5.1e-36
ChlorV-1..125	GVOG/NCVOG	GVOGm1458	Serine/Threonine protein kinase,Serine/Threonine protein kinases,uncharacterized protein;NCVOG0287,NCVOG0288,NCVOG0285,NCVOG0044,NCVOG4161		0	395	1.4e-12
ChlorV-1..125	GVOG/NCVOG	GVOGm1400	Serine/Threonine protein kinase;NCVOG0288		0	395	1.2e-13
ChlorV-1..125	GVOG/NCVOG	GVOGm0656	Serine/Threonine protein kinase;NCVOG0298,NCVOG0288		0	395	7.2e-17
ChlorV-1..125	NCBI NR/Taxonomy	549779	Viruses,Nucleocytoviricota,Megaviricetes,Imitervirales,Mimiviridae		0	395	7.57e-157
ChlorV-1..125	Pfam	PF07714	Protein tyrosine and serine/threonine kinase		150	249	2e-05
ChlorV-1..125	ProSiteProfiles	PS50011	Protein kinase domain profile.		60	395	14.2096
ChlorV-1..125	SMART	SM00220	serkin_6		60	383	0.00043
ChlorV-1..125	SUPERFAMILY	SSF56112	Protein kinase-like (PK-like)		66	331	1.22e-16
ChlorV-1..126	GVOG/NCVOG	GVOG00156	no_annotation;no_annot		0	211	7.9e-10
ChlorV-1..126	NCBI NR/Taxonomy	0			0	211	0
ChlorV-1..127	Coils	Coil	Coil		1507	1507	-
ChlorV-1..127	GVOG/NCVOG	GVOG01706	uncharacterized protein;NCVOG0637		0	1507	1.9e-252
ChlorV-1..127	NCBI NR/Taxonomy	2922419	Viruses,Nucleocytoviricota,Megaviricetes,Imitervirales,Mimiviridae,Chlorella virus XW01		0	1507	5.52e-207
ChlorV-1..128	NCBI NR/Taxonomy	0			0	169	0
ChlorV-1..129	CDD	cd17926	DEXHc_RE		106	231	1.10645e-32
ChlorV-1..129	Gene3D	G3DSA:3.40.50.300	-		80	259	3.2e-35
ChlorV-1..129	Gene3D	G3DSA:3.40.50.300	-		260	454	3.6e-23
ChlorV-1..129	GVOG/NCVOG	GVOGm0013	DEAD/SNF2-like helicase,superfamily II helicase,DNA or RNA helicases of superfamily II;NCVOG0032,NCVOG5431,NCVOG0076		0	461	7.4e-165
ChlorV-1..129	GVOG/NCVOG	GVOGm0680	superfamily II helicase;NCVOG5431		0	461	3.4e-28
ChlorV-1..129	GVOG/NCVOG	GVOG03675	DNA or RNA helicases of superfamily II;NCVOG0076		0	461	1.6e-36
ChlorV-1..129	NCBI NR/Taxonomy	549779	Viruses,Nucleocytoviricota,Megaviricetes,Imitervirales,Mimiviridae		0	461	2.86e-153
ChlorV-1..129	PANTHER	PTHR11274	RAD25/XP-B DNA REPAIR HELICASE		82	413	2.1e-33
ChlorV-1..129	Pfam	PF04851	Type III restriction enzyme, res subunit		89	233	4.5e-21
ChlorV-1..129	Pfam	PF00271	Helicase conserved C-terminal domain		307	402	1e-06
ChlorV-1..129	ProSiteProfiles	PS51192	Superfamilies 1 and 2 helicase ATP-binding type-1 domain profile.		102	249	20.1602
ChlorV-1..129	SMART	SM00487	ultradead3		86	263	3.6e-19
ChlorV-1..129	SUPERFAMILY	SSF52540	P-loop containing nucleoside triphosphate hydrolases		105	404	5.76e-33
ChlorV-1..130	GVOG/NCVOG	GVOGm0926	no_annotation;no_annot		0	228	5.8e-05
ChlorV-1..130	GVOG/NCVOG	GVOG10841	uncharacterized protein;NCVOG4033		0	228	1.1e-06
ChlorV-1..130	GVOG/NCVOG	GVOG08319			0	228	2.3e-14
ChlorV-1..130	GVOG/NCVOG	GVOGm0341	no_annotation;no_annot		0	228	2.1e-05
ChlorV-1..130	GVOG/NCVOG	GVOG10981	uncharacterized protein;NCVOG4033		0	228	5.5e-13
ChlorV-1..130	GVOG/NCVOG	GVOG06812	no_annotation;no_annot		0	228	4.3e-18
ChlorV-1..130	GVOG/NCVOG	GVOGm1198	no_annotation;no_annot		0	228	2.7e-15
ChlorV-1..130	GVOG/NCVOG	GVOGm0628	no_annotation;no_annot		0	228	1.2e-05
ChlorV-1..130	GVOG/NCVOG	GVOG09181	no_annotation;no_annot		0	228	8e-19
ChlorV-1..130	GVOG/NCVOG	GVOG06839	no_annotation;no_annot		0	228	5.1e-21
ChlorV-1..130	GVOG/NCVOG	GVOG11459	no_annotation;no_annot		0	228	1.3e-07
ChlorV-1..130	GVOG/NCVOG	GVOG06784	no_annotation;no_annot		0	228	2.5e-08
ChlorV-1..130	GVOG/NCVOG	GVOG06947	no_annotation;no_annot		0	228	1.6e-16
ChlorV-1..130	GVOG/NCVOG	GVOGm0450	no_annotation;no_annot		0	228	3.6e-09
ChlorV-1..130	GVOG/NCVOG	GVOG07497	no_annotation;no_annot		0	228	3.7e-10
ChlorV-1..130	GVOG/NCVOG	GVOG06792	no_annotation;no_annot		0	228	1.1e-08
ChlorV-1..130	GVOG/NCVOG	GVOG10949	no_annotation;no_annot		0	228	1.4e-10
ChlorV-1..130	GVOG/NCVOG	GVOG06760	no_annotation;no_annot		0	228	1.4e-15
ChlorV-1..130	MobiDBLite	mobidb-lite	consensus disorder prediction		166	183	-
ChlorV-1..130	MobiDBLite	mobidb-lite	consensus disorder prediction		166	228	-
ChlorV-1..130	NCBI NR/Taxonomy	0			0	228	0
ChlorV-1..131	Gene3D	G3DSA:3.60.21.10	-		2	366	7e-58
ChlorV-1..131	GVOG/NCVOG	GVOGm1206	no_annotation;no_annot		0	368	1.2e-06
ChlorV-1..131	GVOG/NCVOG	GVOGm0164	uncharacterized protein;NCVOG0995		0	368	2.6e-96
ChlorV-1..131	NCBI NR/Taxonomy	2922419	Viruses,Nucleocytoviricota,Megaviricetes,Imitervirales,Mimiviridae,Chlorella virus XW01		0	368	1.32e-111
ChlorV-1..131	PANTHER	PTHR46546	SHEWANELLA-LIKE PROTEIN PHOSPHATASE 1		26	367	9.2e-54
ChlorV-1..131	Pfam	PF00149	Calcineurin-like phosphoesterase		33	316	1.8e-11
ChlorV-1..131	SUPERFAMILY	SSF56300	Metallo-dependent phosphatases		13	322	5.47e-24
ChlorV-1..132	Gene3D	G3DSA:3.40.50.300	-		141	312	1e-34
ChlorV-1..132	GVOG/NCVOG	GVOGm0255	AAA family ATPase - unique in NCLDV; ATPase domain similar to repl_factorC_sub2;NCVOG0001		0	387	2e-80
ChlorV-1..132	GVOG/NCVOG	GVOGm1491	AAA family ATPase - unique in NCLDV; ATPase domain similar to repl_factorC_sub2;NCVOG0001		0	387	3e-09
ChlorV-1..132	GVOG/NCVOG	GVOG11857	AAA family ATPase - unique in NCLDV; ATPase domain similar to repl_factorC_sub2;NCVOG0001		0	387	1.3e-07
ChlorV-1..132	GVOG/NCVOG	GVOGm0440	AAA family ATPase - unique in NCLDV; ATPase domain similar to repl_factorC_sub2,uncharacterized protein;NCVOG0001,NCVOG5142		0	387	2.2e-24
ChlorV-1..132	GVOG/NCVOG	GVOGm0215	AAA+ ATPase;NCVOG5125		0	387	2.2e-08
ChlorV-1..132	GVOG/NCVOG	GVOG11896	AAA family ATPase - unique in NCLDV; ATPase domain similar to repl_factorC_sub2;NCVOG0001		0	387	1e-19
ChlorV-1..132	GVOG/NCVOG	GVOG11625	AAA family ATPase - unique in NCLDV; ATPase domain similar to repl_factorC_sub2;NCVOG0001		0	387	3e-12
ChlorV-1..132	GVOG/NCVOG	GVOG06495	AAA family ATPase - unique in NCLDV; ATPase domain similar to repl_factorC_sub2;NCVOG0001		0	387	1.4e-42
ChlorV-1..132	GVOG/NCVOG	GVOG00215	AAA family ATPase - unique in NCLDV; ATPase domain similar to repl_factorC_sub2;NCVOG0001		0	387	8.8e-21
ChlorV-1..132	NCBI NR/Taxonomy	0			0	387	0
ChlorV-1..132	PANTHER	PTHR23070	BCS1 AAA-TYPE ATPASE		91	356	1.7e-45
ChlorV-1..132	Pfam	PF00004	ATPase family associated with various cellular activities (AAA)		191	310	8.1e-17
ChlorV-1..132	SMART	SM00382	AAA_5		186	314	2.3e-05
ChlorV-1..132	SUPERFAMILY	SSF52540	P-loop containing nucleoside triphosphate hydrolases		106	343	1.45e-42
ChlorV-1..133	Gene3D	G3DSA:3.30.30.170	-		2	136	1e-15
ChlorV-1..133	GVOG/NCVOG	GVOGm0353	no_annotation;no_annot		0	136	9.3e-26
ChlorV-1..133	GVOG/NCVOG	GVOGm0728	eukaryotic translation initiation factor 5;NCVOG2639		0	136	1e-10
ChlorV-1..133	NCBI NR/Taxonomy	693272	Viruses,Nucleocytoviricota,Megaviricetes,Imitervirales,Mimiviridae,Rheavirus,Rheavirus sinusmexicani		0	136	4.77e-14
ChlorV-1..133	Pfam	PF01873	Domain found in IF2B/IF5		19	132	1.8e-11
ChlorV-1..133	SUPERFAMILY	SSF100966	Translation initiation factor 2 beta, aIF2beta, N-terminal domain		4	104	1.54e-05
ChlorV-1..134	GVOG/NCVOG	GVOG00243	no_annotation;no_annot		0	306	1.3e-06
ChlorV-1..134	GVOG/NCVOG	GVOGm1244	uncharacterized protein;NCVOG0438		0	306	9.8e-05
ChlorV-1..134	NCBI NR/Taxonomy	0			0	306	0
ChlorV-1..135	Gene3D	G3DSA:2.30.30.140	-		33	83	8.4e-07
ChlorV-1..135	NCBI NR/Taxonomy	0			0	430	0
ChlorV-1..136	GVOG/NCVOG	GVOG00675	no_annotation;no_annot		0	234	1.8e-42
ChlorV-1..136	NCBI NR/Taxonomy	0			0	234	0
ChlorV-1..137	Gene3D	G3DSA:2.130.10.10	-		9	170	2.4e-05
ChlorV-1..137	GVOG/NCVOG	GVOG12514	uncharacterized protein;NCVOG5117,NCVOG4129		0	482	2.3e-71
ChlorV-1..137	GVOG/NCVOG	GVOG05322	uncharacterized protein;NCVOG5117,NCVOG4129		0	482	1e-53
ChlorV-1..137	GVOG/NCVOG	GVOG07072	uncharacterized protein;NCVOG5117,NCVOG4129		0	482	1.4e-53
ChlorV-1..137	GVOG/NCVOG	GVOG12279	uncharacterized protein;NCVOG5117,NCVOG4129		0	482	6.4e-32
ChlorV-1..137	GVOG/NCVOG	GVOG11435	no_annotation;no_annot		0	482	4.8e-21
ChlorV-1..137	NCBI NR/Taxonomy	131567			0	482	2.07e-42
ChlorV-1..137	PANTHER	PTHR36220	UNNAMED PRODUCT		19	313	1.6e-24
ChlorV-1..137	SUPERFAMILY	SSF50965	Galactose oxidase, central domain		27	388	8.63e-12
ChlorV-1..138	GVOG/NCVOG	GVOG04218	no_annotation;no_annot		0	295	1.6e-83
ChlorV-1..138	NCBI NR/Taxonomy	0			0	295	0
ChlorV-1..139	Gene3D	G3DSA:2.40.10.10	-		107	201	5.3e-22
ChlorV-1..139	Gene3D	G3DSA:2.30.42.10	-		205	306	2.2e-07
ChlorV-1..139	Gene3D	G3DSA:2.40.10.10	-		3	106	4.4e-12
ChlorV-1..139	GVOG/NCVOG	GVOG00829	trypsin-like serine protease;NCVOG4641		0	438	2.2e-22
ChlorV-1..139	GVOG/NCVOG	GVOGm0892	trypsin-like serine protease;NCVOG4641		0	438	4.5e-119
ChlorV-1..139	GVOG/NCVOG	GVOG04957	no_annotation;no_annot		0	438	1.4e-11
ChlorV-1..139	NCBI NR/Taxonomy	2596887	Viruses,Nucleocytoviricota,Megaviricetes,Imitervirales,Mimiviridae,Mimiviridae sp. ChoanoV1		0	438	7.71e-54
ChlorV-1..139	PANTHER	PTHR45980	-		9	433	1.2e-32
ChlorV-1..139	Pfam	PF13180	PDZ domain		219	298	1.5e-06
ChlorV-1..139	Pfam	PF13365	Trypsin-like peptidase domain		35	167	7.7e-20
ChlorV-1..139	PRINTS	PR00834	HtrA/DegQ protease family signature		43	55	6.2e-12
ChlorV-1..139	PRINTS	PR00834	HtrA/DegQ protease family signature		137	154	6.2e-12
ChlorV-1..139	PRINTS	PR00834	HtrA/DegQ protease family signature		68	88	6.2e-12
ChlorV-1..139	PRINTS	PR00834	HtrA/DegQ protease family signature		236	248	6.2e-12
ChlorV-1..139	SUPERFAMILY	SSF50494	Trypsin-like serine proteases		31	208	6.64e-37
ChlorV-1..140	CDD	cd02440	AdoMet_MTases		707	797	0.000757831
ChlorV-1..140	Gene3D	G3DSA:3.40.50.150	Vaccinia Virus protein VP39		689	883	1.8e-13
ChlorV-1..140	GVOG/NCVOG	GVOG03208	no_annotation;no_annot		0	886	6.4e-137
ChlorV-1..140	GVOG/NCVOG	GVOG03562	no_annotation;no_annot		0	886	2.6e-28
ChlorV-1..140	NCBI NR/Taxonomy	1737588	Viruses,Nucleocytoviricota,Megaviricetes,Imitervirales,Mimiviridae,Megaviridae environmental sample		0	886	6.97e-61
ChlorV-1..140	SUPERFAMILY	SSF53335	S-adenosyl-L-methionine-dependent methyltransferases		690	871	1.19e-11
ChlorV-1..141	GVOG/NCVOG	GVOG05375	no_annotation;no_annot		0	169	4.2e-63
ChlorV-1..141	GVOG/NCVOG	GVOGm1630	no_annotation;no_annot		0	169	7.8e-24
ChlorV-1..141	GVOG/NCVOG	GVOG07668	no_annotation;no_annot		0	169	7.3e-72
ChlorV-1..141	NCBI NR/Taxonomy	1			0	169	7.33e-57
ChlorV-1..142	Gene3D	G3DSA:3.60.10.10	Endonuclease/exonuclease/phosphatase		69	341	1.7e-11
ChlorV-1..142	GVOG/NCVOG	GVOG07220	no_annotation;no_annot		0	359	4.2e-19
ChlorV-1..142	GVOG/NCVOG	GVOG05866	Endonuclease/Exonuclease/phosphatase family protein;NCVOG0752		0	359	1.4e-07
ChlorV-1..142	NCBI NR/Taxonomy	0			0	359	0
ChlorV-1..142	SUPERFAMILY	SSF56219	DNase I-like		41	342	3.01e-13
ChlorV-1..143	NCBI NR/Taxonomy	0			0	274	0
ChlorV-1..144	Coils	Coil	Coil		20	40	-
ChlorV-1..144	NCBI NR/Taxonomy	0			0	112	0
ChlorV-1..145	CDD	cd00610	OAT_like		34	414	1.98169e-131
ChlorV-1..145	FunFam	G3DSA:3.40.640.10:FF:000011	Ornithine aminotransferase		74	323	6.4e-113
ChlorV-1..145	Gene3D	G3DSA:3.90.1150.10	Aspartate Aminotransferase, domain 1		28	404	9.1e-143
ChlorV-1..145	Gene3D	G3DSA:3.40.640.10	-		74	323	9.1e-143
ChlorV-1..145	GVOG/NCVOG	GVOGm1333	no_annotation;no_annot		0	417	2.6e-152
ChlorV-1..145	NCBI NR/Taxonomy	1			0	417	6.34e-147
ChlorV-1..145	NCBIfam	TIGR01885	ornithine--oxo-acid transaminase		22	414	6.9e-166
ChlorV-1..145	PANTHER	PTHR11986	AMINOTRANSFERASE CLASS III		22	414	4.5e-138
ChlorV-1..145	Pfam	PF00202	Aminotransferase class-III		32	414	1.3e-109
ChlorV-1..145	PIRSF	PIRSF000521	Transaminase_4ab_Lys_Orn		185	417	7.8e-36
ChlorV-1..145	PIRSF	PIRSF000521	Transaminase_4ab_Lys_Orn		33	173	1.1e-05
ChlorV-1..145	SUPERFAMILY	SSF53383	PLP-dependent transferases		32	414	6.56e-110
ChlorV-1..146	NCBI NR/Taxonomy	0			0	103	0
ChlorV-1..147	Coils	Coil	Coil		20	47	-
ChlorV-1..147	GVOG/NCVOG	GVOGm1770	uncharacterized protein;NCVOG1303		0	117	2e-09
ChlorV-1..147	GVOG/NCVOG	GVOG13372			0	117	1.3e-15
ChlorV-1..147	GVOG/NCVOG	GVOG06916	no_annotation;no_annot		0	117	4.9e-05
ChlorV-1..147	GVOG/NCVOG	GVOG12629	no_annotation;no_annot		0	117	7.8e-10
ChlorV-1..147	GVOG/NCVOG	GVOG13526	uncharacterized protein;NCVOG1303		0	117	2.5e-12
ChlorV-1..147	GVOG/NCVOG	GVOGm0530	uncharacterized protein;NCVOG1303		0	117	4.9e-28
ChlorV-1..147	GVOG/NCVOG	GVOGm1155			0	117	3.1e-05
ChlorV-1..147	GVOG/NCVOG	GVOGm0368	uncharacterized protein;NCVOG1303		0	117	2.4e-20
ChlorV-1..147	GVOG/NCVOG	GVOG07298	no_annotation;no_annot		0	117	2.1e-11
ChlorV-1..147	GVOG/NCVOG	GVOGm0803	no_annotation;no_annot		0	117	1.3e-05
ChlorV-1..147	GVOG/NCVOG	GVOG09188	uncharacterized protein;NCVOG1303		0	117	5.5e-12
ChlorV-1..147	GVOG/NCVOG	GVOG06814			0	117	1.9e-25
ChlorV-1..147	GVOG/NCVOG	GVOG10427	uncharacterized protein;NCVOG1303		0	117	4.6e-26
ChlorV-1..147	GVOG/NCVOG	GVOG07778	uncharacterized protein;NCVOG0647		0	117	7.9e-14
ChlorV-1..147	NCBI NR/Taxonomy	1737588	Viruses,Nucleocytoviricota,Megaviricetes,Imitervirales,Mimiviridae,Megaviridae environmental sample		0	117	6.23e-22
ChlorV-1..147	Pfam	PF19064	Family of unknown function (DUF5760)		31	114	6.1e-14
ChlorV-1..148	GVOG/NCVOG	GVOG04414	no_annotation;no_annot		0	236	2.8e-06
ChlorV-1..148	GVOG/NCVOG	GVOGm0514	uncharacterized protein;NCVOG4960		0	236	3e-61
ChlorV-1..148	NCBI NR/Taxonomy	880158	Viruses,Nucleocytoviricota,Megaviricetes,Algavirales,Phycodnaviridae,Prasinovirus		0	236	5.12e-60
ChlorV-1..148	SUPERFAMILY	SSF51197	Clavaminate synthase-like		36	159	5.22e-09
ChlorV-1..149	Coils	Coil	Coil		272	292	-
ChlorV-1..149	GVOG/NCVOG	GVOG00544	uncharacterized protein;NCVOG0185,NCVOG0868,NCVOG0226		0	353	8.7e-05
ChlorV-1..149	GVOG/NCVOG	GVOGm0048	uncharacterized protein;NCVOG1216		0	353	2.4e-23
ChlorV-1..149	NCBI NR/Taxonomy	549779	Viruses,Nucleocytoviricota,Megaviricetes,Imitervirales,Mimiviridae		0	353	1e-11
ChlorV-1..149	Pfam	PF19068	Family of unknown function (DUF5764)		3	134	9.3e-09
ChlorV-1..150	Gene3D	G3DSA:3.40.50.300	-		23	231	4.8e-07
ChlorV-1..150	GVOG/NCVOG	GVOG07807	packaging ATPase;NCVOG0249		0	284	4.1e-40
ChlorV-1..150	GVOG/NCVOG	GVOG03376	packaging ATPase,putative ATPase;NCVOG0079,NCVOG0249		0	284	3.5e-15
ChlorV-1..150	GVOG/NCVOG	GVOGm0760	packaging ATPase;NCVOG0249		0	284	4.8e-105
ChlorV-1..150	GVOG/NCVOG	GVOG12567	packaging ATPase;NCVOG0249		0	284	2.2e-28
ChlorV-1..150	GVOG/NCVOG	GVOGm1246			0	284	2.8e-30
ChlorV-1..150	GVOG/NCVOG	GVOG09492			0	284	2.1e-25
ChlorV-1..150	GVOG/NCVOG	GVOGm1159	packaging ATPase;NCVOG0249		0	284	1.4e-09
ChlorV-1..150	GVOG/NCVOG	GVOG04305	packaging ATPase;NCVOG0249		0	284	5.5e-28
ChlorV-1..150	GVOG/NCVOG	GVOG11925	packaging ATPase;NCVOG0249		0	284	1.2e-17
ChlorV-1..150	GVOG/NCVOG	GVOG03516	packaging ATPase;NCVOG0249		0	284	1.6e-43
ChlorV-1..150	GVOG/NCVOG	GVOG07476	packaging ATPase;NCVOG0249		0	284	3.9e-09
ChlorV-1..150	GVOG/NCVOG	GVOG11633	packaging ATPase;NCVOG0249		0	284	4.7e-41
ChlorV-1..150	NCBI NR/Taxonomy	549779	Viruses,Nucleocytoviricota,Megaviricetes,Imitervirales,Mimiviridae		0	284	8.89e-141
ChlorV-1..150	Pfam	PF04665	Poxvirus A32 protein		17	172	4.9e-06
ChlorV-1..151	Coils	Coil	Coil		150	177	-
ChlorV-1..151	Coils	Coil	Coil		84	104	-
ChlorV-1..151	Coils	Coil	Coil		121	148	-
ChlorV-1..151	GVOG/NCVOG	GVOG08323	uncharacterized protein;NCVOG0158		0	183	3.6e-57
ChlorV-1..151	GVOG/NCVOG	GVOG10023	uncharacterized protein;NCVOG0158		0	183	2.7e-42
ChlorV-1..151	GVOG/NCVOG	GVOG04907	uncharacterized protein;NCVOG0158		0	183	3.9e-37
ChlorV-1..151	GVOG/NCVOG	GVOG05105	uncharacterized protein;NCVOG0158		0	183	5e-19
ChlorV-1..151	GVOG/NCVOG	GVOGm1434	uncharacterized protein;NCVOG0158		0	183	1.2e-09
ChlorV-1..151	GVOG/NCVOG	GVOGm0073	uncharacterized protein;NCVOG0158		0	183	1.1e-47
ChlorV-1..151	NCBI NR/Taxonomy	2922419	Viruses,Nucleocytoviricota,Megaviricetes,Imitervirales,Mimiviridae,Chlorella virus XW01		0	183	1.52e-47
ChlorV-1..151	Pfam	PF19150	Family of unknown function (DUF5832)		38	116	3.6e-27
ChlorV-1..152	Coils	Coil	Coil		69	89	-
ChlorV-1..152	GVOG/NCVOG	GVOGm0890	Poxvirus Late Transcription Factor VLTF3 like;NCVOG0262		0	370	8.5e-47
ChlorV-1..152	GVOG/NCVOG	GVOG04138	Poxvirus Late Transcription Factor VLTF3 like;NCVOG0262		0	370	8.2e-09
ChlorV-1..152	GVOG/NCVOG	GVOG06507	Poxvirus Late Transcription Factor VLTF3 like;NCVOG0262		0	370	2.2e-14
ChlorV-1..152	NCBI NR/Taxonomy	2922419	Viruses,Nucleocytoviricota,Megaviricetes,Imitervirales,Mimiviridae,Chlorella virus XW01		0	370	1.52e-122
ChlorV-1..152	Pfam	PF04947	Poxvirus Late Transcription Factor VLTF3 like		204	365	2.1e-44
ChlorV-1..153	Gene3D	G3DSA:2.70.9.20	Major capsid protein Vp54		228	331	7.7e-13
ChlorV-1..153	Gene3D	G3DSA:2.70.9.20	Major capsid protein Vp54		360	527	1.8e-50
ChlorV-1..153	Gene3D	G3DSA:2.70.9.10	Adenovirus Type 2 Hexon, domain 4		35	227	1.9e-71
ChlorV-1..153	GVOG/NCVOG	GVOGm0003	NCLDV major capsid protein;NCVOG0022		0	527	1.2e-167
ChlorV-1..153	GVOG/NCVOG	GVOG04969	NCLDV major capsid protein;NCVOG0022		0	527	6.9e-74
ChlorV-1..153	GVOG/NCVOG	GVOG02728	NCLDV major capsid protein;NCVOG0022		0	527	2.4e-18
ChlorV-1..153	GVOG/NCVOG	GVOGm0825	NCLDV major capsid protein;NCVOG0022		0	527	1.7e-39
ChlorV-1..153	NCBI NR/Taxonomy	549779	Viruses,Nucleocytoviricota,Megaviricetes,Imitervirales,Mimiviridae		0	527	4.26e-190
ChlorV-1..153	Pfam	PF16903	Major capsid protein N-terminus		25	217	1.2e-53
ChlorV-1..153	Pfam	PF04451	Large eukaryotic DNA virus major capsid protein		220	522	3.3e-60
ChlorV-1..153	SUPERFAMILY	SSF49749	Group II dsDNA viruses VP		396	527	9.15e-44
ChlorV-1..153	SUPERFAMILY	SSF49749	Group II dsDNA viruses VP		228	271	3.94e-09
ChlorV-1..153	SUPERFAMILY	SSF49749	Group II dsDNA viruses VP		25	226	5.95e-65
ChlorV-1..154	Coils	Coil	Coil		324	344	-
ChlorV-1..154	Gene3D	G3DSA:3.90.75.20	-		124	236	1.5e-07
ChlorV-1..154	GVOG/NCVOG	GVOG03784	uncharacterized protein;NCVOG4203		0	368	2.2e-40
ChlorV-1..154	GVOG/NCVOG	GVOGm0991	HNH endonuclease;NCVOG0617		0	368	8.9e-36
ChlorV-1..154	GVOG/NCVOG	GVOG10699	HNH endonuclease,uncharacterized protein;NCVOG0072,NCVOG4203,NCVOG4206		0	368	7.6e-60
ChlorV-1..154	GVOG/NCVOG	GVOGm0026	HNH endonuclease;NCVOG4158,NCVOG0072		0	368	9.7e-07
ChlorV-1..154	GVOG/NCVOG	GVOGm1750	uncharacterized protein;NCVOG4203		0	368	5.6e-07
ChlorV-1..154	GVOG/NCVOG	GVOGm1000	HNH endonuclease,Numod4 NHN endonuclease;NCVOG0072,NCVOG2487		0	368	4.6e-08
ChlorV-1..154	GVOG/NCVOG	GVOG11298	HNH endonuclease;NCVOG0617		0	368	1.5e-18
ChlorV-1..154	GVOG/NCVOG	GVOG09487	uncharacterized protein;NCVOG4203		0	368	1.2e-11
ChlorV-1..154	GVOG/NCVOG	GVOG08724	HNH endonuclease,Numod4 NHN endonuclease;NCVOG0072,NCVOG2487		0	368	7.3e-14
ChlorV-1..154	GVOG/NCVOG	GVOG06917	HNH endonuclease;NCVOG4158,NCVOG0072		0	368	4.2e-07
ChlorV-1..154	NCBI NR/Taxonomy	2922419	Viruses,Nucleocytoviricota,Megaviricetes,Imitervirales,Mimiviridae,Chlorella virus XW01		0	368	3.72e-39
ChlorV-1..154	Pfam	PF13392	HNH endonuclease		200	225	1.3e-06
ChlorV-1..154	SUPERFAMILY	SSF54060	His-Me finger endonucleases		157	235	4.24e-10
ChlorV-1..155	GVOG/NCVOG	GVOG05484	no_annotation;no_annot		0	159	2.6e-08
ChlorV-1..155	MobiDBLite	mobidb-lite	consensus disorder prediction		1	15	-
ChlorV-1..155	MobiDBLite	mobidb-lite	consensus disorder prediction		1	43	-
ChlorV-1..155	NCBI NR/Taxonomy	0			0	159	0
ChlorV-1..156	CDD	cd10548	cupin_CDO		16	106	1.00121e-20
ChlorV-1..156	Gene3D	G3DSA:2.60.120.10	Jelly Rolls		2	110	2.2e-20
ChlorV-1..156	GVOG/NCVOG	GVOGm0869	type I cysteine dioxygenase;NCVOG2654		0	110	6e-34
ChlorV-1..156	GVOG/NCVOG	GVOG04865			0	110	3.3e-16
ChlorV-1..156	NCBI NR/Taxonomy	693272	Viruses,Nucleocytoviricota,Megaviricetes,Imitervirales,Mimiviridae,Rheavirus,Rheavirus sinusmexicani		0	110	6.81e-17
ChlorV-1..156	PANTHER	PTHR12918	CYSTEINE DIOXYGENASE		8	106	5.1e-14
ChlorV-1..156	Pfam	PF05995	Cysteine dioxygenase type I		7	106	1.4e-09
ChlorV-1..156	SUPERFAMILY	SSF51182	RmlC-like cupins		11	106	1.57e-17
ChlorV-1..157	GVOG/NCVOG	GVOGm0439	uncharacterized protein;NCVOG1295		0	138	1e-33
ChlorV-1..157	NCBI NR/Taxonomy	455364	Viruses,Nucleocytoviricota,Megaviricetes,Algavirales,Phycodnaviridae,Chrysochromulina ericina virus		0	138	3.08e-18
ChlorV-1..157	Pfam	PF09945	Predicted membrane protein (DUF2177)		11	111	3.9e-13
ChlorV-1..158	GVOG/NCVOG	GVOG00921	no_annotation;no_annot		0	183	5.7e-10
ChlorV-1..158	NCBI NR/Taxonomy	0			0	183	0
ChlorV-1..159	Coils	Coil	Coil		31	51	-
ChlorV-1..159	NCBI NR/Taxonomy	0			0	169	0
ChlorV-1..160	Coils	Coil	Coil		93	113	-
ChlorV-1..160	Gene3D	G3DSA:2.70.9.20	Major capsid protein Vp54		488	667	1.3e-19
ChlorV-1..160	Gene3D	G3DSA:2.70.9.10	Adenovirus Type 2 Hexon, domain 4		182	484	1.1e-23
ChlorV-1..160	GVOG/NCVOG	GVOG04969	NCLDV major capsid protein;NCVOG0022		0	671	1.8e-30
ChlorV-1..160	GVOG/NCVOG	GVOGm0003	NCLDV major capsid protein;NCVOG0022		0	671	1.8e-71
ChlorV-1..160	GVOG/NCVOG	GVOGm0825	NCLDV major capsid protein;NCVOG0022		0	671	7.2e-21
ChlorV-1..160	NCBI NR/Taxonomy	2922419	Viruses,Nucleocytoviricota,Megaviricetes,Imitervirales,Mimiviridae,Chlorella virus XW01		0	671	1.17e-147
ChlorV-1..160	Pfam	PF16903	Major capsid protein N-terminus		225	348	3.2e-16
ChlorV-1..160	Pfam	PF04451	Large eukaryotic DNA virus major capsid protein		478	662	1.5e-15
ChlorV-1..160	Pfam	PF16903	Major capsid protein N-terminus		26	91	2.7e-08
ChlorV-1..160	SUPERFAMILY	SSF49749	Group II dsDNA viruses VP		505	666	4.12e-14
ChlorV-1..160	SUPERFAMILY	SSF49749	Group II dsDNA viruses VP		26	483	3.75e-31
ChlorV-1..161	NCBI NR/Taxonomy	0			0	101	0
ChlorV-1..162	NCBI NR/Taxonomy	0			0	209	0
ChlorV-1..163	Coils	Coil	Coil		1182	1202	-
ChlorV-1..163	Coils	Coil	Coil		3689	3716	-
ChlorV-1..163	NCBI NR/Taxonomy	1737588	Viruses,Nucleocytoviricota,Megaviricetes,Imitervirales,Mimiviridae,Megaviridae environmental sample		0	3898	9.87e-28
ChlorV-1..163	SUPERFAMILY	SSF49749	Group II dsDNA viruses VP		3752	3898	4.85e-13
ChlorV-1..163	SUPERFAMILY	SSF49749	Group II dsDNA viruses VP		3459	3632	1.56e-12
ChlorV-1..164	Gene3D	G3DSA:1.20.272.10	-		240	334	7.9e-09
ChlorV-1..164	Gene3D	G3DSA:3.40.50.300	-		47	181	3.7e-18
ChlorV-1..164	Gene3D	G3DSA:1.10.8.60	-		183	239	1.5e-06
ChlorV-1..164	GVOG/NCVOG	GVOGm1277	no_annotation;no_annot		0	346	6.7e-09
ChlorV-1..164	GVOG/NCVOG	GVOG07804	replication factor C small subunit 2;NCVOG1351		0	346	1.2e-09
ChlorV-1..164	GVOG/NCVOG	GVOG08838	replication factor C small subunit 2;NCVOG1351		0	346	4.3e-09
ChlorV-1..164	GVOG/NCVOG	GVOG07333	replication factor C small subunit 2;NCVOG1351		0	346	7.6e-20
ChlorV-1..164	GVOG/NCVOG	GVOG09277	replication factor C small subunit 2;NCVOG1351		0	346	3.2e-05
ChlorV-1..164	GVOG/NCVOG	GVOGm0215	AAA+ ATPase;NCVOG5125		0	346	5.4e-12
ChlorV-1..164	GVOG/NCVOG	GVOGm1355	no_annotation;no_annot		0	346	6.8e-07
ChlorV-1..164	GVOG/NCVOG	GVOGm0333	replication factor C small subunit 2;NCVOG1351		0	346	1.5e-40
ChlorV-1..164	NCBI NR/Taxonomy	1737588	Viruses,Nucleocytoviricota,Megaviricetes,Imitervirales,Mimiviridae,Megaviridae environmental sample		0	346	1.76e-57
ChlorV-1..164	PANTHER	PTHR11669	REPLICATION FACTOR C / DNA POLYMERASE III GAMMA-TAU SUBUNIT		83	312	1.2e-23
ChlorV-1..164	SUPERFAMILY	SSF48019	post-AAA+ oligomerization domain-like		235	332	1.12e-08
ChlorV-1..164	SUPERFAMILY	SSF52540	P-loop containing nucleoside triphosphate hydrolases		94	230	1.36e-24
ChlorV-1..165	GVOG/NCVOG	GVOG11675	Serine/Threonine protein kinase,uncharacterized protein;NCVOG0044,NCVOG0288		0	1282	1e-05
ChlorV-1..165	GVOG/NCVOG	GVOG08502	Serine/Threonine protein kinase;NCVOG0287,NCVOG0288		0	1282	8.4e-13
ChlorV-1..165	GVOG/NCVOG	GVOG12766	Serine/Threonine protein kinase,F10-like kinase,uncharacterized protein;NCVOG0295,NCVOG0282,NCVOG0044		0	1282	1e-16
ChlorV-1..165	GVOG/NCVOG	GVOG07616	Serine/Threonine protein kinase,uncharacterized protein;NCVOG0608,NCVOG0288		0	1282	8.1e-150
ChlorV-1..165	GVOG/NCVOG	GVOG13430	Serine/Threonine protein kinase,F10-like kinase,uncharacterized protein;NCVOG0607,NCVOG0295,NCVOG0424,NCVOG0288,NCVOG0298		0	1282	4.9e-30
ChlorV-1..165	GVOG/NCVOG	GVOG03176	Serine/Threonine protein kinase,uncharacterized protein;NCVOG0608,NCVOG0288		0	1282	2e-81
ChlorV-1..165	GVOG/NCVOG	GVOG10422	F10-like kinase;NCVOG0295		0	1282	5.5e-12
ChlorV-1..165	GVOG/NCVOG	GVOG03075	F10-like kinase,uncharacterized protein;NCVOG0607,NCVOG0295		0	1282	3.2e-41
ChlorV-1..165	MobiDBLite	mobidb-lite	consensus disorder prediction		479	510	-
ChlorV-1..165	MobiDBLite	mobidb-lite	consensus disorder prediction		544	565	-
ChlorV-1..165	MobiDBLite	mobidb-lite	consensus disorder prediction		513	543	-
ChlorV-1..165	MobiDBLite	mobidb-lite	consensus disorder prediction		479	565	-
ChlorV-1..165	NCBI NR/Taxonomy	549779	Viruses,Nucleocytoviricota,Megaviricetes,Imitervirales,Mimiviridae		0	1282	4.61e-68
ChlorV-1..166	GVOG/NCVOG	GVOGm0263	uncharacterized protein;NCVOG1129		0	153	7.4e-36
ChlorV-1..166	GVOG/NCVOG	GVOG12819	uncharacterized protein;NCVOG1129		0	153	1.7e-14
ChlorV-1..166	GVOG/NCVOG	GVOG12974	uncharacterized protein;NCVOG1129		0	153	7.9e-13
ChlorV-1..166	NCBI NR/Taxonomy	2922419	Viruses,Nucleocytoviricota,Megaviricetes,Imitervirales,Mimiviridae,Chlorella virus XW01		0	153	2.17e-26
ChlorV-1..166	Pfam	PF19065	Family of unknown function (DUF5761)		89	148	3.3e-14
ChlorV-1..167	GVOG/NCVOG	GVOG06465	Poxvirus P4B major core protein;NCVOG1162		0	564	2.2e-165
ChlorV-1..167	GVOG/NCVOG	GVOG04446	Poxvirus P4B major core protein;NCVOG1162		0	564	1.5e-21
ChlorV-1..167	NCBI NR/Taxonomy	2922419	Viruses,Nucleocytoviricota,Megaviricetes,Imitervirales,Mimiviridae,Chlorella virus XW01		0	564	1.46e-137
ChlorV-1..167	Pfam	PF03292	Poxvirus P4B major core protein		156	373	2.7e-12
ChlorV-1..168	Gene3D	G3DSA:3.40.50.300	-		3	157	5.9e-18
ChlorV-1..168	Gene3D	G3DSA:1.20.272.10	-		218	335	2.2e-12
ChlorV-1..168	Gene3D	G3DSA:1.10.8.60	-		159	217	1e-08
ChlorV-1..168	GVOG/NCVOG	GVOGm0215	AAA+ ATPase;NCVOG5125		0	434	8.4e-65
ChlorV-1..168	GVOG/NCVOG	GVOG09277	replication factor C small subunit 2;NCVOG1351		0	434	2.8e-11
ChlorV-1..168	GVOG/NCVOG	GVOG10109	no_annotation;no_annot		0	434	3.8e-08
ChlorV-1..168	GVOG/NCVOG	GVOG10365	AAA+ ATPase;NCVOG5125		0	434	2e-08
ChlorV-1..168	NCBI NR/Taxonomy	549779	Viruses,Nucleocytoviricota,Megaviricetes,Imitervirales,Mimiviridae		0	434	1.2e-100
ChlorV-1..168	PANTHER	PTHR23389	CHROMOSOME TRANSMISSION FIDELITY FACTOR 18		2	360	6e-23
ChlorV-1..168	Pfam	PF08519	Replication factor RFC1 C terminal domain		292	391	2.3e-06
ChlorV-1..168	SUPERFAMILY	SSF52540	P-loop containing nucleoside triphosphate hydrolases		4	219	8.8e-21
ChlorV-1..168	SUPERFAMILY	SSF48019	post-AAA+ oligomerization domain-like		252	358	4.76e-14
ChlorV-1..169	GVOG/NCVOG	GVOG07080	no_annotation;no_annot		0	161	6.6e-08
ChlorV-1..169	GVOG/NCVOG	GVOGm1186	no_annotation;no_annot		0	161	1.4e-31
ChlorV-1..169	NCBI NR/Taxonomy	0			0	161	0
ChlorV-1..170	GVOG/NCVOG	GVOG02986	no_annotation;no_annot		0	177	1e-07
ChlorV-1..170	GVOG/NCVOG	GVOGm0028	uncharacterized protein;NCVOG0645		0	177	1.3e-25
ChlorV-1..170	MobiDBLite	mobidb-lite	consensus disorder prediction		31	60	-
ChlorV-1..170	MobiDBLite	mobidb-lite	consensus disorder prediction		31	62	-
ChlorV-1..170	NCBI NR/Taxonomy	10239	Viruses		0	177	5.81e-12
ChlorV-1..171	Gene3D	G3DSA:3.40.630.30	-		495	642	1.7e-07
ChlorV-1..171	Gene3D	G3DSA:3.80.30.20	tm_1862 like domain		238	399	5.5e-06
ChlorV-1..171	GVOG/NCVOG	GVOGm0502	ELP3-like acetyltransferase;NCVOG4324		0	669	5.4e-216
ChlorV-1..171	NCBI NR/Taxonomy	0			0	669	0
ChlorV-1..171	NCBIfam	TIGR01211	tRNA uridine(34) 5-carboxymethylaminomethyl modification radical SAM/GNAT enzyme Elp3		193	641	9.6e-112
ChlorV-1..171	PANTHER	PTHR11135	HISTONE ACETYLTRANSFERASE-RELATED		195	646	3.8e-140
ChlorV-1..171	Pfam	PF16199	Radical_SAM C-terminal domain		407	493	1.7e-12
ChlorV-1..171	Pfam	PF04055	Radical SAM superfamily		238	371	3e-10
ChlorV-1..171	Pfam	PF00583	Acetyltransferase (GNAT) family		521	630	0.00026
ChlorV-1..171	SFLD	SFLDS00029	Radical SAM		29	642	0
ChlorV-1..171	SFLD	SFLDF00344	ELP3-like		29	642	0
ChlorV-1..171	SMART	SM00729	MiaB		85	437	7.4e-09
ChlorV-1..171	SUPERFAMILY	SSF55729	Acyl-CoA N-acyltransferases (Nat)		527	635	2.95e-08
ChlorV-1..171	SUPERFAMILY	SSF102114	Radical SAM enzymes		237	427	1.06e-26
ChlorV-1..172	Gene3D	G3DSA:3.40.1090.10	Cytosolic phospholipase A2 catalytic domain		82	271	1.1e-26
ChlorV-1..172	GVOG/NCVOG	GVOGm0930	Patatin phospholipase;NCVOG0245		0	290	3e-24
ChlorV-1..172	GVOG/NCVOG	GVOGm1041	Patatin phospholipase;NCVOG0245		0	290	9.6e-11
ChlorV-1..172	GVOG/NCVOG	GVOGm0018	Patatin phospholipase;NCVOG0245		0	290	1e-69
ChlorV-1..172	GVOG/NCVOG	GVOG08450	Patatin phospholipase;NCVOG0245		0	290	2.3e-32
ChlorV-1..172	NCBI NR/Taxonomy	2922419	Viruses,Nucleocytoviricota,Megaviricetes,Imitervirales,Mimiviridae,Chlorella virus XW01		0	290	5.62e-52
ChlorV-1..172	PANTHER	PTHR46394	ANNEXIN		3	183	5.2e-30
ChlorV-1..172	Pfam	PF01734	Patatin-like phospholipase		5	186	4.1e-24
ChlorV-1..172	ProSiteProfiles	PS51635	Patatin-like phospholipase (PNPLA) domain profile.		5	187	24.5948
ChlorV-1..172	SUPERFAMILY	SSF52151	FabD/lysophospholipase-like		5	278	1.75e-34
ChlorV-1..173	CDD	cd06257	DnaJ		13	63	1.84774e-10
ChlorV-1..173	Coils	Coil	Coil		95	115	-
ChlorV-1..173	Gene3D	G3DSA:1.10.287.110	DnaJ domain		9	92	1.1e-17
ChlorV-1..173	GVOG/NCVOG	GVOG09809	DnaJ domain;NCVOG0046		0	230	7.7e-08
ChlorV-1..173	GVOG/NCVOG	GVOG10928	DnaJ domain;NCVOG0046		0	230	1.9e-31
ChlorV-1..173	GVOG/NCVOG	GVOGm0733	DnaJ domain;NCVOG0046		0	230	8.2e-15
ChlorV-1..173	GVOG/NCVOG	GVOGm0081	uncharacterized protein,DnaJ domain;NCVOG3040,NCVOG3041,NCVOG0046		0	230	1.3e-11
ChlorV-1..173	GVOG/NCVOG	GVOG10855	uncharacterized protein,DnaJ domain;NCVOG3040,NCVOG0046		0	230	1.1e-13
ChlorV-1..173	GVOG/NCVOG	GVOG06998	no_annotation;no_annot		0	230	3e-06
ChlorV-1..173	GVOG/NCVOG	GVOGm0578	DnaJ domain;NCVOG0046		0	230	1.4e-16
ChlorV-1..173	GVOG/NCVOG	GVOGm0302	uncharacterized protein;NCVOG3081		0	230	9.7e-15
ChlorV-1..173	GVOG/NCVOG	GVOGm0316	DnaJ domain;NCVOG0046		0	230	3e-38
ChlorV-1..173	GVOG/NCVOG	GVOG02955	DnaJ domain;NCVOG0046		0	230	2.9e-09
ChlorV-1..173	NCBI NR/Taxonomy	2922419	Viruses,Nucleocytoviricota,Megaviricetes,Imitervirales,Mimiviridae,Chlorella virus XW01		0	230	1.02e-17
ChlorV-1..173	PANTHER	PTHR24074	CO-CHAPERONE PROTEIN DJLA		15	79	8.2e-13
ChlorV-1..173	Pfam	PF00226	DnaJ domain		13	73	1.7e-15
ChlorV-1..173	PRINTS	PR00625	DnaJ domain signature		33	48	8.9e-07
ChlorV-1..173	PRINTS	PR00625	DnaJ domain signature		15	33	8.9e-07
ChlorV-1..173	ProSiteProfiles	PS50076	dnaJ domain profile.		13	76	15.8539
ChlorV-1..173	SMART	SM00271	dnaj_3		12	68	7.9e-12
ChlorV-1..173	SUPERFAMILY	SSF46565	Chaperone J-domain		12	78	1.05e-18
ChlorV-1..174	Gene3D	G3DSA:1.10.4080.10	-		2	359	7.7e-45
ChlorV-1..174	GVOG/NCVOG	GVOG06193	ADP-ribosylglycohydrolase;NCVOG0003		0	360	8.2e-69
ChlorV-1..174	GVOG/NCVOG	GVOG03151	ADP-ribosylglycohydrolase;NCVOG0003		0	360	9.3e-62
ChlorV-1..174	GVOG/NCVOG	GVOGm1058	ADP-ribosylglycohydrolase;NCVOG0003		0	360	6.3e-18
ChlorV-1..174	NCBI NR/Taxonomy	549779	Viruses,Nucleocytoviricota,Megaviricetes,Imitervirales,Mimiviridae		0	360	1.88e-45
ChlorV-1..174	PANTHER	PTHR16222	ADP-RIBOSYLGLYCOHYDROLASE		3	357	7.6e-23
ChlorV-1..174	Pfam	PF03747	ADP-ribosylglycohydrolase		59	334	7e-26
ChlorV-1..174	SUPERFAMILY	SSF101478	ADP-ribosylglycohydrolase		3	357	1.57e-34
ChlorV-1..175	Coils	Coil	Coil		234	256	-
ChlorV-1..175	MobiDBLite	mobidb-lite	consensus disorder prediction		237	263	-
ChlorV-1..175	NCBI NR/Taxonomy	0			0	709	0
ChlorV-1..176	NCBI NR/Taxonomy	0			0	670	0
ChlorV-1..177	NCBI NR/Taxonomy	0			0	190	0
ChlorV-1..178	Gene3D	G3DSA:2.70.9.20	Major capsid protein Vp54		314	481	1e-33
ChlorV-1..178	Gene3D	G3DSA:2.70.9.10	Adenovirus Type 2 Hexon, domain 4		35	312	1.1e-51
ChlorV-1..178	GVOG/NCVOG	GVOGm0825	NCLDV major capsid protein;NCVOG0022		0	481	1.1e-25
ChlorV-1..178	GVOG/NCVOG	GVOG04969	NCLDV major capsid protein;NCVOG0022		0	481	3.9e-51
ChlorV-1..178	GVOG/NCVOG	GVOGm0003	NCLDV major capsid protein;NCVOG0022		0	481	6e-117
ChlorV-1..178	NCBI NR/Taxonomy	2922419	Viruses,Nucleocytoviricota,Megaviricetes,Imitervirales,Mimiviridae,Chlorella virus XW01		0	481	5.01e-174
ChlorV-1..178	Pfam	PF04451	Large eukaryotic DNA virus major capsid protein		306	476	7.8e-27
ChlorV-1..178	Pfam	PF16903	Major capsid protein N-terminus		25	215	5.7e-48
ChlorV-1..178	SUPERFAMILY	SSF49749	Group II dsDNA viruses VP		25	310	1.19e-47
ChlorV-1..178	SUPERFAMILY	SSF49749	Group II dsDNA viruses VP		314	480	6.87e-26
ChlorV-1..179	Gene3D	G3DSA:2.60.120.590	-		2	162	1.4e-14
ChlorV-1..179	GVOG/NCVOG	GVOGm0289	2OG-Fe(II)oxygenase,AlkB, Alkylated DNA repair protein unique in NCLDV;NCVOG0435,NCVOG1006		0	162	2.6e-18
ChlorV-1..179	GVOG/NCVOG	GVOG06770	AlkB, Alkylated DNA repair protein unique in NCLDV;NCVOG0435		0	162	4.4e-14
ChlorV-1..179	GVOG/NCVOG	GVOG06854	2OG-Fe(II)oxygenase,AlkB, Alkylated DNA repair protein unique in NCLDV;NCVOG0435,NCVOG1006		0	162	1.4e-10
ChlorV-1..179	NCBI NR/Taxonomy	2	Bacteria		0	162	1.75e-08
ChlorV-1..179	ProSiteProfiles	PS51471	Fe(2+) 2-oxoglutarate dioxygenase domain profile.		60	161	9.57063
ChlorV-1..179	SUPERFAMILY	SSF51197	Clavaminate synthase-like		16	160	3.85e-15
ChlorV-1..180	CDD	cd00209	DHFR		21	138	8.98553e-34
ChlorV-1..180	CDD	cd00351	TS_Pyrimidine_HMase		169	395	2.79131e-68
ChlorV-1..180	Gene3D	G3DSA:3.30.572.10	Thymidylate synthase/dCMP hydroxymethylase domain		172	444	8.6e-85
ChlorV-1..180	Gene3D	G3DSA:3.40.430.10	Dihydrofolate Reductase, subunit A		1	171	1.5e-44
ChlorV-1..180	GVOG/NCVOG	GVOG01556	bifunctional dihydrofolate reductase-thymidylate synthase;NCVOG1136		0	445	2.9e-25
ChlorV-1..180	GVOG/NCVOG	GVOGm0163	bifunctional dihydrofolate reductase-thymidylate synthase;NCVOG1136		0	445	2.7e-44
ChlorV-1..180	GVOG/NCVOG	GVOGm0454	bifunctional dihydrofolate reductase-thymidylate synthase;NCVOG1136		0	445	3.9e-128
ChlorV-1..180	NCBI NR/Taxonomy	549779	Viruses,Nucleocytoviricota,Megaviricetes,Imitervirales,Mimiviridae		0	445	2.06e-147
ChlorV-1..180	NCBIfam	TIGR03284	thymidylate synthase		168	443	5.5e-70
ChlorV-1..180	PANTHER	PTHR11548	THYMIDYLATE SYNTHASE 1		28	443	1.4e-85
ChlorV-1..180	Pfam	PF00303	Thymidylate synthase		168	443	1.3e-76
ChlorV-1..180	Pfam	PF00186	Dihydrofolate reductase		4	140	3.2e-28
ChlorV-1..180	PRINTS	PR00108	Thymidylate synthase family signature		206	227	1.4e-30
ChlorV-1..180	PRINTS	PR00108	Thymidylate synthase family signature		293	312	1.4e-30
ChlorV-1..180	PRINTS	PR00108	Thymidylate synthase family signature		319	334	1.4e-30
ChlorV-1..180	PRINTS	PR00108	Thymidylate synthase family signature		338	364	1.4e-30
ChlorV-1..180	PRINTS	PR00108	Thymidylate synthase family signature		376	393	1.4e-30
ChlorV-1..180	ProSiteProfiles	PS51330	Dihydrofolate reductase (DHFR) domain profile.		3	176	31.3088
ChlorV-1..180	SUPERFAMILY	SSF53597	Dihydrofolate reductase-like		3	147	1.11e-40
ChlorV-1..180	SUPERFAMILY	SSF55831	Thymidylate synthase/dCMP hydroxymethylase		141	444	2.36e-81
ChlorV-1..181	Gene3D	G3DSA:3.40.140.10	Cytidine Deaminase, domain 2		22	177	1.5e-08
ChlorV-1..181	GVOG/NCVOG	GVOG12804	Cytidine and deoxycytidylate deaminase,uncharacterized protein;NCVOG1064,NCVOG3090		0	242	2.9e-15
ChlorV-1..181	GVOG/NCVOG	GVOG08317	Cytidine and deoxycytidylate deaminase;NCVOG1064		0	242	6.3e-29
ChlorV-1..181	GVOG/NCVOG	GVOG11701			0	242	4.9e-15
ChlorV-1..181	GVOG/NCVOG	GVOG09172	Cytidine and deoxycytidylate deaminase;NCVOG1064		0	242	1e-20
ChlorV-1..181	GVOG/NCVOG	GVOG10895	Cytidine and deoxycytidylate deaminase;NCVOG1064		0	242	4.6e-24
ChlorV-1..181	GVOG/NCVOG	GVOG10936			0	242	2.9e-10
ChlorV-1..181	GVOG/NCVOG	GVOG12630	Cytidine and deoxycytidylate deaminase;NCVOG1064		0	242	5.2e-16
ChlorV-1..181	GVOG/NCVOG	GVOGm0520	Cytidine and deoxycytidylate deaminase,nucleoside deaminase;NCVOG1064,NCVOG2271		0	242	1.4e-17
ChlorV-1..181	GVOG/NCVOG	GVOG09192	Cytidine and deoxycytidylate deaminase;NCVOG1064		0	242	8.1e-18
ChlorV-1..181	GVOG/NCVOG	GVOG12430	Cytidine and deoxycytidylate deaminase;NCVOG1064		0	242	4.4e-14
ChlorV-1..181	GVOG/NCVOG	GVOG12817	Cytidine and deoxycytidylate deaminase,uncharacterized protein;NCVOG1064,NCVOG3090		0	242	1.9e-11
ChlorV-1..181	GVOG/NCVOG	GVOG09256	Cytidine and deoxycytidylate deaminase;NCVOG1064		0	242	3.1e-17
ChlorV-1..181	GVOG/NCVOG	GVOG09167	Cytidine and deoxycytidylate deaminase;NCVOG1064		0	242	6.6e-22
ChlorV-1..181	NCBI NR/Taxonomy	2922419	Viruses,Nucleocytoviricota,Megaviricetes,Imitervirales,Mimiviridae,Chlorella virus XW01		0	242	2.49e-08
ChlorV-1..181	Pfam	PF00383	Cytidine and deoxycytidylate deaminase zinc-binding region		32	144	3e-06
ChlorV-1..181	SUPERFAMILY	SSF53927	Cytidine deaminase-like		72	180	2.55e-09
ChlorV-1..182	CDD	cd00043	CYCLIN_SF		126	216	1.29034e-10
ChlorV-1..182	Gene3D	G3DSA:1.10.472.170	-		33	219	4e-28
ChlorV-1..182	Gene3D	G3DSA:1.10.472.10	-		234	332	9.1e-16
ChlorV-1..182	GVOG/NCVOG	GVOGm0172	putative transcription initiation factor IIB,transcription initiation factor IIB;NCVOG1127,NCVOG3078		0	381	2.3e-75
ChlorV-1..182	GVOG/NCVOG	GVOG13075	putative transcription initiation factor IIB,transcription initiation factor IIB;NCVOG1127,NCVOG3078		0	381	1e-19
ChlorV-1..182	NCBI NR/Taxonomy	1737588	Viruses,Nucleocytoviricota,Megaviricetes,Imitervirales,Mimiviridae,Megaviridae environmental sample		0	381	1.23e-110
ChlorV-1..182	PANTHER	PTHR11618	TRANSCRIPTION INITIATION FACTOR IIB-RELATED		33	322	1.8e-22
ChlorV-1..182	Pfam	PF00382	Transcription factor TFIIB repeat		233	319	5.4e-10
ChlorV-1..182	Pfam	PF00382	Transcription factor TFIIB repeat		119	217	6.6e-10
ChlorV-1..182	PRINTS	PR00685	Transcription initiation factor IIB signature		180	199	1.3e-15
ChlorV-1..182	PRINTS	PR00685	Transcription initiation factor IIB signature		206	221	1.3e-15
ChlorV-1..182	PRINTS	PR00685	Transcription initiation factor IIB signature		272	288	1.3e-15
ChlorV-1..182	PRINTS	PR00685	Transcription initiation factor IIB signature		46	66	1.3e-15
ChlorV-1..182	PRINTS	PR00685	Transcription initiation factor IIB signature		305	319	1.3e-15
ChlorV-1..182	PRINTS	PR00685	Transcription initiation factor IIB signature		238	256	1.3e-15
ChlorV-1..182	PRINTS	PR00685	Transcription initiation factor IIB signature		75	96	1.3e-15
ChlorV-1..182	SMART	SM00385	cyclin_7		237	319	0.1
ChlorV-1..182	SMART	SM00385	cyclin_7		127	219	1.4
ChlorV-1..182	SUPERFAMILY	SSF47954	Cyclin-like		125	223	7.09e-14
ChlorV-1..182	SUPERFAMILY	SSF47954	Cyclin-like		235	326	2.68e-15
ChlorV-1..183	CDD	cd00009	AAA		172	334	9.38604e-11
ChlorV-1..183	Coils	Coil	Coil		33	53	-
ChlorV-1..183	Coils	Coil	Coil		61	81	-
ChlorV-1..183	FunFam	G3DSA:3.40.50.300:FF:000216	Type VII secretion ATPase EccA		152	334	1.7e-47
ChlorV-1..183	Gene3D	G3DSA:3.40.50.300	-		151	333	3.3e-41
ChlorV-1..183	GVOG/NCVOG	GVOGm0405	uncharacterized protein;NCVOG0780		0	441	1.9e-106
ChlorV-1..183	GVOG/NCVOG	GVOG05340	no_annotation;no_annot		0	441	2.9e-05
ChlorV-1..183	GVOG/NCVOG	GVOGm1491	AAA family ATPase - unique in NCLDV; ATPase domain similar to repl_factorC_sub2;NCVOG0001		0	441	7.5e-10
ChlorV-1..183	NCBI NR/Taxonomy	549779	Viruses,Nucleocytoviricota,Megaviricetes,Imitervirales,Mimiviridae		0	441	1.06e-117
ChlorV-1..183	PANTHER	PTHR43392	AAA-TYPE ATPASE FAMILY PROTEIN / ANKYRIN REPEAT FAMILY PROTEIN		93	365	1.4e-46
ChlorV-1..183	Pfam	PF00004	ATPase family associated with various cellular activities (AAA)		202	311	7.3e-13
ChlorV-1..183	PRINTS	PR00819	CbxX/CfqX superfamily signature		167	181	2.5e-12
ChlorV-1..183	PRINTS	PR00819	CbxX/CfqX superfamily signature		252	271	2.5e-12
ChlorV-1..183	PRINTS	PR00819	CbxX/CfqX superfamily signature		322	341	2.5e-12
ChlorV-1..183	SMART	SM00382	AAA_5		197	316	5.1e-05
ChlorV-1..183	SUPERFAMILY	SSF52540	P-loop containing nucleoside triphosphate hydrolases		154	405	1.18e-31
ChlorV-1..184	Coils	Coil	Coil		271	291	-
ChlorV-1..184	Coils	Coil	Coil		314	341	-
ChlorV-1..184	GVOG/NCVOG	GVOGm0973	exodeoxyribonuclease VII large subunit;NCVOG2195		0	387	1.3e-98
ChlorV-1..184	NCBI NR/Taxonomy	2922419	Viruses,Nucleocytoviricota,Megaviricetes,Imitervirales,Mimiviridae,Chlorella virus XW01		0	387	1.52e-82
ChlorV-1..184	NCBIfam	TIGR00237	exodeoxyribonuclease VII large subunit		7	336	2.6e-70
ChlorV-1..184	PANTHER	PTHR30008	EXODEOXYRIBONUCLEASE 7 LARGE SUBUNIT		3	336	2.8e-62
ChlorV-1..184	Pfam	PF02601	Exonuclease VII, large subunit		119	338	9.8e-50
ChlorV-1..184	Pfam	PF13742	OB-fold nucleic acid binding domain		5	91	2.8e-10
ChlorV-1..185	GVOG/NCVOG	GVOG09177			0	355	3.7e-06
ChlorV-1..185	GVOG/NCVOG	GVOG01523	no_annotation;no_annot		0	355	6.8e-23
ChlorV-1..185	GVOG/NCVOG	GVOGm1271	uncharacterized protein;NCVOG0582		0	355	1.4e-07
ChlorV-1..185	GVOG/NCVOG	GVOG05165	uncharacterized protein;NCVOG0582		0	355	9.9e-07
ChlorV-1..185	NCBI NR/Taxonomy	0			0	355	0
ChlorV-1..186	NCBI NR/Taxonomy	2759	Eukaryota		0	963	4.35e-14
ChlorV-1..187	Coils	Coil	Coil		73	93	-
ChlorV-1..187	GVOG/NCVOG	GVOG00921	no_annotation;no_annot		0	212	5.7e-15
ChlorV-1..187	NCBI NR/Taxonomy	2922419	Viruses,Nucleocytoviricota,Megaviricetes,Imitervirales,Mimiviridae,Chlorella virus XW01		0	212	3.83e-07
ChlorV-1..188	GVOG/NCVOG	GVOG07930	no_annotation;no_annot		0	136	7.4e-28
ChlorV-1..188	NCBI NR/Taxonomy	549779	Viruses,Nucleocytoviricota,Megaviricetes,Imitervirales,Mimiviridae		0	136	1.84e-06
ChlorV-1..189	GVOG/NCVOG	GVOGm1407	uncharacterized protein;NCVOG2172		0	302	2.5e-54
ChlorV-1..189	NCBI NR/Taxonomy	2922419	Viruses,Nucleocytoviricota,Megaviricetes,Imitervirales,Mimiviridae,Chlorella virus XW01		0	302	2.82e-40
ChlorV-1..190	CDD	cd00656	Zn-ribbon		112	157	5.15625e-16
ChlorV-1..190	Coils	Coil	Coil		56	76	-
ChlorV-1..190	Gene3D	G3DSA:1.10.472.30	-		2	91	2.6e-06
ChlorV-1..190	Gene3D	G3DSA:2.20.25.10	-		92	158	3.6e-18
ChlorV-1..190	GVOG/NCVOG	GVOG10424	Transcription factor S-II (TFIIS);NCVOG0272		0	159	1.5e-25
ChlorV-1..190	GVOG/NCVOG	GVOGm0173	Transcription factor S-II (TFIIS);NCVOG0272		0	159	1.8e-38
ChlorV-1..190	GVOG/NCVOG	GVOG04829	Transcription factor S-II (TFIIS);NCVOG0272		0	159	1.4e-27
ChlorV-1..190	GVOG/NCVOG	GVOG06983	Transcription factor S-II (TFIIS);NCVOG0272		0	159	8e-16
ChlorV-1..190	GVOG/NCVOG	GVOGm1203	Transcription factor S-II (TFIIS);NCVOG0272		0	159	7.4e-20
ChlorV-1..190	GVOG/NCVOG	GVOGm0949	Transcription factor S-II (TFIIS);NCVOG0272		0	159	1.1e-27
ChlorV-1..190	GVOG/NCVOG	GVOG00058	no_annotation;no_annot		0	159	5.9e-05
ChlorV-1..190	GVOG/NCVOG	GVOG06793	Transcription factor S-II (TFIIS);NCVOG0272		0	159	5.7e-16
ChlorV-1..190	NCBI NR/Taxonomy	2922419	Viruses,Nucleocytoviricota,Megaviricetes,Imitervirales,Mimiviridae,Chlorella virus XW01		0	159	3.13e-42
ChlorV-1..190	PANTHER	PTHR11239	DNA-DIRECTED RNA POLYMERASE		88	157	4e-12
ChlorV-1..190	Pfam	PF01096	Transcription factor S-II (TFIIS)		119	157	4e-16
ChlorV-1..190	Pfam	PF07500	Transcription factor S-II (TFIIS), central domain		14	110	1.1e-07
ChlorV-1..190	ProSiteProfiles	PS51133	Zinc finger TFIIS-type profile.		117	157	11.8598
ChlorV-1..190	SMART	SM00440	Cys4_2		119	158	3.9e-12
ChlorV-1..190	SUPERFAMILY	SSF46942	Elongation factor TFIIS domain 2		7	94	2.75e-05
ChlorV-1..190	SUPERFAMILY	SSF57783	Zinc beta-ribbon		107	157	4.76e-15
ChlorV-1..191	Gene3D	G3DSA:3.30.40.10	Zinc/RING finger domain, C3HC4 (zinc finger)		6	102	1.2e-14
ChlorV-1..191	GVOG/NCVOG	GVOG11312	no_annotation;no_annot		0	102	1.3e-08
ChlorV-1..191	GVOG/NCVOG	GVOG11314	RING-finger-containing E3 ubiquitin ligase;NCVOG0330		0	102	1.7e-10
ChlorV-1..191	GVOG/NCVOG	GVOG11971	RING-finger-containing E3 ubiquitin ligase;NCVOG0330		0	102	3.1e-09
ChlorV-1..191	GVOG/NCVOG	GVOG11678	RING-finger-containing E3 ubiquitin ligase;NCVOG0330		0	102	1.7e-10
ChlorV-1..191	GVOG/NCVOG	GVOG12205	no_annotation;no_annot		0	102	6.6e-11
ChlorV-1..191	GVOG/NCVOG	GVOG12609	RING-finger-containing E3 ubiquitin ligase;NCVOG0330		0	102	1.4e-13
ChlorV-1..191	GVOG/NCVOG	GVOG13090	RING-finger-containing E3 ubiquitin ligase;NCVOG0330		0	102	3e-11
ChlorV-1..191	GVOG/NCVOG	GVOGm0789	RING-finger-containing E3 ubiquitin ligase;NCVOG0330		0	102	7.6e-08
ChlorV-1..191	GVOG/NCVOG	GVOG12414	RING-finger-containing E3 ubiquitin ligase;NCVOG0330		0	102	1.4e-08
ChlorV-1..191	GVOG/NCVOG	GVOG12956	RING-finger-containing E3 ubiquitin ligase;NCVOG0330		0	102	2.7e-08
ChlorV-1..191	GVOG/NCVOG	GVOG11313			0	102	7.2e-08
ChlorV-1..191	GVOG/NCVOG	GVOG12948	RING-finger-containing E3 ubiquitin ligase;NCVOG0330		0	102	6.9e-11
ChlorV-1..191	GVOG/NCVOG	GVOG11965	RING-finger-containing E3 ubiquitin ligase;NCVOG0330		0	102	8.6e-11
ChlorV-1..191	GVOG/NCVOG	GVOG12198	RING-finger-containing E3 ubiquitin ligase;NCVOG0330		0	102	5.1e-12
ChlorV-1..191	GVOG/NCVOG	GVOG11307	RING-finger-containing E3 ubiquitin ligase;NCVOG0330		0	102	7e-09
ChlorV-1..191	GVOG/NCVOG	GVOG13316	no_annotation;no_annot		0	102	3.8e-07
ChlorV-1..191	GVOG/NCVOG	GVOG09830	RING-finger-containing E3 ubiquitin ligase;NCVOG0330		0	102	5.2e-10
ChlorV-1..191	GVOG/NCVOG	GVOG12953	RING-finger-containing E3 ubiquitin ligase;NCVOG0330		0	102	2e-11
ChlorV-1..191	GVOG/NCVOG	GVOG06082	no_annotation;no_annot		0	102	9.6e-05
ChlorV-1..191	GVOG/NCVOG	GVOG12203	RING-finger-containing E3 ubiquitin ligase;NCVOG0330		0	102	2.5e-10
ChlorV-1..191	GVOG/NCVOG	GVOG12213	RING-finger-containing E3 ubiquitin ligase;NCVOG0330		0	102	8.3e-09
ChlorV-1..191	GVOG/NCVOG	GVOG12413			0	102	4.9e-09
ChlorV-1..191	GVOG/NCVOG	GVOG11970	RING-finger-containing E3 ubiquitin ligase;NCVOG0330		0	102	9.9e-11
ChlorV-1..191	GVOG/NCVOG	GVOG12199	RING-finger-containing E3 ubiquitin ligase;NCVOG0330		0	102	1.3e-12
ChlorV-1..191	GVOG/NCVOG	GVOG10430			0	102	3.3e-05
ChlorV-1..191	GVOG/NCVOG	GVOG11978			0	102	2.5e-07
ChlorV-1..191	GVOG/NCVOG	GVOG12958			0	102	1e-09
ChlorV-1..191	GVOG/NCVOG	GVOGm0165	RING-finger-containing E3 ubiquitin ligase;NCVOG0330		0	102	7e-10
ChlorV-1..191	GVOG/NCVOG	GVOG12781	RING-finger-containing E3 ubiquitin ligase;NCVOG0330		0	102	1.3e-09
ChlorV-1..191	GVOG/NCVOG	GVOG02430	vWFA, Von Willebrand factor type A (vWA) domain,RING-finger-containing E3 ubiquitin ligase,UBCc, Ubiquitin-conjugating enzyme E2;NCVOG0329,NCVOG1446,NCVOG0330		0	102	1.4e-08
ChlorV-1..191	GVOG/NCVOG	GVOG12409	RING-finger-containing E3 ubiquitin ligase;NCVOG0330		0	102	4.5e-10
ChlorV-1..191	GVOG/NCVOG	GVOG11966	RING-finger-containing E3 ubiquitin ligase;NCVOG0330		0	102	1.1e-12
ChlorV-1..191	GVOG/NCVOG	GVOG11319	RING-finger-containing E3 ubiquitin ligase;NCVOG0330		0	102	7.6e-10
ChlorV-1..191	GVOG/NCVOG	GVOG10444	RING-finger-containing E3 ubiquitin ligase;NCVOG0330		0	102	7.7e-11
ChlorV-1..191	GVOG/NCVOG	GVOG12600	RING-finger-containing E3 ubiquitin ligase;NCVOG0330		0	102	5.9e-12
ChlorV-1..191	GVOG/NCVOG	GVOG12434	RING-finger-containing E3 ubiquitin ligase;NCVOG0330		0	102	1.7e-12
ChlorV-1..191	GVOG/NCVOG	GVOG12602	RING-finger-containing E3 ubiquitin ligase;NCVOG0330		0	102	3.3e-11
ChlorV-1..191	GVOG/NCVOG	GVOG11309	RING-finger-containing E3 ubiquitin ligase;NCVOG0330		0	102	2e-08
ChlorV-1..191	GVOG/NCVOG	GVOG13093	RING-finger-containing E3 ubiquitin ligase;NCVOG0330		0	102	5.6e-13
ChlorV-1..191	GVOG/NCVOG	GVOG12412	no_annotation;no_annot		0	102	1.9e-07
ChlorV-1..191	GVOG/NCVOG	GVOG12200	RING-finger-containing E3 ubiquitin ligase;NCVOG0330		0	102	1.9e-13
ChlorV-1..191	GVOG/NCVOG	GVOG11671	RING-finger-containing E3 ubiquitin ligase;NCVOG0330		0	102	3.8e-09
ChlorV-1..191	GVOG/NCVOG	GVOG11325			0	102	6e-10
ChlorV-1..191	GVOG/NCVOG	GVOG10887	RING-finger-containing E3 ubiquitin ligase;NCVOG0330		0	102	1.3e-11
ChlorV-1..191	GVOG/NCVOG	GVOG12314	UBCc, Ubiquitin-conjugating enzyme E2,uncharacterized protein,ubiquitin-conjugating enzyme E2;NCVOG0329,NCVOG0219,NCVOG2223		0	102	1.7e-05
ChlorV-1..191	GVOG/NCVOG	GVOG11329			0	102	9.2e-09
ChlorV-1..191	GVOG/NCVOG	GVOG12951	RING-finger-containing E3 ubiquitin ligase;NCVOG0330		0	102	3.4e-10
ChlorV-1..191	GVOG/NCVOG	GVOG10420	RING-finger-containing E3 ubiquitin ligase;NCVOG0330		0	102	2.3e-10
ChlorV-1..191	GVOG/NCVOG	GVOG11667			0	102	1.4e-09
ChlorV-1..191	GVOG/NCVOG	GVOG12426	RING-finger-containing E3 ubiquitin ligase;NCVOG0330		0	102	2.4e-12
ChlorV-1..191	GVOG/NCVOG	GVOG11664	RING-finger-containing E3 ubiquitin ligase;NCVOG0330		0	102	1.3e-09
ChlorV-1..191	GVOG/NCVOG	GVOG13190			0	102	1.3e-07
ChlorV-1..191	GVOG/NCVOG	GVOG12410	RING-finger-containing E3 ubiquitin ligase;NCVOG0330		0	102	2.3e-09
ChlorV-1..191	GVOG/NCVOG	GVOGm0024	no_annotation;no_annot		0	102	6e-09
ChlorV-1..191	GVOG/NCVOG	GVOG09827	RING-finger-containing E3 ubiquitin ligase;NCVOG0330		0	102	7e-12
ChlorV-1..191	GVOG/NCVOG	GVOG07101	no_annotation;no_annot		0	102	1.6e-05
ChlorV-1..191	GVOG/NCVOG	GVOG11968	RING-finger-containing E3 ubiquitin ligase;NCVOG0330		0	102	6.1e-09
ChlorV-1..191	GVOG/NCVOG	GVOG10415			0	102	3.6e-05
ChlorV-1..191	GVOG/NCVOG	GVOG12422	RING-finger-containing E3 ubiquitin ligase;NCVOG0330		0	102	1.6e-09
ChlorV-1..191	GVOG/NCVOG	GVOG12419	RING-finger-containing E3 ubiquitin ligase;NCVOG0330		0	102	4.9e-05
ChlorV-1..191	GVOG/NCVOG	GVOG11350			0	102	5.1e-07
ChlorV-1..191	GVOG/NCVOG	GVOG12955	RING-finger-containing E3 ubiquitin ligase;NCVOG0330		0	102	3.1e-12
ChlorV-1..191	GVOG/NCVOG	GVOGm0412	uncharacterized protein;NCVOG2169		0	102	1.2e-06
ChlorV-1..191	GVOG/NCVOG	GVOG10889	RING-finger-containing E3 ubiquitin ligase;NCVOG0330		0	102	8.4e-12
ChlorV-1..191	GVOG/NCVOG	GVOG11308	RING-finger-containing E3 ubiquitin ligase;NCVOG0330		0	102	1.3e-11
ChlorV-1..191	GVOG/NCVOG	GVOG12950	RING-finger-containing E3 ubiquitin ligase;NCVOG0330		0	102	1.2e-11
ChlorV-1..191	GVOG/NCVOG	GVOG12601	RING-finger-containing E3 ubiquitin ligase;NCVOG0330		0	102	1.7e-11
ChlorV-1..191	GVOG/NCVOG	GVOG12211	RING-finger-containing E3 ubiquitin ligase;NCVOG0330		0	102	2.4e-10
ChlorV-1..191	GVOG/NCVOG	GVOGm1219	RING-finger-containing E3 ubiquitin ligase;NCVOG0330		0	102	4.7e-10
ChlorV-1..191	GVOG/NCVOG	GVOG11665	no_annotation;no_annot		0	102	1.7e-09
ChlorV-1..191	GVOG/NCVOG	GVOG11991	RING-finger-containing E3 ubiquitin ligase;NCVOG0330		0	102	1.4e-08
ChlorV-1..191	GVOG/NCVOG	GVOG12415	RING-finger-containing E3 ubiquitin ligase;NCVOG0330		0	102	1.3e-09
ChlorV-1..191	GVOG/NCVOG	GVOG13518	RING-finger-containing E3 ubiquitin ligase;NCVOG0330		0	102	7e-11
ChlorV-1..191	GVOG/NCVOG	GVOG13210			0	102	2.3e-08
ChlorV-1..191	GVOG/NCVOG	GVOG12603	no_annotation;no_annot		0	102	5e-05
ChlorV-1..191	GVOG/NCVOG	GVOG12599	RING-finger-containing E3 ubiquitin ligase;NCVOG0330		0	102	3.6e-12
ChlorV-1..191	GVOG/NCVOG	GVOG10470	RING-finger-containing E3 ubiquitin ligase;NCVOG0330		0	102	9.8e-07
ChlorV-1..191	GVOG/NCVOG	GVOG10417	RING-finger-containing E3 ubiquitin ligase;NCVOG0330		0	102	2.2e-07
ChlorV-1..191	GVOG/NCVOG	GVOG13089	RING-finger-containing E3 ubiquitin ligase;NCVOG0330		0	102	4.6e-11
ChlorV-1..191	GVOG/NCVOG	GVOG11666	RING-finger-containing E3 ubiquitin ligase;NCVOG0330		0	102	8.3e-15
ChlorV-1..191	GVOG/NCVOG	GVOG09829	RING-finger-containing E3 ubiquitin ligase;NCVOG0330		0	102	7.7e-11
ChlorV-1..191	GVOG/NCVOG	GVOG11961	RING-finger-containing E3 ubiquitin ligase;NCVOG0330		0	102	2.3e-12
ChlorV-1..191	GVOG/NCVOG	GVOG13097	RING-finger-containing E3 ubiquitin ligase;NCVOG0330		0	102	1.1e-10
ChlorV-1..191	GVOG/NCVOG	GVOG12408	RING-finger-containing E3 ubiquitin ligase;NCVOG0330		0	102	1.2e-10
ChlorV-1..191	GVOG/NCVOG	GVOG08410	RING-finger-containing E3 ubiquitin ligase;NCVOG0330		0	102	2.8e-05
ChlorV-1..191	GVOG/NCVOG	GVOG11305	RING-finger-containing E3 ubiquitin ligase;NCVOG0330		0	102	2.6e-10
ChlorV-1..191	GVOG/NCVOG	GVOG11963	RING-finger-containing E3 ubiquitin ligase;NCVOG0330		0	102	3.7e-12
ChlorV-1..191	GVOG/NCVOG	GVOG07109	RING-finger-containing E3 ubiquitin ligase;NCVOG0330		0	102	2e-09
ChlorV-1..191	GVOG/NCVOG	GVOG13088	RING-finger-containing E3 ubiquitin ligase;NCVOG0330		0	102	2.3e-12
ChlorV-1..191	GVOG/NCVOG	GVOG11673			0	102	1.1e-07
ChlorV-1..191	GVOG/NCVOG	GVOG10418	RING-finger-containing E3 ubiquitin ligase;NCVOG0330		0	102	1e-09
ChlorV-1..191	GVOG/NCVOG	GVOGm0726	RING-finger-containing E3 ubiquitin ligase;NCVOG0330		0	102	7.6e-10
ChlorV-1..191	GVOG/NCVOG	GVOG11318			0	102	7.1e-07
ChlorV-1..191	GVOG/NCVOG	GVOG12210	RING-finger-containing E3 ubiquitin ligase;NCVOG0330		0	102	1.5e-10
ChlorV-1..191	GVOG/NCVOG	GVOG09828	RING-finger-containing E3 ubiquitin ligase;NCVOG0330		0	102	1.4e-09
ChlorV-1..191	GVOG/NCVOG	GVOG10416			0	102	1.4e-06
ChlorV-1..191	GVOG/NCVOG	GVOG11320	RING-finger-containing E3 ubiquitin ligase;NCVOG0330		0	102	1.1e-12
ChlorV-1..191	GVOG/NCVOG	GVOG12954	RING-finger-containing E3 ubiquitin ligase;NCVOG0330		0	102	1.9e-10
ChlorV-1..191	GVOG/NCVOG	GVOG11669	RING-finger-containing E3 ubiquitin ligase;NCVOG0330		0	102	9.5e-15
ChlorV-1..191	GVOG/NCVOG	GVOG12201			0	102	6e-10
ChlorV-1..191	GVOG/NCVOG	GVOG12606	RING-finger-containing E3 ubiquitin ligase;NCVOG0330		0	102	2.3e-10
ChlorV-1..191	GVOG/NCVOG	GVOGm0986	RING-finger-containing E3 ubiquitin ligase;NCVOG0330		0	102	3.7e-09
ChlorV-1..191	GVOG/NCVOG	GVOG11692	RING-finger-containing E3 ubiquitin ligase;NCVOG0330		0	102	3.1e-08
ChlorV-1..191	GVOG/NCVOG	GVOG11969	RING-finger-containing E3 ubiquitin ligase;NCVOG0330		0	102	1e-10
ChlorV-1..191	GVOG/NCVOG	GVOG08235	no_annotation;no_annot		0	102	1.2e-05
ChlorV-1..191	GVOG/NCVOG	GVOG12207			0	102	1.6e-08
ChlorV-1..191	GVOG/NCVOG	GVOG11967	RING-finger-containing E3 ubiquitin ligase;NCVOG0330		0	102	6.1e-10
ChlorV-1..191	GVOG/NCVOG	GVOG12214	RING-finger-containing E3 ubiquitin ligase;NCVOG0330		0	102	1.5e-05
ChlorV-1..191	GVOG/NCVOG	GVOG13366	no_annotation;no_annot		0	102	3.4e-06
ChlorV-1..191	GVOG/NCVOG	GVOGm1610	U-box domain protein;NCVOG4331		0	102	6e-06
ChlorV-1..191	GVOG/NCVOG	GVOG10450			0	102	3.7e-12
ChlorV-1..191	GVOG/NCVOG	GVOG13091	RING-finger-containing E3 ubiquitin ligase;NCVOG0330		0	102	1.2e-12
ChlorV-1..191	GVOG/NCVOG	GVOG12608	RING-finger-containing E3 ubiquitin ligase;NCVOG0330		0	102	1.3e-11
ChlorV-1..191	NCBI NR/Taxonomy	1			0	102	1.74e-08
ChlorV-1..191	Pfam	PF12678	RING-H2 zinc finger domain		51	96	5.5e-12
ChlorV-1..191	ProSiteProfiles	PS50089	Zinc finger RING-type profile.		54	96	10.7484
ChlorV-1..191	SUPERFAMILY	SSF57850	RING/U-box		47	100	4.54e-13
ChlorV-1..192	CDD	cd00860	ThrRS_anticodon		297	383	2.18783e-26
ChlorV-1..192	CDD	cd00771	ThrRS_core		3	297	5.1506e-166
ChlorV-1..192	FunFam	G3DSA:3.30.930.10:FF:000039	Threonyl-tRNA synthetase, mitochondrial		1	290	1.7e-131
ChlorV-1..192	Gene3D	G3DSA:3.30.930.10	Bira Bifunctional Protein; Domain 2		1	288	3.5e-126
ChlorV-1..192	Gene3D	G3DSA:3.40.50.800	-		289	386	2.6e-24
ChlorV-1..192	GVOG/NCVOG	GVOG02590	no_annotation;no_annot		0	386	3.7e-07
ChlorV-1..192	GVOG/NCVOG	GVOG06526	no_annotation;no_annot		0	386	2.4e-12
ChlorV-1..192	GVOG/NCVOG	GVOG04439	no_annotation;no_annot		0	386	7e-10
ChlorV-1..192	GVOG/NCVOG	GVOG01709	no_annotation;no_annot		0	386	1.6e-14
ChlorV-1..192	GVOG/NCVOG	GVOG06713	no_annotation;no_annot		0	386	1.7e-193
ChlorV-1..192	GVOG/NCVOG	GVOG02858	no_annotation;no_annot		0	386	5.7e-06
ChlorV-1..192	NCBI NR/Taxonomy	1			0	386	9.3e-154
ChlorV-1..192	NCBIfam	TIGR00418	threonine--tRNA ligase		2	385	3.9e-153
ChlorV-1..192	PANTHER	PTHR11451	THREONINE-TRNA LIGASE		2	384	1.2e-179
ChlorV-1..192	Pfam	PF03129	Anticodon binding domain		299	385	3.6e-14
ChlorV-1..192	Pfam	PF00587	tRNA synthetase class II core domain (G, H, P, S and T)		80	286	1.6e-40
ChlorV-1..192	PRINTS	PR01047	Threonyl-tRNA synthetase signature		292	304	1.3e-51
ChlorV-1..192	PRINTS	PR01047	Threonyl-tRNA synthetase signature		122	145	1.3e-51
ChlorV-1..192	PRINTS	PR01047	Threonyl-tRNA synthetase signature		222	250	1.3e-51
ChlorV-1..192	PRINTS	PR01047	Threonyl-tRNA synthetase signature		265	278	1.3e-51
ChlorV-1..192	PRINTS	PR01047	Threonyl-tRNA synthetase signature		89	117	1.3e-51
ChlorV-1..192	ProSiteProfiles	PS50862	Aminoacyl-transfer RNA synthetases class-II family profile.		27	292	26.1781
ChlorV-1..192	SUPERFAMILY	SSF52954	Class II aaRS ABD-related		285	384	5.13e-19
ChlorV-1..192	SUPERFAMILY	SSF55681	Class II aaRS and biotin synthetases		2	284	3.58e-90
ChlorV-1..193	Coils	Coil	Coil		23	43	-
ChlorV-1..193	GVOG/NCVOG	GVOG08308			0	648	9e-27
ChlorV-1..193	GVOG/NCVOG	GVOGm0059	uncharacterized protein;NCVOG1131		0	648	1.2e-49
ChlorV-1..193	MobiDBLite	mobidb-lite	consensus disorder prediction		187	239	-
ChlorV-1..193	MobiDBLite	mobidb-lite	consensus disorder prediction		187	209	-
ChlorV-1..193	NCBI NR/Taxonomy	549779	Viruses,Nucleocytoviricota,Megaviricetes,Imitervirales,Mimiviridae		0	648	9.59e-19
ChlorV-1..194	GVOG/NCVOG	GVOG13565	uncharacterized protein;NCVOG4126		0	189	1.8e-07
ChlorV-1..194	GVOG/NCVOG	GVOGm0151	uncharacterized protein;NCVOG0628		0	189	6.3e-18
ChlorV-1..194	GVOG/NCVOG	GVOG07112	no_annotation;no_annot		0	189	6.3e-08
ChlorV-1..194	GVOG/NCVOG	GVOGm0106	uncharacterized protein;NCVOG4126,NCVOG0628		0	189	7e-25
ChlorV-1..194	NCBI NR/Taxonomy	2922419	Viruses,Nucleocytoviricota,Megaviricetes,Imitervirales,Mimiviridae,Chlorella virus XW01		0	189	5.67e-36
ChlorV-1..195	GVOG/NCVOG	GVOG07112	no_annotation;no_annot		0	119	1.8e-09
ChlorV-1..195	GVOG/NCVOG	GVOGm0106	uncharacterized protein;NCVOG4126,NCVOG0628		0	119	3.2e-13
ChlorV-1..195	GVOG/NCVOG	GVOGm0151	uncharacterized protein;NCVOG0628		0	119	3.6e-24
ChlorV-1..195	GVOG/NCVOG	GVOG13565	uncharacterized protein;NCVOG4126		0	119	3.1e-05
[truncated: 13,250 more rows]
