# Supplementary material for: Strain-level diversity of giant viruses infecting chlorarachniophyte algae in the subtropical North Pacific
Source: ISME J. 2026 Apr 16;20(1):wrag093. doi: 10.1093/ismejo/wrag093 (PMC13196603; doi:10.1093/ismejo/wrag093)
Supplement: Supplementary_Material_wrag093 [file supplementary_material_wrag093.zip › TableS7_ChlorVs_vs_Bigelowiella_GEVEs.xlsx]

## Sheet: Sheet1
query	target	identity (%)	fident	alnlen	mismatch	gapopen	qstart	qend	tstart	tend	e-value	bitscore	annotation	NCLDV
jgi|Bigna1|50642|estExt_Genewise1.C_870010	ChlorV-2..233	74.7	0.747	339	86	0	300	638	2	340	1.904e-156	506
jgi|Bigna1|50642|estExt_Genewise1.C_870010	ChlorV-2..232	73.3	0.733	293	77	0	3	292	2	294	1.043e-135	445	putative ABC transporter
jgi|Bigna1|50642|estExt_Genewise1.C_870010	ChlorV-3..223	73	0.73	293	78	0	3	292	2	294	2.477e-135	444
jgi|Bigna1|55568|estExt_Genewise1Plus.C_630027	ChlorV-2..232	72.3	0.723	293	81	0	4	296	3	294	8.071e-133	437	putative ABC transporter
jgi|Bigna1|55568|estExt_Genewise1Plus.C_630027	ChlorV-3..223	72	0.72	293	81	0	4	296	3	294	1.914e-132	436
jgi|Bigna1|50642|estExt_Genewise1.C_870010	ChlorV-1..225	69.8	0.698	735	220	0	3	737	2	732	0	1018	putative ABC transporter
jgi|Bigna1|50642|estExt_Genewise1.C_870010	ChlorV-4..219	69.3	0.693	735	223	0	3	737	2	730	0	1010	putative ABC transporter
jgi|Bigna1|56327|estExt_Genewise1Plus.C_940018	ChlorV-4..161	68.1	0.681	22	7	0	120	141	94	115	0.0006065	35	putative Ion channel
jgi|Bigna1|50642|estExt_Genewise1.C_870010	ChlorV-3..224	67.2	0.672	438	141	0	300	737	2	432	1.653e-178	570	putative ABC transporter
jgi|Bigna1|55568|estExt_Genewise1Plus.C_630027	ChlorV-2..233	66.8	0.668	349	114	0	304	652	2	345	7.559e-137	449
jgi|Bigna1|55568|estExt_Genewise1Plus.C_630027	ChlorV-1..225	66.6	0.666	735	243	0	4	738	3	732	0	962	putative ABC transporter
jgi|Bigna1|55568|estExt_Genewise1Plus.C_630027	ChlorV-4..219	66.3	0.663	735	245	0	4	738	3	730	0	953	putative ABC transporter
jgi|Bigna1|43409|e_gw1.78.1.1	ChlorV-2..145	63.8	0.638	36	13	0	4	39	88	123	1.02e-09	54	putative Aminotransferase
jgi|Bigna1|43409|e_gw1.78.1.1	ChlorV-3..138	63.8	0.638	36	13	0	4	39	88	123	5.42e-10	55	putative Aminotransferase
jgi|Bigna1|55568|estExt_Genewise1Plus.C_630027	ChlorV-3..224	62.4	0.624	435	162	0	304	738	2	432	4.241e-159	514	putative ABC transporter
jgi|Bigna1|52642|estExt_Genewise1Plus.C_100019	ChlorV-1..059	59.7	0.597	298	118	0	2	299	33	327	5.914e-123	386	putative Ribonucleotide reductase small subunit
jgi|Bigna1|50519|estExt_Genewise1.C_820019	ChlorV-3..330	59.2	0.592	639	257	0	11	649	5	634	1.503e-230	716	putative Hsp70 protein
jgi|Bigna1|50519|estExt_Genewise1.C_820019	ChlorV-4..332	58.9	0.589	639	259	0	11	649	5	634	2.771e-229	713	putative Hsp70 protein
jgi|Bigna1|50519|estExt_Genewise1.C_820019	ChlorV-2..349	58.9	0.589	639	259	0	11	649	5	634	2.698e-229	713	putative Hsp70 protein
jgi|Bigna1|88281|estExt_fgenesh1_pg.C_300053	ChlorV-1..333	58.9	0.589	612	250	0	30	641	6	615	1.314e-218	682	putative Hsp70 protein
jgi|Bigna1|88281|estExt_fgenesh1_pg.C_300053	ChlorV-3..330	58.8	0.588	614	252	0	30	643	6	618	6.536e-219	683	putative Hsp70 protein
jgi|Bigna1|88281|estExt_fgenesh1_pg.C_300053	ChlorV-4..332	58.8	0.588	614	252	0	30	643	6	618	7.155e-219	683	putative Hsp70 protein
jgi|Bigna1|88281|estExt_fgenesh1_pg.C_300053	ChlorV-2..349	58.8	0.588	614	252	0	30	643	6	618	6.964e-219	683	putative Hsp70 protein
jgi|Bigna1|91123|estExt_fgenesh1_pg.C_890039	ChlorV-1..010	58.6	0.586	29	12	0	669	697	127	155	5.371e-07	48	putative Protein kinase
jgi|Bigna1|141924|aug1.66_g16632	ChlorV-3..040	58.3	0.583	36	14	0	141	176	98	131	7.55e-06	42	putative Protein kinase
jgi|Bigna1|50519|estExt_Genewise1.C_820019	ChlorV-1..333	58.3	0.583	642	264	0	11	652	5	637	1.305e-228	711	putative Hsp70 protein
jgi|Bigna1|35150|e_gw1.8.35.1	ChlorV-1..059	58.1	0.581	320	133	0	54	373	9	327	1.902e-124	394	putative Ribonucleotide reductase small subunit
jgi|Bigna1|35150|e_gw1.8.35.1	ChlorV-3..049	58.1	0.581	320	133	0	54	373	9	327	9.45e-125	395	putative Ribonucleotide reductase small subunit
jgi|Bigna1|52642|estExt_Genewise1Plus.C_100019	ChlorV-3..049	58	0.58	298	123	0	2	299	33	327	3.698e-119	375	putative Ribonucleotide reductase small subunit
jgi|Bigna1|35150|e_gw1.8.35.1	ChlorV-2..057	57.8	0.578	320	134	0	54	373	9	327	3.536e-124	394	putative Ribonucleotide reductase small subunit
jgi|Bigna1|35150|e_gw1.8.35.1	ChlorV-4..054	57.8	0.578	320	134	0	54	373	9	327	3.633e-124	394	putative Ribonucleotide reductase small subunit
jgi|Bigna1|52642|estExt_Genewise1Plus.C_100019	ChlorV-2..057	57.7	0.577	298	124	0	2	299	33	327	1.013e-118	374	putative Ribonucleotide reductase small subunit
jgi|Bigna1|52642|estExt_Genewise1Plus.C_100019	ChlorV-4..054	57.7	0.577	298	124	0	2	299	33	327	1.04e-118	374	putative Ribonucleotide reductase small subunit
jgi|Bigna1|87650|estExt_fgenesh1_pg.C_220175	ChlorV-1..333	56.2	0.562	638	277	0	8	645	5	637	9.721e-226	702	putative Hsp70 protein
jgi|Bigna1|89566|estExt_fgenesh1_pg.C_510132	ChlorV-1..010	55.8	0.558	43	17	0	225	263	131	173	2.262e-06	44	putative Protein kinase
jgi|Bigna1|87650|estExt_fgenesh1_pg.C_220175	ChlorV-2..349	55.8	0.558	638	278	0	8	645	5	634	1.187e-224	699	putative Hsp70 protein
jgi|Bigna1|87650|estExt_fgenesh1_pg.C_220175	ChlorV-4..332	55.8	0.558	638	278	0	8	645	5	634	1.219e-224	699	putative Hsp70 protein
jgi|Bigna1|92059|estExt_fgenesh1_pm.C_10011	ChlorV-1..333	55.7	0.557	625	272	0	8	632	5	619	1.068e-220	687	putative Hsp70 protein
jgi|Bigna1|87650|estExt_fgenesh1_pg.C_220175	ChlorV-3..330	55.6	0.556	638	279	0	8	645	5	634	3.906e-224	697	putative Hsp70 protein
jgi|Bigna1|92059|estExt_fgenesh1_pm.C_10011	ChlorV-2..349	55.6	0.556	624	273	0	8	631	5	619	1.303e-219	684	putative Hsp70 protein
jgi|Bigna1|92059|estExt_fgenesh1_pm.C_10011	ChlorV-4..332	55.6	0.556	624	273	0	8	631	5	619	1.339e-219	684	putative Hsp70 protein
jgi|Bigna1|27338|gw1.126.17.1	ChlorV-4..021	55.3	0.553	47	20	0	12	57	22	68	4.397e-13	56	putative DnaJ homolog
jgi|Bigna1|27338|gw1.126.17.1	ChlorV-2..024	55.3	0.553	47	20	0	12	57	22	68	4.28e-13	56	putative DnaJ homolog
jgi|Bigna1|27338|gw1.126.17.1	ChlorV-3..018	55.3	0.553	47	20	0	12	57	22	68	2.921e-13	57	putative DnaJ homolog
jgi|Bigna1|92059|estExt_fgenesh1_pm.C_10011	ChlorV-3..330	55.3	0.553	624	274	0	8	631	5	619	2.057e-218	681	putative Hsp70 protein
jgi|Bigna1|27338|gw1.126.17.1	ChlorV-1..015	55.3	0.553	47	20	0	12	57	22	68	4.314e-13	56	putative DnaJ homolog
jgi|Bigna1|131665|aug1.15_g6373	ChlorV-3..044	55.1	0.551	29	13	0	617	645	85	113	0.0001553	39	putative Protein kinase
jgi|Bigna1|131665|aug1.15_g6373	ChlorV-2..052	55.1	0.551	29	13	0	617	645	85	113	0.0001654	39	putative Protein kinase
jgi|Bigna1|39682|e_gw1.34.61.1	ChlorV-2..024	55.1	0.551	58	26	0	7	64	8	65	2.313e-16	66	putative DnaJ homolog
jgi|Bigna1|131665|aug1.15_g6373	ChlorV-1..054	55.1	0.551	29	13	0	617	645	85	113	0.0001667	39	putative Protein kinase
jgi|Bigna1|39682|e_gw1.34.61.1	ChlorV-3..018	55.1	0.551	58	26	0	7	64	8	65	8.359e-17	67	putative DnaJ homolog
jgi|Bigna1|61809|fgenesh1_kg.26_#_71_#_3393_1_CFAO_EXTA	ChlorV-1..009	55.1	0.551	29	13	0	32	60	15	43	1.445e-07	46	putative RING-finger-containing E3 ubiquitin ligase
jgi|Bigna1|39682|e_gw1.34.61.1	ChlorV-4..021	55.1	0.551	58	26	0	7	64	8	65	2.376e-16	66	putative DnaJ homolog
jgi|Bigna1|132900|aug1.19_g7608	ChlorV-1..191	55.1	0.551	29	13	0	206	234	73	101	3.154e-06	42	putative RING-finger-containing E3 ubiquitin ligase
jgi|Bigna1|131665|aug1.15_g6373	ChlorV-4..049	55.1	0.551	29	13	0	617	645	85	113	0.0001699	39	putative Protein kinase
jgi|Bigna1|39682|e_gw1.34.61.1	ChlorV-1..015	55.1	0.551	58	26	0	7	64	8	65	8.976e-17	67	putative DnaJ homolog
jgi|Bigna1|90475|estExt_fgenesh1_pg.C_710059	ChlorV-3..130	54.5	0.545	33	14	0	79	111	113	144	0.0005479	37	putative Peptidase
jgi|Bigna1|141924|aug1.66_g16632	ChlorV-1..047	54.2	0.542	35	15	0	142	176	99	131	3.29e-05	40	putative Protein kinase
jgi|Bigna1|27588|gw1.18.86.1	ChlorV-1..191	54.1	0.541	24	11	0	19	42	73	96	1.199e-06	38	putative RING-finger-containing E3 ubiquitin ligase
jgi|Bigna1|58794|fgenesh1_kg.1_#_133_#_3729_0_CFAO13475.b1_CFAO_EXTA	ChlorV-2..091	53.8	0.538	26	12	0	53	78	88	113	0.0008252	32
jgi|Bigna1|58794|fgenesh1_kg.1_#_133_#_3729_0_CFAO13475.b1_CFAO_EXTA	ChlorV-4..088	53.8	0.538	26	12	0	53	78	88	113	0.0008477	32	putative Ankyrin repeat protein
jgi|Bigna1|27877|gw1.69.17.1	ChlorV-4..054	53.6	0.536	69	31	0	1	69	241	308	9.981e-21	79	putative Ribonucleotide reductase small subunit
jgi|Bigna1|27877|gw1.69.17.1	ChlorV-3..049	53.6	0.536	69	31	0	1	69	241	308	1.253e-20	78	putative Ribonucleotide reductase small subunit
jgi|Bigna1|27877|gw1.69.17.1	ChlorV-2..057	53.6	0.536	69	31	0	1	69	241	308	9.717e-21	79	putative Ribonucleotide reductase small subunit
jgi|Bigna1|27877|gw1.69.17.1	ChlorV-1..059	53.6	0.536	69	31	0	1	69	241	308	9.794e-21	79	putative Ribonucleotide reductase small subunit
jgi|Bigna1|90969|estExt_fgenesh1_pg.C_840043	ChlorV-3..004	53.3	0.533	30	14	0	168	197	116	145	0.0001076	39	putative RNA helicase
jgi|Bigna1|33202|e_gw1.1.117.1	ChlorV-3..292	52.4	0.524	61	28	0	21	81	4	63	5.762e-12	61	putative DnaJ domain-containing protein
jgi|Bigna1|33202|e_gw1.1.117.1	ChlorV-4..293	52.4	0.524	61	28	0	21	81	4	63	6.306e-12	61	putative DnaJ domain-containing protein
jgi|Bigna1|33202|e_gw1.1.117.1	ChlorV-2..309	52.4	0.524	61	28	0	21	81	4	63	6.139e-12	61	putative DnaJ domain-containing protein
jgi|Bigna1|87864|estExt_fgenesh1_pg.C_250065	ChlorV-3..391	52.3	0.523	42	19	0	292	332	309	350	6.897e-05	39	putative Lipase
jgi|Bigna1|32713|gw1.16.169.1	ChlorV-2..024	52.1	0.521	46	21	0	2	46	7	52	7.867e-10	47	putative DnaJ homolog
jgi|Bigna1|32713|gw1.16.169.1	ChlorV-3..018	52.1	0.521	46	21	0	2	46	7	52	7.385e-10	47	putative DnaJ homolog
jgi|Bigna1|32713|gw1.16.169.1	ChlorV-1..015	52.1	0.521	46	21	0	2	46	7	52	7.929e-10	47	putative DnaJ homolog
jgi|Bigna1|32713|gw1.16.169.1	ChlorV-4..021	52.1	0.521	46	21	0	2	46	7	52	8.081e-10	47	putative DnaJ homolog
jgi|Bigna1|37897|e_gw1.22.46.1	ChlorV-1..191	52	0.52	25	12	0	152	176	73	97	7.356e-05	38	putative RING-finger-containing E3 ubiquitin ligase
jgi|Bigna1|87502|estExt_fgenesh1_pg.C_210054	ChlorV-1..191	52	0.52	25	12	0	80	104	73	97	5.118e-05	39	putative RING-finger-containing E3 ubiquitin ligase
jgi|Bigna1|80077|fgenesh1_pg.67_#_86	ChlorV-2..242	51.8	0.518	27	13	0	58	84	143	169	0.0006622	33	putative ADP/ATP carrier
jgi|Bigna1|87151|estExt_fgenesh1_pg.C_170080	ChlorV-1..014	51.8	0.518	27	12	0	209	234	59	85	0.0007176	36	hypothetical protein
jgi|Bigna1|80077|fgenesh1_pg.67_#_86	ChlorV-3..232	51.8	0.518	27	13	0	58	84	143	169	0.0006216	33	putative ADP/ATP carrier
jgi|Bigna1|80077|fgenesh1_pg.67_#_86	ChlorV-1..233	51.8	0.518	27	13	0	58	84	143	169	0.0006675	33	putative ADP/ATP carrier
jgi|Bigna1|80077|fgenesh1_pg.67_#_86	ChlorV-4..226	51.8	0.518	27	13	0	58	84	143	169	0.0006803	33	putative ADP/ATP carrier
jgi|Bigna1|28413|gw1.295.1.1	ChlorV-1..357	51.7	0.517	29	13	0	65	92	143	171	0.0001534	34	putative Protein kinase
jgi|Bigna1|47727|estExt_Genewise1.C_170123	ChlorV-3..033	51.5	0.515	33	15	0	309	340	355	387	0.0004839	36	putative Protease
jgi|Bigna1|47727|estExt_Genewise1.C_170123	ChlorV-4..038	51.5	0.515	33	15	0	309	340	355	387	0.0004003	36	putative Protease
jgi|Bigna1|47727|estExt_Genewise1.C_170123	ChlorV-1..036	51.5	0.515	33	15	0	309	340	355	387	0.0002968	37	putative Protease
jgi|Bigna1|47727|estExt_Genewise1.C_170123	ChlorV-2..041	51.5	0.515	33	15	0	309	340	355	387	0.0003896	36	putative Protease
jgi|Bigna1|32636|gw1.43.71.1	ChlorV-3..336	51.4	0.514	70	34	0	12	81	314	383	2.403e-17	70	putative DNA repair protein Rad5/Rad8
jgi|Bigna1|32636|gw1.43.71.1	ChlorV-2..354	51.4	0.514	70	34	0	12	81	729	798	2.56e-17	70	putative DNA repair protein Rad5/Rad8
jgi|Bigna1|46923|estExt_Genewise1.C_80120	ChlorV-3..330	51.1	0.511	608	294	0	16	617	2	609	8.345e-179	565	putative Hsp70 protein
jgi|Bigna1|46923|estExt_Genewise1.C_80120	ChlorV-4..332	50.9	0.509	607	295	0	17	617	3	609	4.366e-178	563	putative Hsp70 protein
jgi|Bigna1|46923|estExt_Genewise1.C_80120	ChlorV-2..349	50.9	0.509	607	295	0	17	617	3	609	4.25e-178	563	putative Hsp70 protein
jgi|Bigna1|92544|estExt_fgenesh1_pm.C_310012	ChlorV-1..192	50.1	0.501	387	189	0	281	667	2	380	1.124e-129	424	putative Threonyl-tRNA synthetase
jgi|Bigna1|32713|gw1.16.169.1	ChlorV-1..292	50	0.5	32	16	0	2	33	3	34	3.302e-06	36	putative DnaJ domain-containing protein
jgi|Bigna1|54839|estExt_Genewise1Plus.C_440124	ChlorV-2..232	50	0.5	32	16	0	50	81	206	237	0.0003535	35	putative ABC transporter
jgi|Bigna1|54839|estExt_Genewise1Plus.C_440124	ChlorV-3..223	50	0.5	32	16	0	50	81	206	237	0.0003318	35
jgi|Bigna1|25546|gw1.119.8.1	ChlorV-3..004	50	0.5	30	15	0	154	183	116	145	5.996e-05	37	putative RNA helicase
jgi|Bigna1|54839|estExt_Genewise1Plus.C_440124	ChlorV-4..219	50	0.5	32	16	0	50	81	206	237	0.0003631	35	putative ABC transporter
jgi|Bigna1|54839|estExt_Genewise1Plus.C_440124	ChlorV-1..225	50	0.5	32	16	0	50	81	206	237	0.0003563	35	putative ABC transporter
jgi|Bigna1|84271|fgenesh1_pg.128_#_15	ChlorV-1..191	50	0.5	26	13	0	255	280	73	98	0.0002555	37	putative RING-finger-containing E3 ubiquitin ligase
jgi|Bigna1|53792|estExt_Genewise1Plus.C_240087	ChlorV-2..175	50	0.5	34	17	0	12	45	13	46	4.374e-05	39	putative DnaJ domain-containing protein
jgi|Bigna1|53792|estExt_Genewise1Plus.C_240087	ChlorV-4..165	50	0.5	34	17	0	12	45	13	46	4.493e-05	39	putative DnaJ domain-containing protein
jgi|Bigna1|46923|estExt_Genewise1.C_80120	ChlorV-1..333	49.6	0.496	635	313	0	16	638	2	636	2.564e-179	567	putative Hsp70 protein
jgi|Bigna1|55978|estExt_Genewise1Plus.C_780044	ChlorV-2..004	49.5	0.495	121	60	0	33	153	3	122	3.48e-36	129	putative Deaminase
jgi|Bigna1|55640|estExt_Genewise1Plus.C_660051	ChlorV-2..037	49.5	0.495	105	52	0	4	108	32	135	3.701e-29	108	putative Ubiquitin-conjugating enzyme E2
jgi|Bigna1|55640|estExt_Genewise1Plus.C_660051	ChlorV-3..028	49.5	0.495	105	52	0	4	108	32	135	2.538e-29	109	putative Ubiquitin-conjugating enzyme E2
jgi|Bigna1|55640|estExt_Genewise1Plus.C_660051	ChlorV-4..034	49.5	0.495	105	52	0	4	108	32	135	3.802e-29	108	putative Ubiquitin-conjugating enzyme E2
jgi|Bigna1|24645|gw1.15.81.1	ChlorV-2..080	49.4	0.494	188	95	0	1	188	486	673	6.584e-62	204	putative Ubiquitin-conjugating enzyme E2
jgi|Bigna1|24645|gw1.15.81.1	ChlorV-4..077	49.4	0.494	188	95	0	1	188	486	673	6.764e-62	204	putative Ubiquitin-conjugating enzyme E2
jgi|Bigna1|24645|gw1.15.81.1	ChlorV-3..067	49.4	0.494	188	95	0	1	188	280	467	4.51e-62	204	putative Ubiquitin-conjugating enzyme E2
jgi|Bigna1|24645|gw1.15.81.1	ChlorV-1..077	49.4	0.494	188	95	0	1	188	486	673	2.579e-62	205	putative Ubiquitin-conjugating enzyme E2
jgi|Bigna1|92544|estExt_fgenesh1_pm.C_310012	ChlorV-4..184	49.3	0.493	387	193	0	281	667	2	382	4.734e-128	419	putative Threonyl-tRNA synthetase
jgi|Bigna1|92544|estExt_fgenesh1_pm.C_310012	ChlorV-3..186	49.3	0.493	387	193	0	281	667	2	382	2.326e-128	420	putative Threonyl-tRNA synthetase
jgi|Bigna1|92544|estExt_fgenesh1_pm.C_310012	ChlorV-2..194	49.3	0.493	387	193	0	281	667	2	382	4.608e-128	419	putative Threonyl-tRNA synthetase
jgi|Bigna1|33202|e_gw1.1.117.1	ChlorV-1..292	49.1	0.491	61	30	0	21	81	4	63	1.431e-10	57	putative DnaJ domain-containing protein
jgi|Bigna1|132787|aug1.19_g7495	ChlorV-1..190	48.7	0.487	39	19	0	217	255	119	157	7.583e-08	48	putative Transcription factor S-II
jgi|Bigna1|132787|aug1.19_g7495	ChlorV-4..183	48.7	0.487	39	19	0	217	255	119	157	7.728e-08	48	putative Transcription factor S-II
jgi|Bigna1|132787|aug1.19_g7495	ChlorV-3..185	48.7	0.487	39	19	0	217	255	119	157	7.062e-08	48	putative Transcription factor S-II
jgi|Bigna1|74217|fgenesh1_pg.28_#_53	ChlorV-1..314	48.6	0.486	37	17	0	307	343	126	159	2.219e-06	44	putative Exodeoxyribonuclease/BER protein
jgi|Bigna1|74217|fgenesh1_pg.28_#_53	ChlorV-3..310	48.6	0.486	37	17	0	307	343	126	159	6.325e-06	42	putative Exodeoxyribonuclease/BER protein
jgi|Bigna1|74217|fgenesh1_pg.28_#_53	ChlorV-4..311	48.6	0.486	37	17	0	307	343	126	159	6.922e-06	42	putative Exodeoxyribonuclease/BER protein
jgi|Bigna1|74217|fgenesh1_pg.28_#_53	ChlorV-2..327	48.6	0.486	37	17	0	307	343	126	159	6.738e-06	42	putative Exodeoxyribonuclease/BER protein
jgi|Bigna1|131665|aug1.15_g6373	ChlorV-1..010	48.2	0.482	29	15	0	617	645	127	155	2.406e-05	42	putative Protein kinase
jgi|Bigna1|130457|aug1.11_g5165	ChlorV-1..292	48.2	0.482	29	15	0	26	54	18	46	6.458e-05	37	putative DnaJ domain-containing protein
jgi|Bigna1|140758|aug1.58_g15466	ChlorV-1..191	48	0.48	25	12	0	126	150	73	97	4.977e-05	38	putative RING-finger-containing E3 ubiquitin ligase
jgi|Bigna1|92101|estExt_fgenesh1_pm.C_30003	ChlorV-4..321	48	0.48	345	177	0	60	404	3	343	2.821e-99	323	putative DAHP synthetase I/aldolase
jgi|Bigna1|92101|estExt_fgenesh1_pm.C_30003	ChlorV-3..320	48	0.48	345	177	0	60	404	3	343	2.111e-100	327	putative DAHP synthetase I/aldolase
jgi|Bigna1|92101|estExt_fgenesh1_pm.C_30003	ChlorV-2..338	48	0.48	345	177	0	60	404	3	343	2.746e-99	323	putative DAHP synthetase I/aldolase
jgi|Bigna1|57952|fgenesh1_pm.41_#_4	ChlorV-4..034	47.9	0.479	98	51	0	26	123	43	140	2.801e-26	98	putative Ubiquitin-conjugating enzyme E2
jgi|Bigna1|57952|fgenesh1_pm.41_#_4	ChlorV-2..037	47.9	0.479	98	51	0	26	123	43	140	2.726e-26	98	putative Ubiquitin-conjugating enzyme E2
jgi|Bigna1|55978|estExt_Genewise1Plus.C_780044	ChlorV-4..003	47.9	0.479	121	62	0	33	153	3	122	6.034e-35	126	putative Deaminase
jgi|Bigna1|57952|fgenesh1_pm.41_#_4	ChlorV-3..028	47.9	0.479	98	51	0	26	123	43	140	1.867e-26	98	putative Ubiquitin-conjugating enzyme E2
jgi|Bigna1|55978|estExt_Genewise1Plus.C_780044	ChlorV-3..001	47.9	0.479	121	62	0	33	153	3	122	1.033e-34	125	putative Deaminase
jgi|Bigna1|89755|estExt_fgenesh1_pg.C_550023	ChlorV-1..342	47.9	0.479	48	24	0	334	381	102	149	2.811e-06	44	hypothetical protein
jgi|Bigna1|81829|fgenesh1_pg.84_#_66	ChlorV-2..157	47.9	0.479	48	20	0	85	132	11	49	0.0009875	36	putative Kinesin-like protein
jgi|Bigna1|91234|estExt_fgenesh1_pg.C_940002	ChlorV-3..040	47.8	0.478	45	21	0	123	164	104	148	6.885e-05	40	putative Protein kinase
jgi|Bigna1|32635|gw1.43.70.1	ChlorV-3..336	47.8	0.478	71	36	0	12	82	314	383	1.692e-16	67	putative DNA repair protein Rad5/Rad8
jgi|Bigna1|32635|gw1.43.70.1	ChlorV-2..354	47.8	0.478	71	36	0	12	82	729	798	1.802e-16	67	putative DNA repair protein Rad5/Rad8
jgi|Bigna1|53864|estExt_Genewise1Plus.C_250090	ChlorV-1..010	47.7	0.477	44	19	0	126	162	128	171	0.0004052	36	putative Protein kinase
jgi|Bigna1|89706|estExt_fgenesh1_pg.C_540032	ChlorV-1..317	47.6	0.476	42	21	0	1483	1524	553	594	0.0001467	40	putative Helicase/NPH I
jgi|Bigna1|51699|estExt_Genewise1Plus.C_20274	ChlorV-2..369	47.6	0.476	42	20	0	20	59	132	173	0.0002966	37	putative Protein kinase
jgi|Bigna1|55640|estExt_Genewise1Plus.C_660051	ChlorV-1..032	47.6	0.476	107	55	0	1	107	29	134	6.3e-31	113	putative Ubiquitin-conjugating enzyme E2
jgi|Bigna1|51699|estExt_Genewise1Plus.C_20274	ChlorV-3..349	47.6	0.476	42	20	0	20	59	132	173	0.0002784	37	putative Protein kinase
jgi|Bigna1|51699|estExt_Genewise1Plus.C_20274	ChlorV-4..353	47.6	0.476	42	20	0	20	59	132	173	0.0003047	37	putative Protein kinase
jgi|Bigna1|48609|estExt_Genewise1.C_290069	ChlorV-2..037	47.5	0.475	145	75	0	73	217	2	145	8.09e-38	136	putative Ubiquitin-conjugating enzyme E2
jgi|Bigna1|68664|fgenesh1_pg.6_#_332	ChlorV-1..292	47.5	0.475	61	31	0	26	86	4	63	3.111e-08	50	putative DnaJ domain-containing protein
jgi|Bigna1|86901|estExt_fgenesh1_pg.C_140263	ChlorV-1..032	47.5	0.475	145	75	0	3	147	2	145	6.946e-44	150	putative Ubiquitin-conjugating enzyme E2
jgi|Bigna1|48609|estExt_Genewise1.C_290069	ChlorV-4..034	47.5	0.475	145	75	0	73	217	2	145	8.311e-38	136	putative Ubiquitin-conjugating enzyme E2
jgi|Bigna1|23522|gw1.3.91.1	ChlorV-3..330	47.3	0.473	133	69	0	1	131	115	247	5.627e-34	120	putative Hsp70 protein
jgi|Bigna1|23522|gw1.3.91.1	ChlorV-4..332	47.3	0.473	133	69	0	1	131	115	247	6.158e-34	120	putative Hsp70 protein
jgi|Bigna1|23522|gw1.3.91.1	ChlorV-2..349	47.3	0.473	133	69	0	1	131	115	247	5.995e-34	120	putative Hsp70 protein
jgi|Bigna1|23522|gw1.3.91.1	ChlorV-1..333	47.3	0.473	133	69	0	1	131	115	247	6.042e-34	120	putative Hsp70 protein
jgi|Bigna1|32713|gw1.16.169.1	ChlorV-2..175	47.1	0.471	53	26	0	1	53	13	63	1.155e-10	49	putative DnaJ domain-containing protein
jgi|Bigna1|55978|estExt_Genewise1Plus.C_780044	ChlorV-1..401	47.1	0.471	121	63	0	33	153	3	122	1.232e-35	128	putative Deaminase
jgi|Bigna1|32713|gw1.16.169.1	ChlorV-3..169	47.1	0.471	53	26	0	1	53	13	63	7.875e-11	49	putative DnaJ domain-containing protein
jgi|Bigna1|32713|gw1.16.169.1	ChlorV-4..165	47.1	0.471	53	26	0	1	53	13	63	1.186e-10	49	putative DnaJ domain-containing protein
jgi|Bigna1|129634|aug1.9_g4342	ChlorV-3..345	47.1	0.471	53	25	0	28	80	57	105	5.019e-08	46
jgi|Bigna1|92101|estExt_fgenesh1_pm.C_30003	ChlorV-1..323	47.1	0.471	345	180	0	60	404	3	343	2.024e-99	324	putative DAHP synthetase I/aldolase
jgi|Bigna1|32713|gw1.16.169.1	ChlorV-1..173	47.1	0.471	53	26	0	1	53	13	63	1.164e-10	49	putative DnaJ domain-containing protein
jgi|Bigna1|28226|gw1.36.61.1	ChlorV-3..004	47	0.47	51	24	0	1	51	917	962	1.043e-07	41	putative RNA helicase
jgi|Bigna1|92986|estExt_fgenesh1_pm.C_1300007	ChlorV-1..292	47	0.47	51	25	0	10	57	3	53	7.215e-07	46	putative DnaJ domain-containing protein
jgi|Bigna1|24098|gw1.62.38.1	ChlorV-4..249	46.9	0.469	81	42	0	24	104	11	90	7.362e-18	75	putative DUF285 domain-containing protein/bacterial surface protein 26-residue repeat
jgi|Bigna1|142654|aug1.72_g17362	ChlorV-1..342	46.9	0.469	49	25	0	15	63	101	149	2.624e-08	48	hypothetical protein
jgi|Bigna1|147527|aug1.187_g22235	ChlorV-3..049	46.8	0.468	305	162	0	10	314	18	322	3.592e-88	286	putative Ribonucleotide reductase small subunit
jgi|Bigna1|86901|estExt_fgenesh1_pg.C_140263	ChlorV-3..028	46.8	0.468	145	76	0	3	147	2	145	5.355e-42	144	putative Ubiquitin-conjugating enzyme E2
jgi|Bigna1|147527|aug1.187_g22235	ChlorV-2..057	46.8	0.468	305	162	0	10	314	18	322	9.809e-88	285	putative Ribonucleotide reductase small subunit
jgi|Bigna1|147527|aug1.187_g22235	ChlorV-4..054	46.8	0.468	305	162	0	10	314	18	322	1.008e-87	285	putative Ribonucleotide reductase small subunit
jgi|Bigna1|48609|estExt_Genewise1.C_290069	ChlorV-3..028	46.8	0.468	145	76	0	73	217	2	145	1.038e-37	136	putative Ubiquitin-conjugating enzyme E2
jgi|Bigna1|76564|fgenesh1_pg.42_#_42	ChlorV-3..169	46.8	0.468	32	16	0	262	293	13	44	0.0008534	35	putative DnaJ domain-containing protein
jgi|Bigna1|45719|e_gw1.146.2.1	ChlorV-3..049	46.7	0.467	310	165	0	10	319	18	327	1.392e-89	291	putative Ribonucleotide reductase small subunit
jgi|Bigna1|57053|fgenesh1_pm.2_#_20	ChlorV-2..057	46.7	0.467	310	165	0	10	319	18	327	2.779e-89	290	putative Ribonucleotide reductase small subunit
jgi|Bigna1|44406|e_gw1.94.10.1	ChlorV-4..054	46.7	0.467	310	165	0	10	319	18	327	3.906e-89	289	putative Ribonucleotide reductase small subunit
jgi|Bigna1|57531|fgenesh1_pm.18_#_4	ChlorV-4..054	46.7	0.467	310	165	0	10	319	18	327	2.854e-89	290	putative Ribonucleotide reductase small subunit
jgi|Bigna1|138654|aug1.46_g13362	ChlorV-1..173	46.7	0.467	62	30	0	442	503	15	72	6.092e-06	43	putative DnaJ domain-containing protein
jgi|Bigna1|44406|e_gw1.94.10.1	ChlorV-3..049	46.7	0.467	310	165	0	10	319	18	327	1.392e-89	291	putative Ribonucleotide reductase small subunit
jgi|Bigna1|57531|fgenesh1_pm.18_#_4	ChlorV-2..057	46.7	0.467	310	165	0	10	319	18	327	2.779e-89	290	putative Ribonucleotide reductase small subunit
jgi|Bigna1|57053|fgenesh1_pm.2_#_20	ChlorV-4..054	46.7	0.467	310	165	0	10	319	18	327	2.854e-89	290	putative Ribonucleotide reductase small subunit
jgi|Bigna1|43866|e_gw1.85.15.1	ChlorV-4..054	46.7	0.467	310	165	0	10	319	18	327	3.906e-89	289	putative Ribonucleotide reductase small subunit
jgi|Bigna1|40271|e_gw1.41.4.1	ChlorV-2..057	46.7	0.467	310	165	0	10	319	18	327	2.779e-89	290	putative Ribonucleotide reductase small subunit
jgi|Bigna1|44406|e_gw1.94.10.1	ChlorV-2..057	46.7	0.467	310	165	0	10	319	18	327	3.803e-89	289	putative Ribonucleotide reductase small subunit
jgi|Bigna1|43866|e_gw1.85.15.1	ChlorV-2..057	46.7	0.467	310	165	0	10	319	18	327	3.803e-89	289	putative Ribonucleotide reductase small subunit
jgi|Bigna1|57531|fgenesh1_pm.18_#_4	ChlorV-3..049	46.7	0.467	310	165	0	10	319	18	327	1.017e-89	291	putative Ribonucleotide reductase small subunit
jgi|Bigna1|57053|fgenesh1_pm.2_#_20	ChlorV-3..049	46.7	0.467	310	165	0	10	319	18	327	1.017e-89	291	putative Ribonucleotide reductase small subunit
jgi|Bigna1|40271|e_gw1.41.4.1	ChlorV-3..049	46.7	0.467	310	165	0	10	319	18	327	1.017e-89	291	putative Ribonucleotide reductase small subunit
jgi|Bigna1|43866|e_gw1.85.15.1	ChlorV-3..049	46.7	0.467	310	165	0	10	319	18	327	1.392e-89	291	putative Ribonucleotide reductase small subunit
jgi|Bigna1|40271|e_gw1.41.4.1	ChlorV-4..054	46.7	0.467	310	165	0	10	319	18	327	2.854e-89	290	putative Ribonucleotide reductase small subunit
jgi|Bigna1|45719|e_gw1.146.2.1	ChlorV-2..057	46.7	0.467	310	165	0	10	319	18	327	3.803e-89	289	putative Ribonucleotide reductase small subunit
jgi|Bigna1|45719|e_gw1.146.2.1	ChlorV-4..054	46.7	0.467	310	165	0	10	319	18	327	3.906e-89	289	putative Ribonucleotide reductase small subunit
jgi|Bigna1|138666|aug1.46_g13374	ChlorV-4..045	46.6	0.466	30	15	0	391	420	103	132	0.0002195	38	putative Protein kinase
jgi|Bigna1|138666|aug1.46_g13374	ChlorV-2..048	46.6	0.466	30	15	0	391	420	103	132	0.0002137	38	putative Protein kinase
jgi|Bigna1|92341|estExt_fgenesh1_pm.C_160005	ChlorV-4..332	46.6	0.466	611	320	0	24	624	6	616	1.154e-164	525	putative Hsp70 protein
jgi|Bigna1|92341|estExt_fgenesh1_pm.C_160005	ChlorV-2..349	46.6	0.466	611	320	0	24	624	6	616	1.123e-164	525	putative Hsp70 protein
jgi|Bigna1|39682|e_gw1.34.61.1	ChlorV-4..165	46.5	0.465	58	29	0	7	64	15	69	2.728e-09	46	putative DnaJ domain-containing protein
jgi|Bigna1|92341|estExt_fgenesh1_pm.C_160005	ChlorV-1..333	46.5	0.465	610	320	0	24	623	6	615	1.547e-164	524	putative Hsp70 protein
jgi|Bigna1|58266|fgenesh1_pm.68_#_8	ChlorV-1..370	46.5	0.465	875	409	0	1	765	9	883	3.249e-244	764	putative Ribonucleotide reductase large subunit
jgi|Bigna1|92341|estExt_fgenesh1_pm.C_160005	ChlorV-3..330	46.5	0.465	611	321	0	24	624	6	616	2.691e-164	524	putative Hsp70 protein
jgi|Bigna1|39682|e_gw1.34.61.1	ChlorV-2..175	46.5	0.465	58	29	0	7	64	15	69	2.655e-09	46	putative DnaJ domain-containing protein
jgi|Bigna1|78868|fgenesh1_pg.57_#_119	ChlorV-3..049	46.4	0.464	310	166	0	10	319	18	327	4.885e-89	289	putative Ribonucleotide reductase small subunit
jgi|Bigna1|58099|fgenesh1_pm.54_#_1	ChlorV-2..057	46.4	0.464	310	166	0	10	319	18	327	1.334e-88	288	putative Ribonucleotide reductase small subunit
jgi|Bigna1|57531|fgenesh1_pm.18_#_4	ChlorV-1..059	46.4	0.464	310	166	0	10	319	18	327	1.093e-89	291	putative Ribonucleotide reductase small subunit
jgi|Bigna1|78868|fgenesh1_pg.57_#_119	ChlorV-2..057	46.4	0.464	310	166	0	10	319	18	327	1.334e-88	288	putative Ribonucleotide reductase small subunit
jgi|Bigna1|58266|fgenesh1_pm.68_#_8	ChlorV-2..380	46.4	0.464	875	410	0	1	765	9	883	6.589e-242	758	putative Ribonucleotide reductase large subunit
jgi|Bigna1|40271|e_gw1.41.4.1	ChlorV-1..059	46.4	0.464	310	166	0	10	319	18	327	1.093e-89	291	putative Ribonucleotide reductase small subunit
jgi|Bigna1|58266|fgenesh1_pm.68_#_8	ChlorV-3..360	46.4	0.464	875	410	0	1	765	9	883	1.156e-241	757	putative Ribonucleotide reductase large subunit
jgi|Bigna1|58099|fgenesh1_pm.54_#_1	ChlorV-3..049	46.4	0.464	310	166	0	10	319	18	327	4.885e-89	289	putative Ribonucleotide reductase small subunit
jgi|Bigna1|57053|fgenesh1_pm.2_#_20	ChlorV-1..059	46.4	0.464	310	166	0	10	319	18	327	1.093e-89	291	putative Ribonucleotide reductase small subunit
jgi|Bigna1|78868|fgenesh1_pg.57_#_119	ChlorV-4..054	46.4	0.464	310	166	0	10	319	18	327	1.37e-88	288	putative Ribonucleotide reductase small subunit
jgi|Bigna1|43866|e_gw1.85.15.1	ChlorV-1..059	46.4	0.464	310	166	0	10	319	18	327	2.046e-89	290	putative Ribonucleotide reductase small subunit
jgi|Bigna1|39682|e_gw1.34.61.1	ChlorV-3..169	46.4	0.464	56	28	0	7	62	15	67	4.722e-09	45	putative DnaJ domain-containing protein
jgi|Bigna1|45719|e_gw1.146.2.1	ChlorV-1..059	46.4	0.464	310	166	0	10	319	18	327	2.046e-89	290	putative Ribonucleotide reductase small subunit
jgi|Bigna1|58266|fgenesh1_pm.68_#_8	ChlorV-4..365	46.4	0.464	875	410	0	1	765	9	883	6.77e-242	758	putative Ribonucleotide reductase large subunit
jgi|Bigna1|44406|e_gw1.94.10.1	ChlorV-1..059	46.4	0.464	310	166	0	10	319	18	327	2.046e-89	290	putative Ribonucleotide reductase small subunit
jgi|Bigna1|58099|fgenesh1_pm.54_#_1	ChlorV-4..054	46.4	0.464	310	166	0	10	319	18	327	1.37e-88	288	putative Ribonucleotide reductase small subunit
jgi|Bigna1|74527|fgenesh1_pg.29_#_136	ChlorV-1..015	46.3	0.463	41	21	0	802	842	21	61	0.0003317	38	putative DnaJ homolog
jgi|Bigna1|74527|fgenesh1_pg.29_#_136	ChlorV-4..021	46.3	0.463	41	21	0	802	842	21	61	0.0003381	38	putative DnaJ homolog
jgi|Bigna1|71796|fgenesh1_pg.17_#_51	ChlorV-2..016	46.3	0.463	41	21	0	3251	3291	118	158	0.0003529	41	putative SecA translocase
jgi|Bigna1|74527|fgenesh1_pg.29_#_136	ChlorV-2..024	46.3	0.463	41	21	0	802	842	21	61	0.0003291	38	putative DnaJ homolog
jgi|Bigna1|48609|estExt_Genewise1.C_290069	ChlorV-1..032	46.2	0.462	145	77	0	73	217	2	145	8.155e-38	136	putative Ubiquitin-conjugating enzyme E2
jgi|Bigna1|32636|gw1.43.71.1	ChlorV-1..339	46.2	0.462	80	42	0	3	81	719	798	1.878e-17	70	putative DNA repair protein Rad5/Rad8
jgi|Bigna1|147527|aug1.187_g22235	ChlorV-1..059	46.2	0.462	305	164	0	10	314	18	322	9.887e-88	285	putative Ribonucleotide reductase small subunit
jgi|Bigna1|86901|estExt_fgenesh1_pg.C_140263	ChlorV-2..037	46.2	0.462	145	77	0	3	147	2	145	7.821e-42	144	putative Ubiquitin-conjugating enzyme E2
jgi|Bigna1|28418|gw1.322.2.1	ChlorV-4..275	46.2	0.462	67	36	0	1	67	280	346	1.828e-17	70	putative Helicase
jgi|Bigna1|86901|estExt_fgenesh1_pg.C_140263	ChlorV-4..034	46.2	0.462	145	77	0	3	147	2	145	8.034e-42	144	putative Ubiquitin-conjugating enzyme E2
jgi|Bigna1|28418|gw1.322.2.1	ChlorV-3..277	46.2	0.462	67	36	0	1	67	280	346	1.216e-17	70	putative Helicase
jgi|Bigna1|28418|gw1.322.2.1	ChlorV-1..277	46.2	0.462	67	36	0	1	67	280	346	6.917e-18	71	putative Helicase
jgi|Bigna1|28418|gw1.322.2.1	ChlorV-2..291	46.2	0.462	67	36	0	1	67	280	346	1.78e-17	70	putative Helicase
jgi|Bigna1|138654|aug1.46_g13362	ChlorV-2..024	46.2	0.462	67	35	0	439	505	5	70	5.839e-09	53	putative DnaJ homolog
jgi|Bigna1|138654|aug1.46_g13362	ChlorV-4..021	46.2	0.462	67	35	0	439	505	5	70	5.998e-09	53	putative DnaJ homolog
jgi|Bigna1|36680|e_gw1.15.129.1	ChlorV-3..018	46.2	0.462	67	35	0	4	69	8	74	1.057e-12	57	putative DnaJ homolog
jgi|Bigna1|78868|fgenesh1_pg.57_#_119	ChlorV-1..059	46.1	0.461	310	167	0	10	319	18	327	7.179e-89	289	putative Ribonucleotide reductase small subunit
jgi|Bigna1|48572|estExt_Genewise1.C_280158	ChlorV-3..330	46.1	0.461	523	280	0	53	575	6	525	5.562e-142	456	putative Hsp70 protein
jgi|Bigna1|45767|e_gw1.161.1.1	ChlorV-3..049	46.1	0.461	310	167	0	10	319	18	327	4.885e-89	289	putative Ribonucleotide reductase small subunit
jgi|Bigna1|88027|estExt_fgenesh1_pg.C_270095	ChlorV-4..275	46.1	0.461	65	34	0	1	65	272	336	3.753e-13	62	putative Helicase
jgi|Bigna1|45767|e_gw1.161.1.1	ChlorV-4..054	46.1	0.461	310	167	0	10	319	18	327	1.37e-88	288	putative Ribonucleotide reductase small subunit
jgi|Bigna1|36615|e_gw1.15.16.1	ChlorV-4..045	46.1	0.461	39	20	0	37	75	94	132	2.191e-05	38	putative Protein kinase
jgi|Bigna1|76935|fgenesh1_pg.44_#_137	ChlorV-3..040	46.1	0.461	39	20	0	153	191	96	133	0.0004019	36	putative Protein kinase
jgi|Bigna1|88027|estExt_fgenesh1_pg.C_270095	ChlorV-1..277	46.1	0.461	65	34	0	1	65	272	336	3.682e-13	62	putative Helicase
jgi|Bigna1|80693|fgenesh1_pg.73_#_61	ChlorV-2..024	46.1	0.461	65	34	0	29	92	8	72	1.08e-13	64	putative DnaJ homolog
jgi|Bigna1|58099|fgenesh1_pm.54_#_1	ChlorV-1..059	46.1	0.461	310	167	0	10	319	18	327	7.179e-89	289	putative Ribonucleotide reductase small subunit
jgi|Bigna1|36615|e_gw1.15.16.1	ChlorV-2..048	46.1	0.461	39	20	0	37	75	94	132	2.133e-05	38	putative Protein kinase
jgi|Bigna1|45767|e_gw1.161.1.1	ChlorV-2..057	46.1	0.461	310	167	0	10	319	18	327	1.334e-88	288	putative Ribonucleotide reductase small subunit
jgi|Bigna1|80693|fgenesh1_pg.73_#_61	ChlorV-1..015	46.1	0.461	65	34	0	29	92	8	72	1.089e-13	64	putative DnaJ homolog
jgi|Bigna1|144771|aug1.91_g19479	ChlorV-2..354	46.1	0.461	38	20	0	242	279	596	633	1.773e-05	41	putative DNA repair protein Rad5/Rad8
jgi|Bigna1|80693|fgenesh1_pg.73_#_61	ChlorV-3..018	46.1	0.461	65	34	0	29	92	8	72	1.373e-13	64	putative DnaJ homolog
jgi|Bigna1|87653|estExt_fgenesh1_pg.C_220180	ChlorV-3..113	46.1	0.461	51	26	0	115	165	14	63	1.004e-05	40	putative Ribonuclease
jgi|Bigna1|87653|estExt_fgenesh1_pg.C_220180	ChlorV-4..116	46.1	0.461	51	26	0	115	165	14	63	1.466e-05	40	putative Ribonuclease
jgi|Bigna1|80693|fgenesh1_pg.73_#_61	ChlorV-4..021	46.1	0.461	65	34	0	29	92	8	72	1.11e-13	64	putative DnaJ homolog
jgi|Bigna1|144771|aug1.91_g19479	ChlorV-4..338	46.1	0.461	38	20	0	242	279	596	633	1.821e-05	41	putative DNA repair protein Rad5/Rad8
jgi|Bigna1|36615|e_gw1.15.16.1	ChlorV-3..040	46.1	0.461	39	20	0	37	75	95	133	2.717e-05	37	putative Protein kinase
jgi|Bigna1|86605|estExt_fgenesh1_pg.C_120062	ChlorV-1..198	46.1	0.461	201	107	0	6	206	5	204	1.269e-46	166	putative Replication factor C subunit 4
jgi|Bigna1|87653|estExt_fgenesh1_pg.C_220180	ChlorV-2..123	46.1	0.461	51	26	0	115	165	14	63	1.427e-05	40	putative Ribonuclease
jgi|Bigna1|87653|estExt_fgenesh1_pg.C_220180	ChlorV-1..123	46.1	0.461	51	26	0	115	165	14	63	8.082e-06	41	putative Ribonuclease
jgi|Bigna1|88027|estExt_fgenesh1_pg.C_270095	ChlorV-2..291	46.1	0.461	65	34	0	1	65	272	336	3.653e-13	62	putative Helicase
jgi|Bigna1|21660|gw1.15.29.1	ChlorV-1..292	46	0.46	63	33	0	5	67	2	63	5.941e-10	55	putative DnaJ domain-containing protein
jgi|Bigna1|48572|estExt_Genewise1.C_280158	ChlorV-2..349	45.9	0.459	523	281	0	53	575	6	525	1.512e-141	455	putative Hsp70 protein
jgi|Bigna1|57952|fgenesh1_pm.41_#_4	ChlorV-1..032	45.9	0.459	98	52	0	26	123	43	140	7.779e-27	100	putative Ubiquitin-conjugating enzyme E2
jgi|Bigna1|48572|estExt_Genewise1.C_280158	ChlorV-4..332	45.9	0.459	523	281	0	53	575	6	525	1.553e-141	455	putative Hsp70 protein
jgi|Bigna1|90181|estExt_fgenesh1_pg.C_640072	ChlorV-1..353	45.9	0.459	37	17	0	160	192	9	45	9.78e-05	38	putative Protein phosphatase 2C
jgi|Bigna1|86132|estExt_fgenesh1_pg.C_80155	ChlorV-1..191	45.8	0.458	24	12	0	113	136	73	96	0.0004752	35	putative RING-finger-containing E3 ubiquitin ligase
jgi|Bigna1|45767|e_gw1.161.1.1	ChlorV-1..059	45.8	0.458	310	167	0	10	319	18	327	7.179e-89	289	putative Ribonucleotide reductase small subunit
jgi|Bigna1|46327|estExt_Genewise1.C_30299	ChlorV-3..040	45.8	0.458	85	44	0	298	382	102	183	1.197e-13	68	putative Protein kinase
jgi|Bigna1|79474|fgenesh1_pg.62_#_105	ChlorV-1..077	45.8	0.458	119	61	0	7	119	539	657	1.403e-27	106	putative Ubiquitin-conjugating enzyme E2
jgi|Bigna1|48572|estExt_Genewise1.C_280158	ChlorV-1..333	45.7	0.457	523	282	0	53	575	6	525	2.082e-141	454	putative Hsp70 protein
jgi|Bigna1|79474|fgenesh1_pg.62_#_105	ChlorV-2..080	45.7	0.457	128	66	0	7	128	539	666	2.433e-29	111	putative Ubiquitin-conjugating enzyme E2
jgi|Bigna1|84148|fgenesh1_pg.124_#_18	ChlorV-1..173	45.7	0.457	35	18	0	121	155	15	49	0.0001487	39	putative DnaJ domain-containing protein
jgi|Bigna1|28413|gw1.295.1.1	ChlorV-4..353	45.7	0.457	35	18	0	59	92	137	171	6.126e-05	35	putative Protein kinase
jgi|Bigna1|84148|fgenesh1_pg.124_#_18	ChlorV-2..175	45.7	0.457	35	18	0	121	155	15	49	0.0001118	39	putative DnaJ domain-containing protein
jgi|Bigna1|84148|fgenesh1_pg.124_#_18	ChlorV-4..165	45.7	0.457	35	18	0	121	155	15	49	0.0001149	39	putative DnaJ domain-containing protein
jgi|Bigna1|72434|fgenesh1_pg.19_#_230	ChlorV-2..175	45.7	0.457	35	18	0	655	689	12	46	0.0009027	36	putative DnaJ domain-containing protein
jgi|Bigna1|26439|gw1.18.72.1	ChlorV-1..010	45.7	0.457	34	17	0	1	32	138	171	0.0004487	33	putative Protein kinase
jgi|Bigna1|39682|e_gw1.34.61.1	ChlorV-1..292	45.7	0.457	59	30	0	7	65	4	60	7.991e-11	50	putative DnaJ domain-containing protein
jgi|Bigna1|79474|fgenesh1_pg.62_#_105	ChlorV-3..067	45.7	0.457	128	66	0	7	128	333	460	1.672e-29	111	putative Ubiquitin-conjugating enzyme E2
jgi|Bigna1|72434|fgenesh1_pg.19_#_230	ChlorV-4..165	45.7	0.457	35	18	0	655	689	12	46	0.0009274	36	putative DnaJ domain-containing protein
jgi|Bigna1|28413|gw1.295.1.1	ChlorV-2..369	45.7	0.457	35	18	0	59	92	137	171	5.963e-05	35	putative Protein kinase
jgi|Bigna1|28413|gw1.295.1.1	ChlorV-3..349	45.7	0.457	35	18	0	59	92	137	171	5.598e-05	35	putative Protein kinase
jgi|Bigna1|79474|fgenesh1_pg.62_#_105	ChlorV-4..077	45.7	0.457	128	66	0	7	128	539	666	2.499e-29	111	putative Ubiquitin-conjugating enzyme E2
jgi|Bigna1|84148|fgenesh1_pg.124_#_18	ChlorV-3..169	45.7	0.457	35	18	0	121	155	15	49	0.0001826	38	putative DnaJ domain-containing protein
jgi|Bigna1|72434|fgenesh1_pg.19_#_230	ChlorV-3..169	45.7	0.457	35	18	0	655	689	12	46	0.0006428	37	putative DnaJ domain-containing protein
jgi|Bigna1|39682|e_gw1.34.61.1	ChlorV-1..173	45.7	0.457	59	30	0	7	65	15	70	3.684e-09	46	putative DnaJ domain-containing protein
jgi|Bigna1|86106|estExt_fgenesh1_pg.C_80096	ChlorV-3..349	45.6	0.456	46	24	0	218	262	247	292	5.011e-05	40	putative Protein kinase
jgi|Bigna1|38903|e_gw1.29.104.1	ChlorV-3..292	45.6	0.456	57	30	0	1	57	6	62	1.195e-08	51	putative DnaJ domain-containing protein
jgi|Bigna1|86106|estExt_fgenesh1_pg.C_80096	ChlorV-4..353	45.6	0.456	46	24	0	218	262	247	292	5.484e-05	40	putative Protein kinase
jgi|Bigna1|86106|estExt_fgenesh1_pg.C_80096	ChlorV-2..369	45.6	0.456	46	24	0	218	262	247	292	5.338e-05	40	putative Protein kinase
jgi|Bigna1|39832|e_gw1.36.73.1	ChlorV-1..215	45.6	0.456	55	28	0	1	55	48	100	3.357e-09	46	putative Thioredoxin
jgi|Bigna1|38903|e_gw1.29.104.1	ChlorV-2..309	45.6	0.456	57	30	0	1	57	6	62	1.273e-08	51	putative DnaJ domain-containing protein
jgi|Bigna1|38903|e_gw1.29.104.1	ChlorV-4..293	45.6	0.456	57	30	0	1	57	6	62	1.308e-08	51	putative DnaJ domain-containing protein
jgi|Bigna1|86106|estExt_fgenesh1_pg.C_80096	ChlorV-1..357	45.6	0.456	46	24	0	218	262	247	292	5.381e-05	40	putative Protein kinase
jgi|Bigna1|38903|e_gw1.29.104.1	ChlorV-1..292	45.6	0.456	57	30	0	1	57	6	62	1.7e-08	51	putative DnaJ domain-containing protein
jgi|Bigna1|85453|estExt_fgenesh1_pg.C_40120	ChlorV-1..032	45.5	0.455	146	78	0	5	150	2	146	1.776e-42	146	putative Ubiquitin-conjugating enzyme E2
jgi|Bigna1|138666|aug1.46_g13374	ChlorV-3..040	45.4	0.454	33	17	0	388	420	101	133	0.0001518	38	putative Protein kinase
jgi|Bigna1|76935|fgenesh1_pg.44_#_137	ChlorV-2..048	45.4	0.454	33	17	0	159	191	100	132	0.0004282	36	putative Protein kinase
jgi|Bigna1|76935|fgenesh1_pg.44_#_137	ChlorV-4..045	45.4	0.454	33	17	0	159	191	100	132	0.0004398	36	putative Protein kinase
jgi|Bigna1|76935|fgenesh1_pg.44_#_137	ChlorV-1..047	45.4	0.454	33	17	0	159	191	101	133	0.0004316	36	putative Protein kinase
jgi|Bigna1|67140|fgenesh1_pg.3_#_83	ChlorV-4..049	45.4	0.454	33	17	0	601	633	85	117	0.0002223	39	putative Protein kinase
jgi|Bigna1|67140|fgenesh1_pg.3_#_83	ChlorV-2..052	45.4	0.454	33	17	0	601	633	85	117	0.0002164	39	putative Protein kinase
jgi|Bigna1|126144|aug1.2_g852	ChlorV-1..015	45.4	0.454	66	34	0	43	106	4	69	2.132e-10	57	putative DnaJ homolog
jgi|Bigna1|67140|fgenesh1_pg.3_#_83	ChlorV-1..054	45.4	0.454	33	17	0	601	633	85	117	0.0003787	38	putative Protein kinase
jgi|Bigna1|129289|aug1.8_g3997	ChlorV-1..002	45.4	0.454	33	13	0	153	185	62	86	0.0004549	36
jgi|Bigna1|67140|fgenesh1_pg.3_#_83	ChlorV-3..044	45.4	0.454	33	17	0	601	633	85	117	0.0002032	39	putative Protein kinase
jgi|Bigna1|34513|e_gw1.5.171.1	ChlorV-1..036	45.4	0.454	33	17	0	238	269	358	390	7.549e-05	38	putative Protease
jgi|Bigna1|140734|aug1.58_g15442	ChlorV-1..094	45.4	0.454	44	23	0	4	47	83	126	1.656e-08	44	putative Ankyrin repeat protein
jgi|Bigna1|126144|aug1.2_g852	ChlorV-3..018	45.4	0.454	66	34	0	43	106	4	69	1.495e-10	57	putative DnaJ homolog
jgi|Bigna1|36615|e_gw1.15.16.1	ChlorV-4..075	45.2	0.452	42	22	0	36	77	286	326	5.535e-07	42	putative Protein kinase
jgi|Bigna1|36615|e_gw1.15.16.1	ChlorV-2..078	45.2	0.452	42	22	0	36	77	286	326	5.388e-07	42	putative Protein kinase
jgi|Bigna1|142458|aug1.70_g17166	ChlorV-1..190	45.2	0.452	41	22	0	173	213	119	159	1.17e-06	43	putative Transcription factor S-II
jgi|Bigna1|129634|aug1.9_g4342	ChlorV-2..365	45.2	0.452	53	26	0	28	80	176	224	7.273e-08	45	putative Protein phosphatase 2C
jgi|Bigna1|129634|aug1.9_g4342	ChlorV-4..349	45.2	0.452	53	26	0	28	80	176	224	7.471e-08	45	putative Protein phosphatase 2C
jgi|Bigna1|85453|estExt_fgenesh1_pg.C_40120	ChlorV-3..028	45.2	0.452	146	79	0	5	150	2	146	3.873e-41	142	putative Ubiquitin-conjugating enzyme E2
jgi|Bigna1|87864|estExt_fgenesh1_pg.C_250065	ChlorV-3..002	45.2	0.452	42	22	0	292	332	271	312	0.0004844	36	putative Lipase
jgi|Bigna1|51699|estExt_Genewise1Plus.C_20274	ChlorV-1..357	45.2	0.452	42	21	0	20	59	132	173	0.0006891	36	putative Protein kinase
jgi|Bigna1|86541|estExt_fgenesh1_pg.C_110157	ChlorV-1..173	45.1	0.451	62	32	0	22	83	17	75	1.713e-07	48	putative DnaJ domain-containing protein
jgi|Bigna1|126144|aug1.2_g852	ChlorV-2..175	45.1	0.451	60	32	0	47	106	15	73	1.957e-08	50	putative DnaJ domain-containing protein
jgi|Bigna1|43060|e_gw1.72.47.1	ChlorV-1..262	45.1	0.451	31	16	0	12	41	251	281	1.031e-05	35	hypothetical protein
jgi|Bigna1|86541|estExt_fgenesh1_pg.C_110157	ChlorV-4..165	45.1	0.451	62	32	0	22	83	17	75	9.962e-08	48	putative DnaJ domain-containing protein
jgi|Bigna1|86605|estExt_fgenesh1_pg.C_120062	ChlorV-2..200	45.1	0.451	201	109	0	6	206	5	204	7.759e-48	169	putative Replication factor C subunit 4
jgi|Bigna1|43060|e_gw1.72.47.1	ChlorV-3..262	45.1	0.451	31	16	0	12	41	188	218	3.481e-05	33	hypothetical protein
jgi|Bigna1|86541|estExt_fgenesh1_pg.C_110157	ChlorV-2..175	45.1	0.451	62	32	0	22	83	17	75	9.698e-08	48	putative DnaJ domain-containing protein
jgi|Bigna1|126144|aug1.2_g852	ChlorV-4..165	45.1	0.451	60	32	0	47	106	15	73	2.01e-08	50	putative DnaJ domain-containing protein
jgi|Bigna1|134596|aug1.26_g9304	ChlorV-4..045	45	0.45	40	21	0	103	142	93	132	3.221e-05	40	putative Protein kinase
jgi|Bigna1|134596|aug1.26_g9304	ChlorV-1..047	45	0.45	40	21	0	103	142	94	133	2.392e-05	41	putative Protein kinase
jgi|Bigna1|89322|estExt_fgenesh1_pg.C_470045	ChlorV-2..194	45	0.45	182	98	0	10	191	208	386	1.635e-48	166	putative Threonyl-tRNA synthetase
jgi|Bigna1|89322|estExt_fgenesh1_pg.C_470045	ChlorV-4..184	45	0.45	182	98	0	10	191	208	386	1.68e-48	166	putative Threonyl-tRNA synthetase
jgi|Bigna1|134596|aug1.26_g9304	ChlorV-2..048	45	0.45	40	21	0	103	142	93	132	3.136e-05	40	putative Protein kinase
jgi|Bigna1|92986|estExt_fgenesh1_pm.C_1300007	ChlorV-4..293	45	0.45	51	26	0	10	57	3	53	9.121e-06	42	putative DnaJ domain-containing protein
jgi|Bigna1|92986|estExt_fgenesh1_pm.C_1300007	ChlorV-3..292	45	0.45	51	26	0	10	57	3	53	8.334e-06	42	putative DnaJ domain-containing protein
jgi|Bigna1|34286|e_gw1.4.249.1	ChlorV-2..078	45	0.45	40	21	0	64	103	293	331	0.0006349	34	putative Protein kinase
jgi|Bigna1|53052|estExt_Genewise1Plus.C_150024	ChlorV-2..200	45	0.45	199	108	0	32	229	5	203	8.443e-52	182	putative Replication factor C subunit 4
jgi|Bigna1|34286|e_gw1.4.249.1	ChlorV-4..075	45	0.45	40	21	0	64	103	293	331	0.0006522	34	putative Protein kinase
jgi|Bigna1|92986|estExt_fgenesh1_pm.C_1300007	ChlorV-2..309	45	0.45	51	26	0	10	57	3	53	8.879e-06	42	putative DnaJ domain-containing protein
jgi|Bigna1|89322|estExt_fgenesh1_pg.C_470045	ChlorV-1..192	45	0.45	182	98	0	10	191	206	384	1.086e-47	164	putative Threonyl-tRNA synthetase
jgi|Bigna1|57499|fgenesh1_pm.16_#_16	ChlorV-3..013	44.9	0.449	1101	598	0	17	1117	5	1091	1.887e-290	921	putative DNA topoisomerase II
jgi|Bigna1|57499|fgenesh1_pm.16_#_16	ChlorV-2..017	44.9	0.449	1101	598	0	17	1117	5	1091	2.011e-290	921	putative DNA topoisomerase II
jgi|Bigna1|133896|aug1.23_g8604	ChlorV-1..226	44.9	0.449	89	45	0	1144	1225	333	421	7.581e-16	78	putative Helicase
jgi|Bigna1|133896|aug1.23_g8604	ChlorV-4..220	44.9	0.449	89	45	0	1144	1225	333	421	7.726e-16	78	putative Helicase
jgi|Bigna1|133896|aug1.23_g8604	ChlorV-2..234	44.9	0.449	89	45	0	1144	1225	333	421	7.521e-16	78	putative Helicase
jgi|Bigna1|133896|aug1.23_g8604	ChlorV-3..226	44.9	0.449	89	45	0	1144	1225	333	421	7.06e-16	78	putative Helicase
jgi|Bigna1|57499|fgenesh1_pm.16_#_16	ChlorV-4..015	44.9	0.449	1101	598	0	17	1117	5	1091	2.066e-290	921	putative DNA topoisomerase II
jgi|Bigna1|69850|fgenesh1_pg.10_#_85	ChlorV-3..137	44.8	0.448	87	47	0	8	94	4	89	9.774e-17	77	hypothetical protein
jgi|Bigna1|71226|fgenesh1_pg.15_#_8	ChlorV-3..044	44.8	0.448	29	15	0	633	661	85	113	0.0006487	38	putative Protein kinase
jgi|Bigna1|69850|fgenesh1_pg.10_#_85	ChlorV-4..136	44.8	0.448	87	47	0	8	94	4	89	1.428e-16	76	hypothetical protein
jgi|Bigna1|130457|aug1.11_g5165	ChlorV-4..293	44.8	0.448	29	15	0	26	54	18	46	0.0001608	36	putative DnaJ domain-containing protein
jgi|Bigna1|57499|fgenesh1_pm.16_#_16	ChlorV-1..007	44.8	0.448	1101	599	0	17	1117	5	1091	3.328e-289	917	putative DNA topoisomerase II
jgi|Bigna1|69850|fgenesh1_pg.10_#_85	ChlorV-2..144	44.8	0.448	87	47	0	8	94	4	89	1.39e-16	76	hypothetical protein
jgi|Bigna1|42969|e_gw1.71.46.1	ChlorV-3..165	44.8	0.448	29	15	0	147	175	86	114	0.0009636	34	putative Ion channel
jgi|Bigna1|130457|aug1.11_g5165	ChlorV-3..292	44.8	0.448	29	15	0	26	54	18	46	0.000147	36	putative DnaJ domain-containing protein
jgi|Bigna1|130457|aug1.11_g5165	ChlorV-2..309	44.8	0.448	29	15	0	26	54	18	46	0.0001565	36	putative DnaJ domain-containing protein
jgi|Bigna1|69850|fgenesh1_pg.10_#_85	ChlorV-1..144	44.8	0.448	87	47	0	8	94	4	89	3.331e-16	75	hypothetical protein
jgi|Bigna1|36680|e_gw1.15.129.1	ChlorV-2..024	44.7	0.447	67	36	0	4	69	8	74	5.477e-12	55	putative DnaJ homolog
jgi|Bigna1|46327|estExt_Genewise1.C_30299	ChlorV-1..047	44.7	0.447	85	45	0	298	382	102	183	2.248e-13	67	putative Protein kinase
jgi|Bigna1|36680|e_gw1.15.129.1	ChlorV-4..021	44.7	0.447	67	36	0	4	69	8	74	5.627e-12	55	putative DnaJ homolog
jgi|Bigna1|84271|fgenesh1_pg.128_#_15	ChlorV-1..009	44.7	0.447	38	20	0	241	278	3	40	7.195e-08	48	putative RING-finger-containing E3 ubiquitin ligase
jgi|Bigna1|36680|e_gw1.15.129.1	ChlorV-1..015	44.7	0.447	67	36	0	4	69	8	74	5.521e-12	55	putative DnaJ homolog
jgi|Bigna1|138654|aug1.46_g13362	ChlorV-1..015	44.7	0.447	67	36	0	439	505	5	70	1.788e-08	51	putative DnaJ homolog
jgi|Bigna1|88027|estExt_fgenesh1_pg.C_270095	ChlorV-3..277	44.6	0.446	65	35	0	1	65	272	336	1.599e-12	60	putative Helicase
jgi|Bigna1|32717|gw1.4.335.1	ChlorV-4..021	44.6	0.446	47	24	0	15	59	22	68	1.839e-08	43	putative DnaJ homolog
jgi|Bigna1|91396|estExt_fgenesh1_pg.C_990052	ChlorV-1..081	44.6	0.446	132	69	0	19	150	18	142	1.744e-25	97	putative Nuclease
jgi|Bigna1|141044|aug1.60_g15752	ChlorV-1..010	44.6	0.446	47	23	0	300	342	127	173	9.654e-05	40	putative Protein kinase
jgi|Bigna1|140226|aug1.55_g14934	ChlorV-1..292	44.6	0.446	65	32	0	390	454	4	62	5.439e-06	43	putative DnaJ domain-containing protein
jgi|Bigna1|140607|aug1.57_g15315	ChlorV-1..010	44.6	0.446	47	22	0	229	275	138	177	2.63e-06	44	putative Protein kinase
jgi|Bigna1|32717|gw1.4.335.1	ChlorV-1..015	44.6	0.446	47	24	0	15	59	22	68	1.805e-08	43	putative DnaJ homolog
jgi|Bigna1|32717|gw1.4.335.1	ChlorV-2..024	44.6	0.446	47	24	0	15	59	22	68	1.791e-08	43	putative DnaJ homolog
jgi|Bigna1|85453|estExt_fgenesh1_pg.C_40120	ChlorV-4..034	44.5	0.445	146	80	0	5	150	2	146	5.81e-41	141	putative Ubiquitin-conjugating enzyme E2
jgi|Bigna1|89322|estExt_fgenesh1_pg.C_470045	ChlorV-3..186	44.5	0.445	182	99	0	10	191	208	386	1.011e-47	164	putative Threonyl-tRNA synthetase
jgi|Bigna1|85453|estExt_fgenesh1_pg.C_40120	ChlorV-2..037	44.5	0.445	146	80	0	5	150	2	146	5.656e-41	141	putative Ubiquitin-conjugating enzyme E2
jgi|Bigna1|46228|estExt_Genewise1.C_30090	ChlorV-3..001	44.5	0.445	83	44	0	73	155	20	99	1.089e-14	68	putative Deaminase
jgi|Bigna1|46228|estExt_Genewise1.C_30090	ChlorV-4..003	44.5	0.445	83	44	0	73	155	20	99	1.192e-14	68	putative Deaminase
jgi|Bigna1|46228|estExt_Genewise1.C_30090	ChlorV-2..004	44.5	0.445	83	44	0	73	155	20	99	1.161e-14	68	putative Deaminase
jgi|Bigna1|139510|aug1.51_g14218	ChlorV-2..309	44.4	0.444	54	29	0	15	68	4	57	5.967e-11	54	putative DnaJ domain-containing protein
jgi|Bigna1|77257|fgenesh1_pg.46_#_134	ChlorV-3..040	44.4	0.444	45	23	0	249	293	91	133	0.0001075	39	putative Protein kinase
jgi|Bigna1|91641|estExt_fgenesh1_pg.C_1100026	ChlorV-3..004	44.4	0.444	36	19	0	80	115	116	151	6.476e-06	41	putative RNA helicase
jgi|Bigna1|42685|e_gw1.66.20.1	ChlorV-3..303	44.4	0.444	176	95	0	42	217	14	184	1.082e-47	166	putative ABH3-like DNA repair protein
jgi|Bigna1|139510|aug1.51_g14218	ChlorV-3..292	44.4	0.444	54	29	0	15	68	4	57	5.602e-11	54	putative DnaJ domain-containing protein
jgi|Bigna1|23678|gw1.40.35.1	ChlorV-1..010	44.4	0.444	45	22	0	2	42	131	175	7.761e-07	42	putative Protein kinase
jgi|Bigna1|139510|aug1.51_g14218	ChlorV-4..293	44.4	0.444	54	29	0	15	68	4	57	6.13e-11	54	putative DnaJ domain-containing protein
jgi|Bigna1|91234|estExt_fgenesh1_pg.C_940002	ChlorV-1..047	44.4	0.444	53	27	0	115	164	96	148	1.855e-05	42	putative Protein kinase
jgi|Bigna1|90142|estExt_fgenesh1_pg.C_630063	ChlorV-1..061	44.3	0.443	106	58	0	108	213	9	114	3.045e-25	100	putative Kinase
jgi|Bigna1|42074|e_gw1.60.63.1	ChlorV-3..292	44.2	0.442	61	33	0	10	70	4	63	1.236e-09	50	putative DnaJ domain-containing protein
jgi|Bigna1|86541|estExt_fgenesh1_pg.C_110157	ChlorV-2..309	44.2	0.442	61	32	0	21	81	5	63	1.901e-09	54	putative DnaJ domain-containing protein
jgi|Bigna1|47631|estExt_Genewise1.C_160109	ChlorV-3..292	44.2	0.442	61	32	0	19	76	2	62	1.304e-08	51	putative DnaJ domain-containing protein
jgi|Bigna1|38903|e_gw1.29.104.1	ChlorV-1..173	44.2	0.442	60	32	0	1	60	17	75	2.506e-05	40	putative DnaJ domain-containing protein
jgi|Bigna1|86541|estExt_fgenesh1_pg.C_110157	ChlorV-4..293	44.2	0.442	61	32	0	21	81	5	63	1.953e-09	54	putative DnaJ domain-containing protein
jgi|Bigna1|27309|gw1.2.200.1	ChlorV-3..018	44.2	0.442	69	37	0	3	71	4	70	9.619e-12	53	putative DnaJ homolog
jgi|Bigna1|47631|estExt_Genewise1.C_160109	ChlorV-4..293	44.2	0.442	61	32	0	19	76	2	62	1.427e-08	51	putative DnaJ domain-containing protein
jgi|Bigna1|42074|e_gw1.60.63.1	ChlorV-1..292	44.2	0.442	61	33	0	10	70	4	63	8.477e-09	48	putative DnaJ domain-containing protein
jgi|Bigna1|68664|fgenesh1_pg.6_#_332	ChlorV-4..293	44.2	0.442	61	33	0	26	86	4	63	1.808e-08	51	putative DnaJ domain-containing protein
jgi|Bigna1|38903|e_gw1.29.104.1	ChlorV-4..165	44.2	0.442	60	32	0	1	60	17	75	4.756e-06	43	putative DnaJ domain-containing protein
jgi|Bigna1|128017|aug1.5_g2725	ChlorV-1..292	44.2	0.442	61	33	0	58	118	4	63	2.116e-09	53	putative DnaJ domain-containing protein
jgi|Bigna1|68664|fgenesh1_pg.6_#_332	ChlorV-2..309	44.2	0.442	61	33	0	26	86	4	63	1.76e-08	51	putative DnaJ domain-containing protein
jgi|Bigna1|68664|fgenesh1_pg.6_#_332	ChlorV-3..292	44.2	0.442	61	33	0	26	86	4	63	1.652e-08	51	putative DnaJ domain-containing protein
jgi|Bigna1|86541|estExt_fgenesh1_pg.C_110157	ChlorV-3..292	44.2	0.442	61	32	0	21	81	5	63	1.785e-09	54	putative DnaJ domain-containing protein
jgi|Bigna1|38903|e_gw1.29.104.1	ChlorV-2..175	44.2	0.442	60	32	0	1	60	17	75	4.63e-06	43	putative DnaJ domain-containing protein
jgi|Bigna1|47631|estExt_Genewise1.C_160109	ChlorV-2..309	44.2	0.442	61	32	0	19	76	2	62	1.389e-08	51	putative DnaJ domain-containing protein
jgi|Bigna1|42074|e_gw1.60.63.1	ChlorV-4..293	44.2	0.442	61	33	0	10	70	4	63	1.352e-09	50	putative DnaJ domain-containing protein
jgi|Bigna1|42074|e_gw1.60.63.1	ChlorV-2..309	44.2	0.442	61	33	0	10	70	4	63	1.316e-09	50	putative DnaJ domain-containing protein
jgi|Bigna1|128017|aug1.5_g2725	ChlorV-4..021	44.1	0.441	76	42	0	52	127	2	77	1.01e-12	64	putative DnaJ homolog
jgi|Bigna1|90008|estExt_fgenesh1_pg.C_600035	ChlorV-1..010	44.1	0.441	43	21	0	163	201	131	173	5.397e-05	40	putative Protein kinase
jgi|Bigna1|128017|aug1.5_g2725	ChlorV-1..015	44.1	0.441	76	42	0	52	127	2	77	4.21e-13	65	putative DnaJ homolog
jgi|Bigna1|23675|gw1.13.60.1	ChlorV-1..010	44.1	0.441	43	21	0	77	115	131	173	2.022e-05	40	putative Protein kinase
jgi|Bigna1|146176|aug1.110_g20884	ChlorV-4..338	44.1	0.441	43	23	0	18	60	596	638	8.729e-07	46	putative DNA repair protein Rad5/Rad8
jgi|Bigna1|146176|aug1.110_g20884	ChlorV-2..354	44.1	0.441	43	23	0	18	60	596	638	8.497e-07	46	putative DNA repair protein Rad5/Rad8
jgi|Bigna1|51653|estExt_Genewise1Plus.C_20154	ChlorV-2..004	44.1	0.441	136	75	0	59	194	3	137	3.625e-30	113	putative Deaminase
jgi|Bigna1|128017|aug1.5_g2725	ChlorV-2..024	44.1	0.441	76	42	0	52	127	2	77	9.836e-13	64	putative DnaJ homolog
jgi|Bigna1|21660|gw1.15.29.1	ChlorV-3..292	44	0.44	75	40	0	5	79	2	73	1.359e-11	60	putative DnaJ domain-containing protein
jgi|Bigna1|72576|fgenesh1_pg.20_#_136	ChlorV-1..010	44	0.44	50	24	0	280	322	131	180	0.0005685	37	putative Protein kinase
jgi|Bigna1|72589|fgenesh1_pg.20_#_149	ChlorV-2..141	44	0.44	75	41	0	103	177	95	168	1.108e-12	64	hypothetical protein
jgi|Bigna1|90578|estExt_fgenesh1_pg.C_730097	ChlorV-4..244	44	0.44	124	65	0	855	971	93	216	1.349e-20	93	hypothetical protein
jgi|Bigna1|72589|fgenesh1_pg.20_#_149	ChlorV-4..133	44	0.44	75	41	0	103	177	95	168	1.138e-12	64	hypothetical protein
jgi|Bigna1|21660|gw1.15.29.1	ChlorV-4..293	44	0.44	75	40	0	5	79	2	73	1.488e-11	60	putative DnaJ domain-containing protein
jgi|Bigna1|72589|fgenesh1_pg.20_#_149	ChlorV-3..134	44	0.44	75	41	0	103	177	95	168	2.438e-12	63	hypothetical protein
jgi|Bigna1|32717|gw1.4.335.1	ChlorV-1..292	44	0.44	59	32	0	1	59	4	62	6.116e-12	53	putative DnaJ domain-containing protein
jgi|Bigna1|90578|estExt_fgenesh1_pg.C_730097	ChlorV-2..259	44	0.44	124	65	0	855	971	93	216	1.313e-20	93	hypothetical protein
jgi|Bigna1|44917|e_gw1.106.24.1	ChlorV-1..032	44	0.44	93	51	0	11	103	34	125	6.706e-24	91	putative Ubiquitin-conjugating enzyme E2
jgi|Bigna1|21660|gw1.15.29.1	ChlorV-2..309	44	0.44	75	40	0	5	79	2	73	1.448e-11	60	putative DnaJ domain-containing protein
jgi|Bigna1|126144|aug1.2_g852	ChlorV-4..021	43.9	0.439	66	35	0	43	106	4	69	6.752e-10	55	putative DnaJ homolog
jgi|Bigna1|126144|aug1.2_g852	ChlorV-2..024	43.9	0.439	66	35	0	43	106	4	69	6.573e-10	55	putative DnaJ homolog
jgi|Bigna1|58084|fgenesh1_pm.52_#_13	ChlorV-4..034	43.8	0.438	146	81	0	1	146	2	146	1.315e-40	140	putative Ubiquitin-conjugating enzyme E2
jgi|Bigna1|58084|fgenesh1_pm.52_#_13	ChlorV-2..037	43.8	0.438	146	81	0	1	146	2	146	1.28e-40	140	putative Ubiquitin-conjugating enzyme E2
jgi|Bigna1|58084|fgenesh1_pm.52_#_13	ChlorV-3..028	43.8	0.438	146	81	0	1	146	2	146	1.648e-40	140	putative Ubiquitin-conjugating enzyme E2
jgi|Bigna1|81268|fgenesh1_pg.79_#_15	ChlorV-1..010	43.7	0.437	48	24	0	1210	1253	127	174	0.0004452	39	putative Protein kinase
jgi|Bigna1|43409|e_gw1.78.1.1	ChlorV-1..145	43.7	0.437	313	171	0	4	316	106	410	1.949e-77	256	putative Aminotransferase
jgi|Bigna1|53094|estExt_Genewise1Plus.C_150126	ChlorV-1..010	43.7	0.437	48	24	0	125	168	126	173	2.404e-05	41	putative Protein kinase
jgi|Bigna1|138654|aug1.46_g13362	ChlorV-2..175	43.7	0.437	64	33	0	442	505	15	74	3.47e-06	44	putative DnaJ domain-containing protein
jgi|Bigna1|43409|e_gw1.78.1.1	ChlorV-4..137	43.7	0.437	313	171	0	4	316	88	392	5.08e-77	255	putative Aminotransferase
jgi|Bigna1|27755|gw1.93.38.1	ChlorV-2..232	43.7	0.437	32	17	0	8	39	206	237	0.0004191	33	putative ABC transporter
jgi|Bigna1|27755|gw1.93.38.1	ChlorV-3..223	43.7	0.437	32	17	0	8	39	206	237	0.0003934	33
jgi|Bigna1|51422|estExt_Genewise1Plus.C_10044	ChlorV-2..354	43.7	0.437	48	25	0	52	99	596	640	4.657e-09	51	putative DNA repair protein Rad5/Rad8
jgi|Bigna1|51422|estExt_Genewise1Plus.C_10044	ChlorV-4..338	43.7	0.437	48	25	0	52	99	596	640	4.784e-09	51	putative DNA repair protein Rad5/Rad8
jgi|Bigna1|70328|fgenesh1_pg.11_#_219	ChlorV-2..233	43.7	0.437	278	154	0	467	740	31	308	4.183e-69	248
jgi|Bigna1|138654|aug1.46_g13362	ChlorV-4..165	43.7	0.437	64	33	0	442	505	15	74	3.564e-06	44	putative DnaJ domain-containing protein
jgi|Bigna1|40117|e_gw1.39.109.1	ChlorV-4..349	43.6	0.436	100	54	0	12	108	119	218	9.355e-18	73	putative Protein phosphatase 2C
jgi|Bigna1|40117|e_gw1.39.109.1	ChlorV-2..365	43.6	0.436	100	54	0	12	108	119	218	9.107e-18	73	putative Protein phosphatase 2C
jgi|Bigna1|128017|aug1.5_g2725	ChlorV-3..018	43.6	0.436	71	39	0	52	121	2	72	2.172e-12	63	putative DnaJ homolog
jgi|Bigna1|138654|aug1.46_g13362	ChlorV-3..169	43.5	0.435	62	32	0	442	503	15	72	9.882e-06	42	putative DnaJ domain-containing protein
jgi|Bigna1|126144|aug1.2_g852	ChlorV-1..173	43.5	0.435	60	33	0	47	106	15	73	8.083e-08	48	putative DnaJ domain-containing protein
jgi|Bigna1|36615|e_gw1.15.16.1	ChlorV-1..047	43.5	0.435	39	21	0	37	75	95	133	1.167e-05	38	putative Protein kinase
jgi|Bigna1|126144|aug1.2_g852	ChlorV-3..169	43.5	0.435	60	33	0	47	106	15	73	3.23e-08	49	putative DnaJ domain-containing protein
jgi|Bigna1|67541|fgenesh1_pg.4_#_35	ChlorV-4..062	43.5	0.435	39	20	0	173	208	139	177	7.336e-05	39	putative Protein kinase
jgi|Bigna1|86541|estExt_fgenesh1_pg.C_110157	ChlorV-3..169	43.5	0.435	62	33	0	22	83	17	75	2.111e-07	47	putative DnaJ domain-containing protein
jgi|Bigna1|67541|fgenesh1_pg.4_#_35	ChlorV-3..057	43.5	0.435	39	20	0	173	208	139	177	6.703e-05	39	putative Protein kinase
jgi|Bigna1|67541|fgenesh1_pg.4_#_35	ChlorV-2..065	43.5	0.435	39	20	0	173	208	139	177	7.141e-05	39	putative Protein kinase
jgi|Bigna1|66020|fgenesh1_pg.1_#_55	ChlorV-1..047	43.4	0.434	46	25	0	130	175	100	145	2.601e-05	42	putative Protein kinase
jgi|Bigna1|146176|aug1.110_g20884	ChlorV-3..336	43.4	0.434	46	25	0	15	60	178	223	1.495e-07	48	putative DNA repair protein Rad5/Rad8
jgi|Bigna1|46228|estExt_Genewise1.C_30090	ChlorV-1..401	43.3	0.433	83	45	0	73	155	20	99	5.317e-14	66	putative Deaminase
jgi|Bigna1|129634|aug1.9_g4342	ChlorV-1..353	43.3	0.433	53	27	0	28	80	176	224	9.97e-08	45	putative Protein phosphatase 2C
jgi|Bigna1|84709|fgenesh1_pg.233_#_2	ChlorV-4..165	43.3	0.433	30	16	0	5	34	15	44	4.358e-05	36	putative DnaJ domain-containing protein
jgi|Bigna1|88777|estExt_fgenesh1_pg.C_380026	ChlorV-1..292	43.3	0.433	60	33	0	113	172	4	62	3.967e-09	54	putative DnaJ domain-containing protein
jgi|Bigna1|90554|estExt_fgenesh1_pg.C_730036	ChlorV-1..009	43.3	0.433	30	16	0	172	201	15	44	3.647e-05	38	putative RING-finger-containing E3 ubiquitin ligase
jgi|Bigna1|84709|fgenesh1_pg.233_#_2	ChlorV-2..175	43.3	0.433	30	16	0	5	34	15	44	4.242e-05	36	putative DnaJ domain-containing protein
jgi|Bigna1|44028|e_gw1.87.27.1	ChlorV-4..249	43.3	0.433	90	50	0	74	163	1	90	1.64e-18	79	putative DUF285 domain-containing protein/bacterial surface protein 26-residue repeat
jgi|Bigna1|84709|fgenesh1_pg.233_#_2	ChlorV-3..169	43.3	0.433	30	16	0	5	34	15	44	2.929e-05	37	putative DnaJ domain-containing protein
jgi|Bigna1|32635|gw1.43.70.1	ChlorV-1..339	43.2	0.432	80	45	0	3	82	719	798	1.322e-16	68	putative DNA repair protein Rad5/Rad8
jgi|Bigna1|70328|fgenesh1_pg.11_#_219	ChlorV-3..224	43.2	0.432	283	158	0	467	745	31	313	5.005e-70	250	putative ABC transporter
jgi|Bigna1|138654|aug1.46_g13362	ChlorV-3..018	43.2	0.432	67	37	0	439	505	5	70	5.06e-08	50	putative DnaJ homolog
jgi|Bigna1|66563|fgenesh1_pg.1_#_598	ChlorV-2..024	43.2	0.432	65	36	0	572	636	8	71	1.955e-06	45	putative DnaJ homolog
jgi|Bigna1|66563|fgenesh1_pg.1_#_598	ChlorV-4..021	43.2	0.432	65	36	0	572	636	8	71	2.008e-06	45	putative DnaJ homolog
jgi|Bigna1|66563|fgenesh1_pg.1_#_598	ChlorV-1..015	43.2	0.432	65	36	0	572	636	8	71	1.97e-06	45	putative DnaJ homolog
jgi|Bigna1|66563|fgenesh1_pg.1_#_598	ChlorV-3..018	43.2	0.432	65	36	0	572	636	8	71	1.391e-06	46	putative DnaJ homolog
jgi|Bigna1|32717|gw1.4.335.1	ChlorV-3..169	43.1	0.431	49	27	0	11	59	24	72	5.1e-05	33	putative DnaJ domain-containing protein
jgi|Bigna1|59757|fgenesh1_kg.6_#_93_#_3170_1_CFAO_EXTA	ChlorV-1..009	43.1	0.431	44	24	0	75	117	17	60	3.002e-06	41	putative RING-finger-containing E3 ubiquitin ligase
jgi|Bigna1|140734|aug1.58_g15442	ChlorV-4..088	43.1	0.431	44	24	0	4	47	83	126	8.325e-08	42	putative Ankyrin repeat protein
jgi|Bigna1|91090|estExt_fgenesh1_pg.C_880035	ChlorV-4..338	43.1	0.431	51	28	0	2241	2291	596	645	2.944e-08	53	putative DNA repair protein Rad5/Rad8
jgi|Bigna1|32717|gw1.4.335.1	ChlorV-2..175	43.1	0.431	49	27	0	11	59	24	72	3.94e-05	34	putative DnaJ domain-containing protein
jgi|Bigna1|91090|estExt_fgenesh1_pg.C_880035	ChlorV-2..354	43.1	0.431	51	28	0	2241	2291	596	645	2.866e-08	53	putative DNA repair protein Rad5/Rad8
jgi|Bigna1|140734|aug1.58_g15442	ChlorV-2..091	43.1	0.431	44	24	0	4	47	83	126	8.105e-08	42
jgi|Bigna1|32717|gw1.4.335.1	ChlorV-4..165	43.1	0.431	49	27	0	11	59	24	72	4.047e-05	34	putative DnaJ domain-containing protein
jgi|Bigna1|91090|estExt_fgenesh1_pg.C_880035	ChlorV-3..336	43.1	0.431	51	28	0	2241	2291	181	230	3.539e-08	53	putative DNA repair protein Rad5/Rad8
jgi|Bigna1|88078|estExt_fgenesh1_pg.C_270208	ChlorV-1..339	43.1	0.431	43	24	0	286	328	596	638	9.222e-06	42	putative DNA repair protein Rad5/Rad8
jgi|Bigna1|91090|estExt_fgenesh1_pg.C_880035	ChlorV-1..339	43.1	0.431	51	28	0	2241	2291	596	645	3.8e-08	53	putative DNA repair protein Rad5/Rad8
jgi|Bigna1|47631|estExt_Genewise1.C_160109	ChlorV-4..165	43	0.43	65	35	0	20	82	14	78	1.235e-06	45	putative DnaJ domain-containing protein
jgi|Bigna1|47631|estExt_Genewise1.C_160109	ChlorV-2..175	43	0.43	65	35	0	20	82	14	78	1.202e-06	45	putative DnaJ domain-containing protein
jgi|Bigna1|127418|aug1.4_g2126	ChlorV-2..024	42.8	0.428	49	27	0	7	55	23	71	1.892e-10	52	putative DnaJ homolog
jgi|Bigna1|44173|e_gw1.90.62.1	ChlorV-4..219	42.8	0.428	35	19	0	18	52	394	428	0.0005222	31	putative ABC transporter
jgi|Bigna1|44174|e_gw1.90.42.1	ChlorV-4..209	42.8	0.428	35	18	0	3	37	33	64	2.956e-05	35	putative Thioredoxin
jgi|Bigna1|68664|fgenesh1_pg.6_#_332	ChlorV-1..173	42.8	0.428	63	34	0	24	86	13	73	6.813e-07	46	putative DnaJ domain-containing protein
jgi|Bigna1|30189|gw1.8.174.1	ChlorV-1..010	42.8	0.428	41	22	0	132	170	131	171	0.0007999	35	putative Protein kinase
jgi|Bigna1|27866|gw1.47.68.1	ChlorV-4..353	42.8	0.428	56	31	0	1	56	235	290	3.978e-13	56	putative Protein kinase
jgi|Bigna1|27866|gw1.47.68.1	ChlorV-3..349	42.8	0.428	56	31	0	1	56	235	290	3.635e-13	56	putative Protein kinase
jgi|Bigna1|27866|gw1.47.68.1	ChlorV-2..369	42.8	0.428	56	31	0	1	56	235	290	3.873e-13	56	putative Protein kinase
jgi|Bigna1|44173|e_gw1.90.62.1	ChlorV-3..224	42.8	0.428	35	19	0	18	52	94	128	0.0004772	31	putative ABC transporter
jgi|Bigna1|27866|gw1.47.68.1	ChlorV-1..357	42.8	0.428	56	31	0	1	56	235	290	3.903e-13	56	putative Protein kinase
jgi|Bigna1|44173|e_gw1.90.62.1	ChlorV-2..233	42.8	0.428	35	19	0	18	52	94	128	0.0005083	31
jgi|Bigna1|44174|e_gw1.90.42.1	ChlorV-1..215	42.8	0.428	35	18	0	3	37	48	79	2.9e-05	35	putative Thioredoxin
jgi|Bigna1|22903|gw1.4.89.1	ChlorV-1..357	42.8	0.428	35	19	0	163	197	249	283	0.000725	35	putative Protein kinase
jgi|Bigna1|127418|aug1.4_g2126	ChlorV-1..015	42.8	0.428	49	27	0	7	55	23	71	1.907e-10	52	putative DnaJ homolog
jgi|Bigna1|127418|aug1.4_g2126	ChlorV-4..021	42.8	0.428	49	27	0	7	55	23	71	1.943e-10	52	putative DnaJ homolog
jgi|Bigna1|44173|e_gw1.90.62.1	ChlorV-1..225	42.8	0.428	35	19	0	18	52	394	428	0.0005124	31	putative ABC transporter
jgi|Bigna1|44174|e_gw1.90.42.1	ChlorV-2..221	42.8	0.428	35	18	0	3	37	33	64	2.877e-05	35	putative Thioredoxin
jgi|Bigna1|47609|estExt_Genewise1.C_160052	ChlorV-3..028	42.6	0.426	143	82	0	5	147	3	145	2.532e-34	123	putative Ubiquitin-conjugating enzyme E2
jgi|Bigna1|51653|estExt_Genewise1Plus.C_20154	ChlorV-4..003	42.6	0.426	136	77	0	59	194	3	137	6.154e-29	109	putative Deaminase
jgi|Bigna1|47609|estExt_Genewise1.C_160052	ChlorV-4..034	42.6	0.426	143	82	0	5	147	3	145	3.796e-34	122	putative Ubiquitin-conjugating enzyme E2
jgi|Bigna1|140458|aug1.56_g15166	ChlorV-3..018	42.6	0.426	68	36	0	42	109	8	71	5.985e-09	51	putative DnaJ homolog
jgi|Bigna1|51653|estExt_Genewise1Plus.C_20154	ChlorV-3..001	42.6	0.426	136	77	0	59	194	3	137	1.048e-28	109	putative Deaminase
jgi|Bigna1|38903|e_gw1.29.104.1	ChlorV-3..169	42.6	0.426	60	33	0	1	60	17	75	1.333e-05	41	putative DnaJ domain-containing protein
jgi|Bigna1|47609|estExt_Genewise1.C_160052	ChlorV-2..037	42.6	0.426	143	82	0	5	147	3	145	3.696e-34	122	putative Ubiquitin-conjugating enzyme E2
jgi|Bigna1|72589|fgenesh1_pg.20_#_149	ChlorV-1..141	42.6	0.426	75	42	0	103	177	95	168	1.971e-12	63	hypothetical protein
jgi|Bigna1|91234|estExt_fgenesh1_pg.C_940002	ChlorV-4..045	42.5	0.425	53	28	0	115	164	95	147	5.715e-05	40	putative Protein kinase
jgi|Bigna1|139510|aug1.51_g14218	ChlorV-1..292	42.5	0.425	54	30	0	15	68	4	57	5.332e-10	51	putative DnaJ domain-containing protein
jgi|Bigna1|86541|estExt_fgenesh1_pg.C_110157	ChlorV-3..018	42.5	0.425	108	58	0	13	120	1	101	7.321e-19	84	putative DnaJ homolog
jgi|Bigna1|91125|estExt_fgenesh1_pg.C_890043	ChlorV-2..048	42.5	0.425	40	22	0	130	169	142	181	0.0004316	37	putative Protein kinase
jgi|Bigna1|91125|estExt_fgenesh1_pg.C_890043	ChlorV-4..045	42.5	0.425	40	22	0	130	169	142	181	0.0004434	37	putative Protein kinase
jgi|Bigna1|131193|aug1.13_g5901	ChlorV-1..183	42.5	0.425	47	26	0	44	90	172	218	0.0001458	35	putative ATPase
jgi|Bigna1|91234|estExt_fgenesh1_pg.C_940002	ChlorV-2..048	42.5	0.425	53	28	0	115	164	95	147	5.563e-05	40	putative Protein kinase
jgi|Bigna1|32717|gw1.4.335.1	ChlorV-3..018	42.5	0.425	47	25	0	15	59	22	68	6.049e-08	42	putative DnaJ homolog
jgi|Bigna1|72285|fgenesh1_pg.19_#_81	ChlorV-3..028	42.4	0.424	146	82	0	4	149	2	145	6.728e-33	120	putative Ubiquitin-conjugating enzyme E2
jgi|Bigna1|85916|estExt_fgenesh1_pg.C_70017	ChlorV-1..282	42.4	0.424	125	65	0	990	1114	38	150	7.273e-18	84	putative HNH endonuclease
jgi|Bigna1|21660|gw1.15.29.1	ChlorV-1..015	42.4	0.424	66	37	0	6	70	7	72	1.049e-09	54	putative DnaJ homolog
jgi|Bigna1|85916|estExt_fgenesh1_pg.C_70017	ChlorV-3..282	42.4	0.424	125	65	0	990	1114	38	150	1.548e-17	83	putative HNH endonuclease
jgi|Bigna1|58084|fgenesh1_pm.52_#_13	ChlorV-1..032	42.4	0.424	146	83	0	1	146	2	146	1.945e-41	143	putative Ubiquitin-conjugating enzyme E2
jgi|Bigna1|50565|estExt_Genewise1.C_830012	ChlorV-1..277	42.4	0.424	360	206	0	1	360	9	366	1.353e-93	305	putative Helicase
jgi|Bigna1|50565|estExt_Genewise1.C_830012	ChlorV-2..291	42.3	0.423	369	212	0	1	369	9	376	7.176e-94	306	putative Helicase
jgi|Bigna1|32717|gw1.4.335.1	ChlorV-3..292	42.3	0.423	59	33	0	1	59	4	62	1.589e-12	55	putative DnaJ domain-containing protein
jgi|Bigna1|32713|gw1.16.169.1	ChlorV-4..293	42.3	0.423	52	29	0	2	53	3	53	1.046e-08	44	putative DnaJ domain-containing protein
jgi|Bigna1|32713|gw1.16.169.1	ChlorV-3..292	42.3	0.423	52	29	0	2	53	3	53	9.559e-09	44	putative DnaJ domain-containing protein
jgi|Bigna1|39682|e_gw1.34.61.1	ChlorV-4..293	42.3	0.423	59	32	0	7	65	4	60	7.605e-10	48	putative DnaJ domain-containing protein
jgi|Bigna1|32717|gw1.4.335.1	ChlorV-2..309	42.3	0.423	59	33	0	1	59	4	62	1.693e-12	55	putative DnaJ domain-containing protein
jgi|Bigna1|50565|estExt_Genewise1.C_830012	ChlorV-3..277	42.3	0.423	369	212	0	1	369	9	376	4.925e-94	306	putative Helicase
jgi|Bigna1|32717|gw1.4.335.1	ChlorV-4..293	42.3	0.423	59	33	0	1	59	4	62	1.739e-12	55	putative DnaJ domain-containing protein
jgi|Bigna1|68992|fgenesh1_pg.7_#_287	ChlorV-1..010	42.3	0.423	55	30	0	97	151	134	186	1.358e-05	41	putative Protein kinase
jgi|Bigna1|90685|estExt_fgenesh1_pg.C_760085	ChlorV-1..191	42.3	0.423	26	14	0	78	103	73	98	0.0008881	35	putative RING-finger-containing E3 ubiquitin ligase
jgi|Bigna1|39682|e_gw1.34.61.1	ChlorV-3..292	42.3	0.423	59	32	0	7	65	4	60	6.95e-10	48	putative DnaJ domain-containing protein
jgi|Bigna1|32713|gw1.16.169.1	ChlorV-2..309	42.3	0.423	52	29	0	2	53	3	53	1.018e-08	44	putative DnaJ domain-containing protein
jgi|Bigna1|39682|e_gw1.34.61.1	ChlorV-2..309	42.3	0.423	59	32	0	7	65	4	60	7.403e-10	48	putative DnaJ domain-containing protein
jgi|Bigna1|50565|estExt_Genewise1.C_830012	ChlorV-4..275	42.3	0.423	369	212	0	1	369	9	376	7.372e-94	306	putative Helicase
jgi|Bigna1|77257|fgenesh1_pg.46_#_134	ChlorV-4..045	42.2	0.422	45	24	0	249	293	90	132	0.0001552	39	putative Protein kinase
jgi|Bigna1|77257|fgenesh1_pg.46_#_134	ChlorV-2..048	42.2	0.422	45	24	0	249	293	90	132	0.0001511	39	putative Protein kinase
jgi|Bigna1|68664|fgenesh1_pg.6_#_332	ChlorV-4..165	42.1	0.421	64	35	0	24	87	13	74	1.708e-07	48	putative DnaJ domain-containing protein
jgi|Bigna1|44028|e_gw1.87.27.1	ChlorV-1..115	42.1	0.421	152	87	0	62	213	109	260	4.341e-35	128
jgi|Bigna1|137826|aug1.41_g12534	ChlorV-3..040	42.1	0.421	81	45	0	194	274	93	171	4.61e-11	59	putative Protein kinase
jgi|Bigna1|53710|estExt_Genewise1Plus.C_230070	ChlorV-1..009	42.1	0.421	38	21	0	300	337	3	39	0.0007952	36	putative RING-finger-containing E3 ubiquitin ligase
jgi|Bigna1|68664|fgenesh1_pg.6_#_332	ChlorV-2..175	42.1	0.421	64	35	0	24	87	13	74	1.663e-07	48	putative DnaJ domain-containing protein
jgi|Bigna1|26128|gw1.63.32.1	ChlorV-1..047	42.1	0.421	38	21	0	123	160	97	133	4.792e-05	37	putative Protein kinase
jgi|Bigna1|86345|estExt_fgenesh1_pg.C_90348	ChlorV-2..024	42	0.42	49	27	0	61	108	22	70	1.513e-07	46	putative DnaJ homolog
jgi|Bigna1|86345|estExt_fgenesh1_pg.C_90348	ChlorV-4..021	42	0.42	49	27	0	61	108	22	70	1.554e-07	46	putative DnaJ homolog
jgi|Bigna1|88754|estExt_fgenesh1_pg.C_370109	ChlorV-1..010	42	0.42	48	27	0	717	763	126	173	3.359e-05	42	putative Protein kinase
jgi|Bigna1|40117|e_gw1.39.109.1	ChlorV-3..345	42	0.42	97	54	0	15	108	3	99	3.022e-17	71
jgi|Bigna1|32363|gw1.17.217.1	ChlorV-3..277	42	0.42	69	39	0	1	69	268	336	2.785e-18	72	putative Helicase
jgi|Bigna1|44028|e_gw1.87.27.1	ChlorV-2..265	42	0.42	119	68	0	60	178	63	181	5.666e-27	104	putative DUF285 domain-containing protein/bacterial surface protein 26-residue repeat
jgi|Bigna1|44028|e_gw1.87.27.1	ChlorV-4..250	42	0.42	119	68	0	60	178	63	181	7.941e-27	104	putative DUF285 domain-containing protein/bacterial surface protein 26-residue repeat
jgi|Bigna1|86345|estExt_fgenesh1_pg.C_90348	ChlorV-1..015	42	0.42	49	27	0	61	108	22	70	1.525e-07	46	putative DnaJ homolog
jgi|Bigna1|36680|e_gw1.15.129.1	ChlorV-3..169	41.9	0.419	62	34	0	4	65	15	74	1.26e-07	43	putative DnaJ domain-containing protein
jgi|Bigna1|89042|estExt_fgenesh1_pg.C_420149	ChlorV-1..173	41.9	0.419	62	33	0	189	250	15	72	1.282e-06	46	putative DnaJ domain-containing protein
jgi|Bigna1|140541|aug1.56_g15249	ChlorV-1..009	41.8	0.418	43	24	0	25	67	3	44	0.0001221	38	putative RING-finger-containing E3 ubiquitin ligase
jgi|Bigna1|138666|aug1.46_g13374	ChlorV-4..049	41.8	0.418	43	24	0	383	425	88	130	4.742e-07	46	putative Protein kinase
jgi|Bigna1|86308|estExt_fgenesh1_pg.C_90248	ChlorV-1..010	41.8	0.418	43	22	0	225	263	131	173	1.892e-05	41	putative Protein kinase
jgi|Bigna1|79851|fgenesh1_pg.65_#_132	ChlorV-1..277	41.8	0.418	55	31	0	86	140	268	322	5.228e-10	53	putative Helicase
jgi|Bigna1|138666|aug1.46_g13374	ChlorV-1..054	41.8	0.418	43	24	0	383	425	88	130	4.653e-07	46	putative Protein kinase
jgi|Bigna1|144771|aug1.91_g19479	ChlorV-3..336	41.8	0.418	42	24	0	238	279	177	218	7.173e-06	42	putative DNA repair protein Rad5/Rad8
jgi|Bigna1|80174|fgenesh1_pg.68_#_48	ChlorV-3..040	41.8	0.418	55	31	0	36	89	79	133	1.293e-07	48	putative Protein kinase
jgi|Bigna1|138666|aug1.46_g13374	ChlorV-2..052	41.8	0.418	43	24	0	383	425	88	130	4.616e-07	46	putative Protein kinase
jgi|Bigna1|138666|aug1.46_g13374	ChlorV-3..044	41.8	0.418	43	24	0	383	425	88	130	4.333e-07	46	putative Protein kinase
jgi|Bigna1|87567|estExt_fgenesh1_pg.C_210214	ChlorV-4..077	41.7	0.417	195	111	0	957	1147	451	645	4.467e-36	144	putative Ubiquitin-conjugating enzyme E2
jgi|Bigna1|87567|estExt_fgenesh1_pg.C_210214	ChlorV-2..080	41.7	0.417	195	111	0	957	1147	451	645	4.348e-36	144	putative Ubiquitin-conjugating enzyme E2
jgi|Bigna1|72285|fgenesh1_pg.19_#_81	ChlorV-4..034	41.7	0.417	146	83	0	4	149	2	145	1.007e-32	120	putative Ubiquitin-conjugating enzyme E2
jgi|Bigna1|72285|fgenesh1_pg.19_#_81	ChlorV-2..037	41.7	0.417	146	83	0	4	149	2	145	9.803e-33	120	putative Ubiquitin-conjugating enzyme E2
jgi|Bigna1|84709|fgenesh1_pg.233_#_2	ChlorV-4..021	41.7	0.417	67	36	0	5	66	8	74	3.545e-08	46	putative DnaJ homolog
jgi|Bigna1|84709|fgenesh1_pg.233_#_2	ChlorV-1..015	41.7	0.417	67	36	0	5	66	8	74	3.479e-08	46	putative DnaJ homolog
jgi|Bigna1|84709|fgenesh1_pg.233_#_2	ChlorV-2..024	41.7	0.417	67	36	0	5	66	8	74	3.451e-08	46	putative DnaJ homolog
jgi|Bigna1|72285|fgenesh1_pg.19_#_81	ChlorV-1..032	41.7	0.417	146	83	0	4	149	2	145	2.302e-34	124	putative Ubiquitin-conjugating enzyme E2
jgi|Bigna1|85916|estExt_fgenesh1_pg.C_70017	ChlorV-4..280	41.6	0.416	125	65	0	990	1114	38	150	5.098e-17	81	putative HNH endonuclease
jgi|Bigna1|55964|estExt_Genewise1Plus.C_780018	ChlorV-1..010	41.6	0.416	72	40	0	224	293	112	183	1.663e-08	51	putative Protein kinase
jgi|Bigna1|85916|estExt_fgenesh1_pg.C_70017	ChlorV-2..296	41.6	0.416	125	65	0	990	1114	38	150	4.962e-17	81	putative HNH endonuclease
jgi|Bigna1|86626|estExt_fgenesh1_pg.C_120099	ChlorV-1..010	41.6	0.416	48	26	0	221	268	127	172	0.0004625	37	putative Protein kinase
jgi|Bigna1|74527|fgenesh1_pg.29_#_136	ChlorV-3..018	41.6	0.416	48	27	0	802	849	21	68	0.0001781	39	putative DnaJ homolog
jgi|Bigna1|92114|estExt_fgenesh1_pm.C_30027	ChlorV-2..200	41.6	0.416	274	153	0	16	289	3	265	5.837e-58	200	putative Replication factor C subunit 4
jgi|Bigna1|84979|estExt_fgenesh1_pg.C_10524	ChlorV-4..045	41.6	0.416	83	43	0	3	85	95	169	2.469e-10	56	putative Protein kinase
jgi|Bigna1|51422|estExt_Genewise1Plus.C_10044	ChlorV-1..339	41.6	0.416	48	26	0	52	99	596	640	2.052e-08	49	putative DNA repair protein Rad5/Rad8
jgi|Bigna1|134857|aug1.27_g9565	ChlorV-1..010	41.6	0.416	60	33	0	5	64	99	155	9.472e-07	46	putative Protein kinase
jgi|Bigna1|90981|estExt_fgenesh1_pg.C_850007	ChlorV-1..004	41.6	0.416	232	130	0	167	389	41	272	1.095e-46	169	hypothetical protein
jgi|Bigna1|51422|estExt_Genewise1Plus.C_10044	ChlorV-3..336	41.6	0.416	48	26	0	52	99	181	225	2.566e-08	48	putative DNA repair protein Rad5/Rad8
jgi|Bigna1|84979|estExt_fgenesh1_pg.C_10524	ChlorV-2..048	41.6	0.416	83	43	0	3	85	95	169	2.403e-10	56	putative Protein kinase
jgi|Bigna1|47631|estExt_Genewise1.C_160109	ChlorV-3..169	41.5	0.415	65	36	0	20	82	14	78	4.541e-06	43	putative DnaJ domain-containing protein
jgi|Bigna1|42685|e_gw1.66.20.1	ChlorV-2..321	41.5	0.415	210	116	0	8	217	34	233	6.338e-51	175	putative ABH3-like DNA repair protein
jgi|Bigna1|42685|e_gw1.66.20.1	ChlorV-4..305	41.5	0.415	210	116	0	8	217	34	233	6.511e-51	175	putative ABH3-like DNA repair protein
jgi|Bigna1|42685|e_gw1.66.20.1	ChlorV-1..307	41.5	0.415	210	116	0	8	217	34	233	3.417e-51	176	putative ABH3-like DNA repair protein
jgi|Bigna1|21911|gw1.81.10.1	ChlorV-3..349	41.4	0.414	41	23	0	100	140	241	281	3.148e-05	39	putative Protein kinase
jgi|Bigna1|21911|gw1.81.10.1	ChlorV-2..369	41.4	0.414	41	23	0	100	140	241	281	3.354e-05	39	putative Protein kinase
jgi|Bigna1|134507|aug1.25_g9215	ChlorV-1..047	41.4	0.414	41	23	0	287	327	93	133	4.98e-06	43	putative Protein kinase
jgi|Bigna1|21911|gw1.81.10.1	ChlorV-4..353	41.4	0.414	41	23	0	100	140	241	281	3.445e-05	39	putative Protein kinase
jgi|Bigna1|21911|gw1.81.10.1	ChlorV-1..357	41.4	0.414	41	23	0	100	140	241	281	3.381e-05	39	putative Protein kinase
jgi|Bigna1|70328|fgenesh1_pg.11_#_219	ChlorV-2..232	41.4	0.414	318	168	0	111	428	8	294	1.419e-67	243	putative ABC transporter
jgi|Bigna1|26128|gw1.63.32.1	ChlorV-4..075	41.4	0.414	40	22	0	123	162	289	326	0.0003919	34	putative Protein kinase
jgi|Bigna1|26128|gw1.63.32.1	ChlorV-2..078	41.4	0.414	40	22	0	123	162	289	326	0.0003815	34	putative Protein kinase
jgi|Bigna1|70328|fgenesh1_pg.11_#_219	ChlorV-3..223	41.4	0.414	318	168	0	111	428	8	294	1.786e-67	243
jgi|Bigna1|70328|fgenesh1_pg.11_#_219	ChlorV-1..225	41.3	0.413	635	355	0	111	745	8	613	4.967e-152	496	putative ABC transporter
jgi|Bigna1|127418|aug1.4_g2126	ChlorV-2..309	41.3	0.413	46	25	0	7	52	19	62	9.814e-06	38	putative DnaJ domain-containing protein
jgi|Bigna1|68992|fgenesh1_pg.7_#_287	ChlorV-1..047	41.3	0.413	87	48	0	100	186	103	185	3.246e-16	74	putative Protein kinase
jgi|Bigna1|146176|aug1.110_g20884	ChlorV-1..339	41.3	0.413	46	26	0	15	60	593	638	8.565e-07	46	putative DNA repair protein Rad5/Rad8
jgi|Bigna1|127418|aug1.4_g2126	ChlorV-4..293	41.3	0.413	46	25	0	7	52	19	62	1.008e-05	38	putative DnaJ domain-containing protein
jgi|Bigna1|68992|fgenesh1_pg.7_#_287	ChlorV-3..040	41.3	0.413	87	48	0	100	186	103	185	5.44e-16	74	putative Protein kinase
jgi|Bigna1|127418|aug1.4_g2126	ChlorV-3..292	41.3	0.413	46	25	0	7	52	19	62	9.212e-06	38	putative DnaJ domain-containing protein
jgi|Bigna1|138922|aug1.47_g13630	ChlorV-3..040	41.3	0.413	45	25	0	193	236	85	129	0.0002081	36	putative Protein kinase
jgi|Bigna1|87567|estExt_fgenesh1_pg.C_210214	ChlorV-1..077	41.2	0.412	195	112	0	957	1147	451	645	2.291e-35	142	putative Ubiquitin-conjugating enzyme E2
jgi|Bigna1|70328|fgenesh1_pg.11_#_219	ChlorV-4..219	41.2	0.412	630	353	0	111	740	8	608	5.256e-150	490	putative ABC transporter
jgi|Bigna1|86541|estExt_fgenesh1_pg.C_110157	ChlorV-1..015	41.2	0.412	107	60	0	13	119	1	103	1.867e-18	83	putative DnaJ homolog
jgi|Bigna1|68664|fgenesh1_pg.6_#_332	ChlorV-3..169	41.2	0.412	63	35	0	24	86	13	73	3.621e-07	46	putative DnaJ domain-containing protein
jgi|Bigna1|140458|aug1.56_g15166	ChlorV-4..021	41.1	0.411	68	37	0	42	109	8	71	2.101e-08	49	putative DnaJ homolog
jgi|Bigna1|133161|aug1.20_g7869	ChlorV-1..176	41.1	0.411	51	29	0	75	125	217	267	0.0007791	33	hypothetical protein
jgi|Bigna1|142034|aug1.66_g16742	ChlorV-4..045	41.1	0.411	34	19	0	193	225	148	181	0.0003752	37	putative Protein kinase
jgi|Bigna1|24098|gw1.62.38.1	ChlorV-2..265	41.1	0.411	119	69	0	1	119	64	181	1.231e-25	97	putative DUF285 domain-containing protein/bacterial surface protein 26-residue repeat
jgi|Bigna1|131474|aug1.14_g6182	ChlorV-4..275	41.1	0.411	51	29	0	37	87	291	341	1.725e-11	55	putative Helicase
jgi|Bigna1|140458|aug1.56_g15166	ChlorV-1..015	41.1	0.411	68	37	0	42	109	8	71	2.061e-08	49	putative DnaJ homolog
jgi|Bigna1|142034|aug1.66_g16742	ChlorV-2..048	41.1	0.411	34	19	0	193	225	148	181	0.0003652	37	putative Protein kinase
jgi|Bigna1|24098|gw1.62.38.1	ChlorV-4..250	41.1	0.411	119	69	0	1	119	64	181	1.732e-25	97	putative DUF285 domain-containing protein/bacterial surface protein 26-residue repeat
jgi|Bigna1|86541|estExt_fgenesh1_pg.C_110157	ChlorV-2..024	41.1	0.411	105	59	0	13	117	1	101	4.392e-18	81	putative DnaJ homolog
jgi|Bigna1|140458|aug1.56_g15166	ChlorV-2..024	41.1	0.411	68	37	0	42	109	8	71	2.045e-08	49	putative DnaJ homolog
jgi|Bigna1|131474|aug1.14_g6182	ChlorV-1..277	41.1	0.411	51	29	0	37	87	291	341	5.96e-11	53	putative Helicase
jgi|Bigna1|86541|estExt_fgenesh1_pg.C_110157	ChlorV-4..021	41.1	0.411	105	59	0	13	117	1	101	4.512e-18	81	putative DnaJ homolog
jgi|Bigna1|131474|aug1.14_g6182	ChlorV-2..291	41.1	0.411	51	29	0	37	87	291	341	1.679e-11	55	putative Helicase
jgi|Bigna1|131474|aug1.14_g6182	ChlorV-3..277	41.1	0.411	51	29	0	37	87	291	341	1.576e-11	55	putative Helicase
jgi|Bigna1|143483|aug1.79_g18191	ChlorV-4..338	41	0.41	56	31	0	327	379	596	651	0.000294	38	putative DNA repair protein Rad5/Rad8
jgi|Bigna1|24098|gw1.62.38.1	ChlorV-1..115	41	0.41	146	85	0	5	150	187	331	1.466e-33	120
jgi|Bigna1|26466|gw1.9.156.1	ChlorV-4..338	41	0.41	39	22	0	29	67	596	634	6.296e-05	34	putative DNA repair protein Rad5/Rad8
jgi|Bigna1|86790|estExt_fgenesh1_pg.C_130250	ChlorV-3..336	41	0.41	54	30	0	35	88	175	226	1.056e-07	48	putative DNA repair protein Rad5/Rad8
jgi|Bigna1|143483|aug1.79_g18191	ChlorV-2..354	41	0.41	56	31	0	327	379	596	651	0.0002862	38	putative DNA repair protein Rad5/Rad8
jgi|Bigna1|26466|gw1.9.156.1	ChlorV-2..354	41	0.41	39	22	0	29	67	596	634	6.129e-05	34	putative DNA repair protein Rad5/Rad8
jgi|Bigna1|143483|aug1.79_g18191	ChlorV-1..339	41	0.41	56	31	0	327	379	596	651	0.0002885	38	putative DNA repair protein Rad5/Rad8
jgi|Bigna1|86790|estExt_fgenesh1_pg.C_130250	ChlorV-1..339	41	0.41	54	30	0	35	88	590	641	1.134e-07	48	putative DNA repair protein Rad5/Rad8
jgi|Bigna1|143483|aug1.79_g18191	ChlorV-3..336	41	0.41	56	31	0	327	379	181	236	0.0003546	37	putative DNA repair protein Rad5/Rad8
jgi|Bigna1|91762|estExt_fgenesh1_pg.C_1170029	ChlorV-2..373	41	0.41	39	22	0	348	386	4	41	0.0003332	37	putative Zn-finger protein
jgi|Bigna1|91762|estExt_fgenesh1_pg.C_1170029	ChlorV-4..358	41	0.41	39	22	0	348	386	4	41	0.0003423	37	putative Zn-finger protein
jgi|Bigna1|91762|estExt_fgenesh1_pg.C_1170029	ChlorV-3..353	41	0.41	39	22	0	348	386	4	41	0.0003128	37	putative Zn-finger protein
jgi|Bigna1|84709|fgenesh1_pg.233_#_2	ChlorV-3..018	40.9	0.409	66	35	0	5	65	8	73	2.089e-07	43	putative DnaJ homolog
jgi|Bigna1|35245|e_gw1.8.158.1	ChlorV-2..048	40.9	0.409	105	55	0	253	357	92	185	8.579e-14	68	putative Protein kinase
jgi|Bigna1|86541|estExt_fgenesh1_pg.C_110157	ChlorV-1..292	40.9	0.409	61	34	0	21	81	5	63	2.403e-08	50	putative DnaJ domain-containing protein
jgi|Bigna1|128017|aug1.5_g2725	ChlorV-3..292	40.9	0.409	61	35	0	58	118	4	63	3.468e-09	53	putative DnaJ domain-containing protein
jgi|Bigna1|47631|estExt_Genewise1.C_160109	ChlorV-1..292	40.9	0.409	61	34	0	19	76	2	62	1.722e-07	48	putative DnaJ domain-containing protein
jgi|Bigna1|128017|aug1.5_g2725	ChlorV-4..293	40.9	0.409	61	35	0	58	118	4	63	3.795e-09	53	putative DnaJ domain-containing protein
jgi|Bigna1|88078|estExt_fgenesh1_pg.C_270208	ChlorV-3..336	40.9	0.409	43	25	0	286	328	181	223	2.644e-05	40	putative DNA repair protein Rad5/Rad8
jgi|Bigna1|140734|aug1.58_g15442	ChlorV-3..078	40.9	0.409	44	25	0	4	47	83	126	7.112e-07	39	putative Ankyrin repeat protein
jgi|Bigna1|128017|aug1.5_g2725	ChlorV-2..309	40.9	0.409	61	35	0	58	118	4	63	3.695e-09	53	putative DnaJ domain-containing protein
jgi|Bigna1|88078|estExt_fgenesh1_pg.C_270208	ChlorV-2..354	40.9	0.409	43	25	0	286	328	596	638	4.942e-05	39	putative DNA repair protein Rad5/Rad8
jgi|Bigna1|88078|estExt_fgenesh1_pg.C_270208	ChlorV-4..338	40.9	0.409	43	25	0	286	328	596	638	5.076e-05	39	putative DNA repair protein Rad5/Rad8
jgi|Bigna1|35245|e_gw1.8.158.1	ChlorV-4..045	40.9	0.409	105	55	0	253	357	92	185	8.813e-14	68	putative Protein kinase
jgi|Bigna1|32697|gw1.50.126.1	ChlorV-1..173	40.9	0.409	61	35	0	9	69	15	74	5.313e-07	40	putative DnaJ domain-containing protein
jgi|Bigna1|27338|gw1.126.17.1	ChlorV-2..175	40.8	0.408	49	27	0	9	57	26	72	2.906e-07	40	putative DnaJ domain-containing protein
jgi|Bigna1|27338|gw1.126.17.1	ChlorV-4..165	40.8	0.408	49	27	0	9	57	26	72	2.985e-07	40	putative DnaJ domain-containing protein
jgi|Bigna1|21660|gw1.15.29.1	ChlorV-4..021	40.8	0.408	71	41	0	1	70	2	72	8.045e-10	55	putative DnaJ homolog
jgi|Bigna1|21660|gw1.15.29.1	ChlorV-2..024	40.8	0.408	71	41	0	1	70	2	72	7.832e-10	55	putative DnaJ homolog
jgi|Bigna1|21660|gw1.15.29.1	ChlorV-3..018	40.8	0.408	71	41	0	1	70	2	72	5.532e-10	55	putative DnaJ homolog
jgi|Bigna1|139510|aug1.51_g14218	ChlorV-1..015	40.7	0.407	54	30	0	18	69	11	64	4.129e-08	46	putative DnaJ homolog
jgi|Bigna1|21596|gw1.49.32.1	ChlorV-1..357	40.7	0.407	53	27	0	106	158	124	169	2.236e-06	43	putative Protein kinase
jgi|Bigna1|139510|aug1.51_g14218	ChlorV-3..018	40.7	0.407	54	30	0	18	69	11	64	3.845e-08	46	putative DnaJ homolog
jgi|Bigna1|21996|gw1.6.71.1	ChlorV-1..357	40.7	0.407	52	30	0	162	213	244	295	0.0002902	36	putative Protein kinase
jgi|Bigna1|40117|e_gw1.39.109.1	ChlorV-1..353	40.7	0.407	100	57	0	12	108	119	218	6.099e-17	70	putative Protein phosphatase 2C
jgi|Bigna1|139510|aug1.51_g14218	ChlorV-2..024	40.7	0.407	54	30	0	18	69	11	64	4.096e-08	46	putative DnaJ homolog
jgi|Bigna1|139510|aug1.51_g14218	ChlorV-4..021	40.7	0.407	54	30	0	18	69	11	64	4.208e-08	46	putative DnaJ homolog
jgi|Bigna1|54764|estExt_Genewise1Plus.C_430001	ChlorV-1..307	40.6	0.406	117	69	0	41	157	117	233	3.016e-26	100	putative ABH3-like DNA repair protein
jgi|Bigna1|54764|estExt_Genewise1Plus.C_430001	ChlorV-2..321	40.6	0.406	117	69	0	41	157	117	233	2.992e-26	100	putative ABH3-like DNA repair protein
jgi|Bigna1|54764|estExt_Genewise1Plus.C_430001	ChlorV-3..303	40.6	0.406	117	69	0	41	157	68	184	2.809e-26	100	putative ABH3-like DNA repair protein
jgi|Bigna1|54764|estExt_Genewise1Plus.C_430001	ChlorV-4..305	40.6	0.406	117	69	0	41	157	117	233	3.074e-26	100	putative ABH3-like DNA repair protein
jgi|Bigna1|85079|estExt_fgenesh1_pg.C_20116	ChlorV-4..293	40.6	0.406	64	36	0	31	91	2	65	1.898e-08	51	putative DnaJ domain-containing protein
jgi|Bigna1|24098|gw1.62.38.1	ChlorV-1..116	40.6	0.406	150	88	0	3	152	109	257	1.781e-35	126	putative DUF285 domain-containing protein
jgi|Bigna1|85079|estExt_fgenesh1_pg.C_20116	ChlorV-3..292	40.6	0.406	64	36	0	31	91	2	65	1.735e-08	51	putative DnaJ domain-containing protein
jgi|Bigna1|21660|gw1.15.29.1	ChlorV-4..165	40.6	0.406	64	36	0	6	69	14	75	7.189e-07	45	putative DnaJ domain-containing protein
jgi|Bigna1|51940|estExt_Genewise1Plus.C_40164	ChlorV-1..173	40.6	0.406	59	34	0	18	76	15	72	3.309e-06	40	putative DnaJ domain-containing protein
jgi|Bigna1|21660|gw1.15.29.1	ChlorV-2..175	40.6	0.406	64	36	0	6	69	14	75	6.998e-07	45	putative DnaJ domain-containing protein
jgi|Bigna1|85079|estExt_fgenesh1_pg.C_20116	ChlorV-2..309	40.6	0.406	64	36	0	31	91	2	65	1.848e-08	51	putative DnaJ domain-containing protein
jgi|Bigna1|51940|estExt_Genewise1Plus.C_40164	ChlorV-2..175	40.6	0.406	59	34	0	18	76	15	72	2.423e-06	41	putative DnaJ domain-containing protein
jgi|Bigna1|51940|estExt_Genewise1Plus.C_40164	ChlorV-4..165	40.6	0.406	59	34	0	18	76	15	72	2.489e-06	41	putative DnaJ domain-containing protein
jgi|Bigna1|48197|estExt_Genewise1.C_230165	ChlorV-1..054	40.6	0.406	91	50	0	193	283	92	177	9.606e-19	84	putative Protein kinase
jgi|Bigna1|27309|gw1.2.200.1	ChlorV-2..024	40.5	0.405	69	39	0	3	71	4	70	1.938e-11	52	putative DnaJ homolog
jgi|Bigna1|90981|estExt_fgenesh1_pg.C_850007	ChlorV-2..009	40.5	0.405	233	132	0	167	389	52	284	1.036e-42	157	hypothetical protein
jgi|Bigna1|89042|estExt_fgenesh1_pg.C_420149	ChlorV-2..309	40.5	0.405	69	39	0	189	257	4	69	3.759e-09	54	putative DnaJ domain-containing protein
jgi|Bigna1|26109|gw1.1.283.1	ChlorV-2..261	40.5	0.405	37	21	0	49	85	115	151	0.0001635	34	putative Ankyrin repeat protein
jgi|Bigna1|27309|gw1.2.200.1	ChlorV-1..015	40.5	0.405	69	39	0	3	71	4	70	1.954e-11	52	putative DnaJ homolog
jgi|Bigna1|32363|gw1.17.217.1	ChlorV-1..277	40.5	0.405	69	40	0	1	69	268	336	1.067e-17	70	putative Helicase
jgi|Bigna1|27309|gw1.2.200.1	ChlorV-4..021	40.5	0.405	69	39	0	3	71	4	70	1.991e-11	52	putative DnaJ homolog
jgi|Bigna1|26109|gw1.1.283.1	ChlorV-4..246	40.5	0.405	37	21	0	49	85	115	151	0.000168	34	putative Ankyrin repeat protein
jgi|Bigna1|89042|estExt_fgenesh1_pg.C_420149	ChlorV-4..293	40.5	0.405	69	39	0	189	257	4	69	3.861e-09	54	putative DnaJ domain-containing protein
jgi|Bigna1|89042|estExt_fgenesh1_pg.C_420149	ChlorV-3..292	40.5	0.405	69	39	0	189	257	4	69	3.528e-09	54	putative DnaJ domain-containing protein
jgi|Bigna1|32363|gw1.17.217.1	ChlorV-4..275	40.5	0.405	69	40	0	1	69	268	336	1.494e-17	70	putative Helicase
jgi|Bigna1|137621|aug1.40_g12329	ChlorV-1..020	40.5	0.405	37	18	0	31	61	335	371	0.0002603	36	hypothetical protein
jgi|Bigna1|85652|estExt_fgenesh1_pg.C_50130	ChlorV-1..036	40.5	0.405	37	21	0	271	306	354	390	0.0002567	37	putative Protease
jgi|Bigna1|90008|estExt_fgenesh1_pg.C_600035	ChlorV-2..078	40.5	0.405	37	21	0	163	199	289	324	0.0002157	38	putative Protein kinase
jgi|Bigna1|90008|estExt_fgenesh1_pg.C_600035	ChlorV-4..075	40.5	0.405	37	21	0	163	199	289	324	0.0002216	38	putative Protein kinase
jgi|Bigna1|32363|gw1.17.217.1	ChlorV-2..291	40.5	0.405	69	40	0	1	69	268	336	1.455e-17	70	putative Helicase
jgi|Bigna1|90981|estExt_fgenesh1_pg.C_850007	ChlorV-4..008	40.5	0.405	233	132	0	167	389	39	271	1.064e-42	157	hypothetical protein
jgi|Bigna1|72724|fgenesh1_pg.21_#_51	ChlorV-1..054	40.4	0.404	89	52	0	305	393	88	176	1.62e-19	87	putative Protein kinase
jgi|Bigna1|44917|e_gw1.106.24.1	ChlorV-4..034	40.4	0.404	99	58	0	5	103	28	125	9.765e-21	81	putative Ubiquitin-conjugating enzyme E2
jgi|Bigna1|44917|e_gw1.106.24.1	ChlorV-3..028	40.4	0.404	99	58	0	5	103	28	125	6.507e-21	82	putative Ubiquitin-conjugating enzyme E2
jgi|Bigna1|87072|estExt_fgenesh1_pg.C_160156	ChlorV-4..223	40.4	0.404	180	105	0	64	243	1	178	4.31e-36	134	hypothetical protein
jgi|Bigna1|51653|estExt_Genewise1Plus.C_20154	ChlorV-1..401	40.4	0.404	140	82	0	59	197	3	142	1.736e-29	111	putative Deaminase
jgi|Bigna1|40496|e_gw1.44.170.1	ChlorV-1..047	40.4	0.404	89	51	0	51	139	97	183	4.613e-14	65	putative Protein kinase
jgi|Bigna1|44917|e_gw1.106.24.1	ChlorV-2..037	40.4	0.404	99	58	0	5	103	28	125	9.506e-21	81	putative Ubiquitin-conjugating enzyme E2
jgi|Bigna1|84979|estExt_fgenesh1_pg.C_10524	ChlorV-1..047	40.4	0.404	83	44	0	3	85	96	170	2.422e-10	56	putative Protein kinase
jgi|Bigna1|87072|estExt_fgenesh1_pg.C_160156	ChlorV-1..229	40.4	0.404	180	105	0	64	243	1	178	1.23e-36	135	hypothetical protein
jgi|Bigna1|87072|estExt_fgenesh1_pg.C_160156	ChlorV-2..238	40.4	0.404	180	105	0	64	243	1	178	4.196e-36	134	hypothetical protein
jgi|Bigna1|86196|estExt_fgenesh1_pg.C_80295	ChlorV-1..362	40.4	0.404	41	21	0	346	386	4	40	0.0003358	37	putative Zn-finger protein
jgi|Bigna1|138654|aug1.46_g13362	ChlorV-4..293	40.3	0.403	62	35	0	442	503	4	62	6.74e-07	46	putative DnaJ domain-containing protein
jgi|Bigna1|142458|aug1.70_g17166	ChlorV-4..183	40.3	0.403	56	31	0	158	213	107	159	6.644e-07	44	putative Transcription factor S-II
jgi|Bigna1|142458|aug1.70_g17166	ChlorV-3..185	40.3	0.403	56	31	0	158	213	107	159	8.135e-07	44	putative Transcription factor S-II
jgi|Bigna1|33120|e_gw1.1.174.1	ChlorV-1..010	40.3	0.403	52	28	0	62	109	127	178	0.0002079	36	putative Protein kinase
jgi|Bigna1|78708|fgenesh1_pg.56_#_103	ChlorV-2..309	40.3	0.403	62	36	0	113	174	1	62	4.964e-08	49	putative DnaJ domain-containing protein
jgi|Bigna1|138654|aug1.46_g13362	ChlorV-2..309	40.3	0.403	62	35	0	442	503	4	62	6.561e-07	46	putative DnaJ domain-containing protein
jgi|Bigna1|138654|aug1.46_g13362	ChlorV-3..292	40.3	0.403	62	35	0	442	503	4	62	6.159e-07	46	putative DnaJ domain-containing protein
jgi|Bigna1|84825|estExt_fgenesh1_pg.C_10149	ChlorV-3..040	40.3	0.403	57	33	0	206	262	79	135	1.151e-07	48	putative Protein kinase
jgi|Bigna1|78708|fgenesh1_pg.56_#_103	ChlorV-3..292	40.3	0.403	62	36	0	113	174	1	62	4.66e-08	49	putative DnaJ domain-containing protein
jgi|Bigna1|78708|fgenesh1_pg.56_#_103	ChlorV-1..292	40.3	0.403	62	36	0	113	174	1	62	1.209e-08	51	putative DnaJ domain-containing protein
jgi|Bigna1|89042|estExt_fgenesh1_pg.C_420149	ChlorV-3..169	40.3	0.403	62	34	0	189	250	15	72	1.575e-06	45	putative DnaJ domain-containing protein
jgi|Bigna1|78708|fgenesh1_pg.56_#_103	ChlorV-4..293	40.3	0.403	62	36	0	113	174	1	62	5.099e-08	49	putative DnaJ domain-containing protein
jgi|Bigna1|87998|estExt_fgenesh1_pg.C_270015	ChlorV-3..028	40.3	0.403	109	63	0	46	154	38	144	3.606e-24	93	putative Ubiquitin-conjugating enzyme E2
jgi|Bigna1|80693|fgenesh1_pg.73_#_61	ChlorV-1..292	40.2	0.402	67	39	0	29	95	4	69	6.747e-10	53	putative DnaJ domain-containing protein
jgi|Bigna1|80693|fgenesh1_pg.73_#_61	ChlorV-4..293	40.2	0.402	67	39	0	29	95	4	69	4.647e-11	57	putative DnaJ domain-containing protein
jgi|Bigna1|44028|e_gw1.87.27.1	ChlorV-1..116	40.2	0.402	159	94	0	55	213	101	259	3.563e-36	131	putative DUF285 domain-containing protein
jgi|Bigna1|25004|gw1.114.34.1	ChlorV-2..021	40.2	0.402	77	45	0	25	101	964	1040	2.295e-14	63
jgi|Bigna1|80693|fgenesh1_pg.73_#_61	ChlorV-3..292	40.2	0.402	67	39	0	29	95	4	69	4.247e-11	57	putative DnaJ domain-containing protein
jgi|Bigna1|25004|gw1.114.34.1	ChlorV-4..018	40.2	0.402	77	45	0	25	101	964	1040	2.357e-14	63	putative Helicase
jgi|Bigna1|80693|fgenesh1_pg.73_#_61	ChlorV-2..309	40.2	0.402	67	39	0	29	95	4	69	4.524e-11	57	putative DnaJ domain-containing protein
jgi|Bigna1|25004|gw1.114.34.1	ChlorV-1..012	40.2	0.402	77	45	0	25	101	964	1040	6.572e-15	65	putative Helicase
jgi|Bigna1|90981|estExt_fgenesh1_pg.C_850007	ChlorV-3..008	40.1	0.401	233	133	0	167	389	45	277	3.288e-42	155	hypothetical protein
jgi|Bigna1|26287|gw1.56.59.1	ChlorV-1..339	40.1	0.401	122	69	0	1	117	677	798	5.822e-22	85	putative DNA repair protein Rad5/Rad8
jgi|Bigna1|26466|gw1.9.156.1	ChlorV-1..009	40	0.4	40	23	0	29	68	3	41	5.194e-07	40	putative RING-finger-containing E3 ubiquitin ligase
jgi|Bigna1|79851|fgenesh1_pg.65_#_132	ChlorV-2..291	40	0.4	55	32	0	86	140	268	322	1.288e-09	51	putative Helicase
jgi|Bigna1|61809|fgenesh1_kg.26_#_71_#_3393_1_CFAO_EXTA	ChlorV-4..338	40	0.4	40	23	0	19	58	596	635	8.757e-07	43	putative DNA repair protein Rad5/Rad8
jgi|Bigna1|89042|estExt_fgenesh1_pg.C_420149	ChlorV-1..292	40	0.4	65	37	0	189	253	4	65	1.841e-07	48	putative DnaJ domain-containing protein
jgi|Bigna1|36680|e_gw1.15.129.1	ChlorV-4..165	40	0.4	78	41	0	4	73	15	92	3.129e-09	48	putative DnaJ domain-containing protein
jgi|Bigna1|61809|fgenesh1_kg.26_#_71_#_3393_1_CFAO_EXTA	ChlorV-3..336	40	0.4	50	27	0	13	58	171	220	2.44e-07	45	putative DNA repair protein Rad5/Rad8
jgi|Bigna1|80136|fgenesh1_pg.68_#_10	ChlorV-1..054	40	0.4	50	29	0	199	248	82	130	3.326e-06	44	putative Protein kinase
jgi|Bigna1|77257|fgenesh1_pg.46_#_134	ChlorV-1..047	40	0.4	45	25	0	249	293	91	133	0.0001155	39	putative Protein kinase
jgi|Bigna1|80693|fgenesh1_pg.73_#_61	ChlorV-1..173	40	0.4	60	34	0	29	88	15	72	1.14e-05	40	putative DnaJ domain-containing protein
jgi|Bigna1|80136|fgenesh1_pg.68_#_10	ChlorV-4..049	40	0.4	50	29	0	199	248	82	130	1.116e-06	46	putative Protein kinase
jgi|Bigna1|80136|fgenesh1_pg.68_#_10	ChlorV-2..052	40	0.4	50	29	0	199	248	82	130	1.086e-06	46	putative Protein kinase
jgi|Bigna1|125887|aug1.1_g595	ChlorV-2..078	40	0.4	35	20	0	4	38	292	326	3.352e-05	38	putative Protein kinase
jgi|Bigna1|135000|aug1.27_g9708	ChlorV-3..353	40	0.4	40	23	0	2814	2853	4	43	0.0005859	39	putative Zn-finger protein
jgi|Bigna1|32697|gw1.50.126.1	ChlorV-2..175	40	0.4	60	35	0	9	68	15	73	7.256e-07	39	putative DnaJ domain-containing protein
jgi|Bigna1|36003|e_gw1.12.227.1	ChlorV-1..215	40	0.4	85	49	0	19	103	40	122	1.981e-13	60	putative Thioredoxin
jgi|Bigna1|91125|estExt_fgenesh1_pg.C_890043	ChlorV-3..040	40	0.4	40	23	0	130	169	143	182	0.0009327	36	putative Protein kinase
jgi|Bigna1|135000|aug1.27_g9708	ChlorV-2..373	40	0.4	40	23	0	2814	2853	4	43	0.0006241	39	putative Zn-finger protein
jgi|Bigna1|33409|e_gw1.2.208.1	ChlorV-3..018	40	0.4	60	34	0	11	70	8	64	7.3e-06	38	putative DnaJ homolog
jgi|Bigna1|91294|estExt_fgenesh1_pg.C_950066	ChlorV-2..354	40	0.4	69	38	0	199	262	731	799	2.033e-09	53	putative DNA repair protein Rad5/Rad8
jgi|Bigna1|79851|fgenesh1_pg.65_#_132	ChlorV-3..277	40	0.4	55	32	0	86	140	268	322	1.209e-09	51	putative Helicase
jgi|Bigna1|86345|estExt_fgenesh1_pg.C_90348	ChlorV-3..018	40	0.4	49	28	0	61	108	22	70	4.525e-07	45	putative DnaJ homolog
jgi|Bigna1|33409|e_gw1.2.208.1	ChlorV-2..024	40	0.4	60	34	0	11	70	8	64	7.776e-06	38	putative DnaJ homolog
jgi|Bigna1|61809|fgenesh1_kg.26_#_71_#_3393_1_CFAO_EXTA	ChlorV-2..354	40	0.4	40	23	0	19	58	596	635	8.524e-07	43	putative DNA repair protein Rad5/Rad8
jgi|Bigna1|125887|aug1.1_g595	ChlorV-4..075	40	0.4	35	20	0	4	38	292	326	3.443e-05	38	putative Protein kinase
jgi|Bigna1|85871|estExt_fgenesh1_pg.C_60318	ChlorV-4..075	40	0.4	40	23	0	152	191	286	324	0.0002948	38	putative Protein kinase
jgi|Bigna1|86162|estExt_fgenesh1_pg.C_80219	ChlorV-3..226	40	0.4	60	35	0	698	756	361	420	1.314e-06	46	putative Helicase
jgi|Bigna1|36680|e_gw1.15.129.1	ChlorV-2..175	40	0.4	78	41	0	4	73	15	92	3.046e-09	48	putative DnaJ domain-containing protein
jgi|Bigna1|135000|aug1.27_g9708	ChlorV-4..358	40	0.4	40	23	0	2814	2853	4	43	0.0006411	39	putative Zn-finger protein
jgi|Bigna1|85871|estExt_fgenesh1_pg.C_60318	ChlorV-2..078	40	0.4	40	23	0	152	191	286	324	0.000287	38	putative Protein kinase
jgi|Bigna1|32697|gw1.50.126.1	ChlorV-4..165	40	0.4	60	35	0	9	68	15	73	7.453e-07	39	putative DnaJ domain-containing protein
jgi|Bigna1|79851|fgenesh1_pg.65_#_132	ChlorV-4..275	40	0.4	55	32	0	86	140	268	322	1.324e-09	51	putative Helicase
jgi|Bigna1|33409|e_gw1.2.208.1	ChlorV-1..015	40	0.4	60	34	0	11	70	8	64	7.838e-06	38	putative DnaJ homolog
jgi|Bigna1|91294|estExt_fgenesh1_pg.C_950066	ChlorV-3..336	40	0.4	69	38	0	199	262	316	384	1.908e-09	53	putative DNA repair protein Rad5/Rad8
jgi|Bigna1|140226|aug1.55_g14934	ChlorV-4..165	40	0.4	65	34	0	390	454	15	72	0.000823	36	putative DnaJ domain-containing protein
jgi|Bigna1|76564|fgenesh1_pg.42_#_42	ChlorV-1..015	40	0.4	55	32	0	276	330	20	74	7.378e-05	39	putative DnaJ homolog
jgi|Bigna1|33409|e_gw1.2.208.1	ChlorV-4..021	40	0.4	60	34	0	11	70	8	64	7.988e-06	38	putative DnaJ homolog
jgi|Bigna1|140226|aug1.55_g14934	ChlorV-2..175	40	0.4	65	34	0	390	454	15	72	0.0008011	36	putative DnaJ domain-containing protein
jgi|Bigna1|83046|fgenesh1_pg.101_#_20	ChlorV-1..010	40	0.4	45	26	0	119	163	119	163	6.873e-07	46	putative Protein kinase
jgi|Bigna1|76564|fgenesh1_pg.42_#_42	ChlorV-2..024	40	0.4	55	32	0	276	330	20	74	7.32e-05	39	putative DnaJ homolog
jgi|Bigna1|91294|estExt_fgenesh1_pg.C_950066	ChlorV-1..339	40	0.4	69	38	0	199	262	731	799	1.539e-09	53	putative DNA repair protein Rad5/Rad8
jgi|Bigna1|76564|fgenesh1_pg.42_#_42	ChlorV-4..021	40	0.4	55	32	0	276	330	20	74	7.52e-05	39	putative DnaJ homolog
jgi|Bigna1|87567|estExt_fgenesh1_pg.C_210214	ChlorV-3..067	39.8	0.398	220	127	0	936	1147	220	439	1.355e-36	146	putative Ubiquitin-conjugating enzyme E2
jgi|Bigna1|88777|estExt_fgenesh1_pg.C_380026	ChlorV-3..169	39.7	0.397	68	39	0	110	177	12	77	1.769e-07	49	putative DnaJ domain-containing protein
jgi|Bigna1|36615|e_gw1.15.16.1	ChlorV-1..054	39.7	0.397	94	49	0	36	129	82	164	2.024e-14	64	putative Protein kinase
jgi|Bigna1|87526|estExt_fgenesh1_pg.C_210121	ChlorV-1..292	39.7	0.397	83	43	0	31	113	4	75	1.717e-07	48	putative DnaJ domain-containing protein
jgi|Bigna1|88777|estExt_fgenesh1_pg.C_380026	ChlorV-1..173	39.7	0.397	68	39	0	110	177	12	77	2.505e-07	48	putative DnaJ domain-containing protein
jgi|Bigna1|88777|estExt_fgenesh1_pg.C_380026	ChlorV-2..175	39.7	0.397	68	39	0	110	177	12	77	1.085e-07	49	putative DnaJ domain-containing protein
jgi|Bigna1|88777|estExt_fgenesh1_pg.C_380026	ChlorV-4..165	39.7	0.397	68	39	0	110	177	12	77	1.114e-07	49	putative DnaJ domain-containing protein
jgi|Bigna1|92114|estExt_fgenesh1_pm.C_30027	ChlorV-4..190	39.6	0.396	315	182	0	16	330	3	305	6.001e-63	214	putative Replication factor C subunit 4
jgi|Bigna1|92114|estExt_fgenesh1_pm.C_30027	ChlorV-3..192	39.6	0.396	315	182	0	16	330	3	305	1.022e-62	214	putative Replication factor C subunit 4
jgi|Bigna1|128017|aug1.5_g2725	ChlorV-4..165	39.6	0.396	63	36	0	58	120	15	75	3.455e-07	46	putative DnaJ domain-containing protein
jgi|Bigna1|140899|aug1.59_g15607	ChlorV-1..010	39.6	0.396	53	31	0	223	275	103	155	2.619e-05	42	putative Protein kinase
jgi|Bigna1|138922|aug1.47_g13630	ChlorV-4..045	39.6	0.396	51	29	0	186	236	80	128	0.0001713	37	putative Protein kinase
jgi|Bigna1|128017|aug1.5_g2725	ChlorV-2..175	39.6	0.396	63	36	0	58	120	15	75	3.363e-07	46	putative DnaJ domain-containing protein
jgi|Bigna1|41345|e_gw1.51.12.1	ChlorV-1..180	39.6	0.396	302	170	0	1	302	162	443	4.704e-62	210	putative Dihydrofolate reductase
jgi|Bigna1|68924|fgenesh1_pg.7_#_219	ChlorV-1..277	39.6	0.396	53	31	0	531	583	289	341	1.353e-05	42	putative Helicase
jgi|Bigna1|138922|aug1.47_g13630	ChlorV-2..048	39.6	0.396	51	29	0	186	236	80	128	0.0001668	37	putative Protein kinase
jgi|Bigna1|80174|fgenesh1_pg.68_#_48	ChlorV-1..010	39.6	0.396	58	32	0	37	90	115	172	8.426e-09	52	putative Protein kinase
jgi|Bigna1|131660|aug1.15_g6368	ChlorV-2..018	39.5	0.395	43	25	0	95	137	7	48	0.0003311	36	hypothetical protein
jgi|Bigna1|47740|estExt_Genewise1.C_170143	ChlorV-3..345	39.5	0.395	143	84	0	152	291	1	143	9.937e-23	94
jgi|Bigna1|78740|fgenesh1_pg.56_#_135	ChlorV-2..354	39.5	0.395	48	28	0	309	356	596	643	3.441e-07	47	putative DNA repair protein Rad5/Rad8
jgi|Bigna1|147619|aug1.244_g22327	ChlorV-1..259	39.5	0.395	46	25	0	7	52	36	78	0.000433	31	hypothetical protein
jgi|Bigna1|88078|estExt_fgenesh1_pg.C_270208	ChlorV-2..373	39.5	0.395	47	25	0	285	331	3	45	0.0004669	36	putative Zn-finger protein
jgi|Bigna1|39165|e_gw1.30.64.1	ChlorV-1..010	39.5	0.395	43	23	0	63	101	131	173	7.143e-05	35	putative Protein kinase
jgi|Bigna1|88078|estExt_fgenesh1_pg.C_270208	ChlorV-3..353	39.5	0.395	47	25	0	285	331	3	45	0.0004383	36	putative Zn-finger protein
jgi|Bigna1|50151|estExt_Genewise1.C_670108	ChlorV-1..191	39.5	0.395	48	27	0	96	141	53	100	5.636e-09	49	putative RING-finger-containing E3 ubiquitin ligase
jgi|Bigna1|87981|estExt_fgenesh1_pg.C_260163	ChlorV-3..391	39.5	0.395	84	50	0	583	665	307	390	2.09e-09	55	putative Lipase
jgi|Bigna1|78740|fgenesh1_pg.56_#_135	ChlorV-1..339	39.5	0.395	48	28	0	309	356	596	643	6.065e-07	46	putative DNA repair protein Rad5/Rad8
jgi|Bigna1|53094|estExt_Genewise1Plus.C_150126	ChlorV-3..040	39.5	0.395	96	56	0	126	221	93	185	1.801e-17	81	putative Protein kinase
jgi|Bigna1|131660|aug1.15_g6368	ChlorV-4..016	39.5	0.395	43	25	0	95	137	186	227	0.0003402	36	hypothetical protein
jgi|Bigna1|78740|fgenesh1_pg.56_#_135	ChlorV-4..338	39.5	0.395	48	28	0	309	356	596	643	3.535e-07	47	putative DNA repair protein Rad5/Rad8
jgi|Bigna1|92973|estExt_fgenesh1_pm.C_1230003	ChlorV-1..036	39.5	0.395	43	25	0	342	384	355	397	7.017e-05	39	putative Protease
jgi|Bigna1|88078|estExt_fgenesh1_pg.C_270208	ChlorV-4..358	39.5	0.395	47	25	0	285	331	3	45	0.0004796	36	putative Zn-finger protein
jgi|Bigna1|78740|fgenesh1_pg.56_#_135	ChlorV-3..336	39.5	0.395	48	28	0	309	356	181	228	5.648e-07	46	putative DNA repair protein Rad5/Rad8
jgi|Bigna1|80271|fgenesh1_pg.69_#_58	ChlorV-1..054	39.5	0.395	48	28	0	780	827	81	128	0.0001373	40	putative Protein kinase
jgi|Bigna1|132402|aug1.17_g7110	ChlorV-1..191	39.5	0.395	48	26	0	170	213	50	97	1.455e-07	48	putative RING-finger-containing E3 ubiquitin ligase
jgi|Bigna1|87998|estExt_fgenesh1_pg.C_270015	ChlorV-2..037	39.4	0.394	109	64	0	46	154	38	144	5.256e-24	93	putative Ubiquitin-conjugating enzyme E2
jgi|Bigna1|145404|aug1.98_g20112	ChlorV-1..217	39.4	0.394	38	22	0	13	50	1	37	0.0004581	34	putative Hydrolase
jgi|Bigna1|26128|gw1.63.32.1	ChlorV-3..040	39.4	0.394	38	22	0	123	160	97	133	0.000147	36	putative Protein kinase
jgi|Bigna1|85518|estExt_fgenesh1_pg.C_40273	ChlorV-3..213	39.4	0.394	38	21	0	63	100	44	79	0.0002922	35	putative Thioredoxin
jgi|Bigna1|26439|gw1.18.72.1	ChlorV-4..045	39.4	0.394	76	41	0	3	78	105	173	1.343e-11	54	putative Protein kinase
jgi|Bigna1|145404|aug1.98_g20112	ChlorV-2..222	39.4	0.394	38	22	0	13	50	1	37	0.0004545	34	putative Hydrolase
jgi|Bigna1|145404|aug1.98_g20112	ChlorV-4..211	39.4	0.394	38	22	0	13	50	1	37	0.0004669	34	putative Hydrolase
jgi|Bigna1|52029|estExt_Genewise1Plus.C_50013	ChlorV-3..254	39.4	0.394	223	133	0	165	384	1	223	4.038e-43	160	putative Methionine aminopeptidase
jgi|Bigna1|26439|gw1.18.72.1	ChlorV-2..048	39.4	0.394	76	41	0	3	78	105	173	1.308e-11	54	putative Protein kinase
jgi|Bigna1|55533|estExt_Genewise1Plus.C_620028	ChlorV-3..223	39.4	0.394	240	145	0	10	249	53	292	1.158e-42	161
jgi|Bigna1|26439|gw1.18.72.1	ChlorV-3..040	39.4	0.394	76	41	0	3	78	106	174	1.685e-11	54	putative Protein kinase
jgi|Bigna1|145404|aug1.98_g20112	ChlorV-3..215	39.4	0.394	38	22	0	13	50	1	37	0.0004266	34	putative Hydrolase
jgi|Bigna1|85518|estExt_fgenesh1_pg.C_40273	ChlorV-1..215	39.4	0.394	38	21	0	63	100	44	79	0.0003138	35	putative Thioredoxin
jgi|Bigna1|87998|estExt_fgenesh1_pg.C_270015	ChlorV-4..034	39.4	0.394	109	64	0	46	154	38	144	5.399e-24	93	putative Ubiquitin-conjugating enzyme E2
jgi|Bigna1|26128|gw1.63.32.1	ChlorV-4..045	39.4	0.394	38	22	0	123	160	96	132	0.0001194	36	putative Protein kinase
jgi|Bigna1|26128|gw1.63.32.1	ChlorV-2..048	39.4	0.394	38	22	0	123	160	96	132	0.0001163	36	putative Protein kinase
jgi|Bigna1|26287|gw1.56.59.1	ChlorV-2..354	39.3	0.393	122	70	0	1	117	677	798	2.801e-21	83	putative DNA repair protein Rad5/Rad8
jgi|Bigna1|76935|fgenesh1_pg.44_#_137	ChlorV-4..049	39.3	0.393	33	19	0	159	191	93	125	1.536e-05	41	putative Protein kinase
jgi|Bigna1|40496|e_gw1.44.170.1	ChlorV-3..040	39.3	0.393	89	52	0	51	139	97	183	5.83e-14	65	putative Protein kinase
jgi|Bigna1|68368|fgenesh1_pg.6_#_36	ChlorV-1..191	39.3	0.393	33	16	0	1024	1056	73	99	0.0005929	38	putative RING-finger-containing E3 ubiquitin ligase
jgi|Bigna1|53052|estExt_Genewise1Plus.C_150024	ChlorV-1..080	39.3	0.393	292	177	0	28	319	15	306	3.116e-66	224	putative Replication factor C subunit 3
jgi|Bigna1|41345|e_gw1.51.12.1	ChlorV-2..183	39.3	0.393	302	171	0	1	302	162	443	4.157e-61	207	putative Dihydrofolate reductase
jgi|Bigna1|40496|e_gw1.44.170.1	ChlorV-4..045	39.3	0.393	89	52	0	51	139	96	182	4.702e-14	65	putative Protein kinase
jgi|Bigna1|47380|estExt_Genewise1.C_130127	ChlorV-4..299	39.3	0.393	130	76	0	37	163	32	161	1.895e-28	106	putative Ubiquitin-conjugating enzyme E2
jgi|Bigna1|47380|estExt_Genewise1.C_130127	ChlorV-3..297	39.3	0.393	130	76	0	37	163	32	161	1.732e-28	106	putative Ubiquitin-conjugating enzyme E2
jgi|Bigna1|87072|estExt_fgenesh1_pg.C_160156	ChlorV-3..229	39.3	0.393	180	107	0	64	243	1	178	9.942e-36	132	hypothetical protein
jgi|Bigna1|40496|e_gw1.44.170.1	ChlorV-2..048	39.3	0.393	89	52	0	51	139	96	182	4.577e-14	65	putative Protein kinase
jgi|Bigna1|47380|estExt_Genewise1.C_130127	ChlorV-2..315	39.3	0.393	130	76	0	37	163	32	161	1.845e-28	106	putative Ubiquitin-conjugating enzyme E2
jgi|Bigna1|41345|e_gw1.51.12.1	ChlorV-4..172	39.3	0.393	302	171	0	1	302	162	443	4.27e-61	207	putative Dihydrofolate reductase
jgi|Bigna1|137403|aug1.39_g12111	ChlorV-2..065	39.3	0.393	33	19	0	1	32	212	244	0.0007567	31	putative Protein kinase
jgi|Bigna1|137403|aug1.39_g12111	ChlorV-3..057	39.3	0.393	33	19	0	1	32	212	244	0.0007103	31	putative Protein kinase
jgi|Bigna1|76935|fgenesh1_pg.44_#_137	ChlorV-2..052	39.3	0.393	33	19	0	159	191	93	125	1.495e-05	41	putative Protein kinase
jgi|Bigna1|26287|gw1.56.59.1	ChlorV-3..336	39.3	0.393	122	70	0	1	117	262	383	2.629e-21	83	putative DNA repair protein Rad5/Rad8
jgi|Bigna1|65303|fgenesh1_kg.104_#_12_#_6780_1_CFAO_EXTA	ChlorV-1..215	39.2	0.392	56	27	0	65	120	27	71	5.256e-05	38	putative Thioredoxin
jgi|Bigna1|131183|aug1.13_g5891	ChlorV-1..191	39.2	0.392	50	30	0	72	121	48	97	2.725e-05	41	putative RING-finger-containing E3 ubiquitin ligase
jgi|Bigna1|86790|estExt_fgenesh1_pg.C_130250	ChlorV-4..338	39.2	0.392	54	31	0	35	88	590	641	6.181e-07	46	putative DNA repair protein Rad5/Rad8
jgi|Bigna1|30501|gw1.39.92.1	ChlorV-4..088	39.2	0.392	54	31	0	171	222	68	121	0.0003422	36	putative Ankyrin repeat protein
jgi|Bigna1|84413|fgenesh1_pg.135_#_7	ChlorV-3..270	39.2	0.392	125	75	0	2168	2292	60	183	1.508e-17	84	putative Helicase
jgi|Bigna1|80174|fgenesh1_pg.68_#_48	ChlorV-4..075	39.2	0.392	50	28	0	43	89	275	324	0.000268	37	putative Protein kinase
jgi|Bigna1|86790|estExt_fgenesh1_pg.C_130250	ChlorV-2..354	39.2	0.392	54	31	0	35	88	590	641	6.017e-07	46	putative DNA repair protein Rad5/Rad8
jgi|Bigna1|30501|gw1.39.92.1	ChlorV-1..094	39.2	0.392	54	31	0	171	222	68	121	0.0003358	36	putative Ankyrin repeat protein
jgi|Bigna1|41345|e_gw1.51.12.1	ChlorV-3..174	39.2	0.392	303	171	0	1	303	162	444	8.182e-62	209	putative Dihydrofolate reductase
jgi|Bigna1|30501|gw1.39.92.1	ChlorV-2..091	39.2	0.392	54	31	0	171	222	68	121	0.0003331	36
jgi|Bigna1|51422|estExt_Genewise1Plus.C_10044	ChlorV-1..191	39.2	0.392	50	29	0	46	93	47	96	4.694e-09	51	putative RING-finger-containing E3 ubiquitin ligase
jgi|Bigna1|84979|estExt_fgenesh1_pg.C_10524	ChlorV-3..040	39.2	0.392	83	45	0	3	85	96	170	7.136e-10	54	putative Protein kinase
jgi|Bigna1|80174|fgenesh1_pg.68_#_48	ChlorV-2..078	39.2	0.392	50	28	0	43	89	275	324	0.0002609	37	putative Protein kinase
jgi|Bigna1|47609|estExt_Genewise1.C_160052	ChlorV-1..032	39.1	0.391	143	86	0	5	147	3	145	4.694e-30	110	putative Ubiquitin-conjugating enzyme E2
jgi|Bigna1|127418|aug1.4_g2126	ChlorV-1..292	39.1	0.391	46	26	0	7	52	19	62	3.378e-05	37	putative DnaJ domain-containing protein
jgi|Bigna1|36680|e_gw1.15.129.1	ChlorV-2..309	39.1	0.391	69	41	0	1	69	1	68	6.279e-10	49	putative DnaJ domain-containing protein
jgi|Bigna1|36680|e_gw1.15.129.1	ChlorV-4..293	39.1	0.391	69	41	0	1	69	1	68	6.45e-10	49	putative DnaJ domain-containing protein
jgi|Bigna1|26466|gw1.9.156.1	ChlorV-3..336	39.1	0.391	42	23	0	26	67	181	219	0.0001496	33	putative DNA repair protein Rad5/Rad8
jgi|Bigna1|53222|estExt_Genewise1Plus.C_170025	ChlorV-1..047	39.1	0.391	69	38	0	219	287	108	170	1.603e-07	48	putative Protein kinase
jgi|Bigna1|36680|e_gw1.15.129.1	ChlorV-3..292	39.1	0.391	69	41	0	1	69	1	68	5.894e-10	49	putative DnaJ domain-containing protein
jgi|Bigna1|26466|gw1.9.156.1	ChlorV-1..339	39.1	0.391	42	23	0	26	67	596	634	0.0001168	33	putative DNA repair protein Rad5/Rad8
jgi|Bigna1|134534|aug1.25_g9242	ChlorV-1..010	39	0.39	60	34	0	160	219	131	187	0.0001365	38	putative Protein kinase
jgi|Bigna1|27866|gw1.47.68.1	ChlorV-2..052	39	0.39	41	24	0	14	54	141	181	2.797e-08	42	putative Protein kinase
jgi|Bigna1|59196|fgenesh1_kg.3_#_62_#_6325_1_CFAO_EXTA	ChlorV-2..036	39	0.39	82	43	0	66	147	274	345	1.823e-12	60	putative DNA polymerase beta
jgi|Bigna1|43174|e_gw1.73.89.1	ChlorV-1..277	39	0.39	105	63	0	25	129	242	346	6.324e-23	90	putative Helicase
jgi|Bigna1|85812|estExt_fgenesh1_pg.C_60181	ChlorV-1..171	39	0.39	638	337	0	35	588	2	639	1.58e-134	436	putative ELP3-like acetyltransferase
jgi|Bigna1|27866|gw1.47.68.1	ChlorV-4..049	39	0.39	41	24	0	14	54	141	181	2.873e-08	42	putative Protein kinase
jgi|Bigna1|129789|aug1.9_g4497	ChlorV-1..010	39	0.39	62	35	0	147	205	126	187	7.417e-07	45	putative Protein kinase
jgi|Bigna1|59196|fgenesh1_kg.3_#_62_#_6325_1_CFAO_EXTA	ChlorV-4..033	39	0.39	82	43	0	66	147	274	345	1.873e-12	60	putative DNA polymerase beta
jgi|Bigna1|90685|estExt_fgenesh1_pg.C_760085	ChlorV-1..009	39	0.39	41	23	0	61	101	3	40	9.447e-05	38	putative RING-finger-containing E3 ubiquitin ligase
jgi|Bigna1|27866|gw1.47.68.1	ChlorV-3..044	39	0.39	41	24	0	14	54	141	181	3.617e-08	42	putative Protein kinase
jgi|Bigna1|59196|fgenesh1_kg.3_#_62_#_6325_1_CFAO_EXTA	ChlorV-1..031	39	0.39	82	43	0	66	147	274	345	1.354e-12	61	putative DNA polymerase beta
jgi|Bigna1|55533|estExt_Genewise1Plus.C_620028	ChlorV-2..232	39	0.39	240	146	0	10	249	53	292	4.001e-42	159	putative ABC transporter
jgi|Bigna1|43174|e_gw1.73.89.1	ChlorV-3..277	39	0.39	105	63	0	25	129	242	346	4.307e-23	91	putative Helicase
jgi|Bigna1|21660|gw1.15.29.1	ChlorV-3..169	39	0.39	64	37	0	6	69	14	75	2.029e-06	44	putative DnaJ domain-containing protein
jgi|Bigna1|45147|e_gw1.113.10.1	ChlorV-3..040	39	0.39	100	52	0	119	218	96	182	1.815e-14	67	putative Protein kinase
jgi|Bigna1|43174|e_gw1.73.89.1	ChlorV-2..291	39	0.39	105	63	0	25	129	242	346	6.274e-23	90	putative Helicase
jgi|Bigna1|59196|fgenesh1_kg.3_#_62_#_6325_1_CFAO_EXTA	ChlorV-3..027	39	0.39	82	43	0	66	147	274	345	1.711e-12	60	putative DNA polymerase beta
jgi|Bigna1|43174|e_gw1.73.89.1	ChlorV-4..275	39	0.39	105	63	0	25	129	242	346	6.445e-23	90	putative Helicase
jgi|Bigna1|21660|gw1.15.29.1	ChlorV-1..173	39	0.39	64	37	0	6	69	14	75	5.074e-06	42	putative DnaJ domain-containing protein
jgi|Bigna1|25004|gw1.114.34.1	ChlorV-3..015	38.9	0.389	77	46	0	25	101	963	1039	2.951e-14	63	putative Helicase
jgi|Bigna1|51940|estExt_Genewise1Plus.C_40164	ChlorV-3..169	38.9	0.389	59	35	0	18	76	15	72	4.176e-06	40	putative DnaJ domain-containing protein
jgi|Bigna1|36003|e_gw1.12.227.1	ChlorV-2..221	38.9	0.389	77	45	0	27	103	33	107	4.595e-12	56	putative Thioredoxin
jgi|Bigna1|23190|gw1.31.66.1	ChlorV-1..047	38.9	0.389	92	53	0	15	106	97	183	1.032e-11	57	putative Protein kinase
jgi|Bigna1|69883|fgenesh1_pg.10_#_118	ChlorV-3..389	38.8	0.388	103	61	0	5	107	6	106	1.405e-15	77	hypothetical protein
jgi|Bigna1|140226|aug1.55_g14934	ChlorV-3..169	38.8	0.388	67	36	0	390	456	15	74	0.0003269	37	putative DnaJ domain-containing protein
jgi|Bigna1|87526|estExt_fgenesh1_pg.C_210121	ChlorV-4..293	38.8	0.388	72	39	0	31	102	4	68	2.838e-06	44	putative DnaJ domain-containing protein
jgi|Bigna1|87526|estExt_fgenesh1_pg.C_210121	ChlorV-3..292	38.8	0.388	72	39	0	31	102	4	68	2.594e-06	44	putative DnaJ domain-containing protein
jgi|Bigna1|127418|aug1.4_g2126	ChlorV-3..018	38.8	0.388	54	32	0	7	60	23	76	9.511e-11	53	putative DnaJ homolog
jgi|Bigna1|26439|gw1.18.72.1	ChlorV-1..357	38.8	0.388	70	41	0	25	94	228	295	5.363e-09	47	putative Protein kinase
jgi|Bigna1|36003|e_gw1.12.227.1	ChlorV-3..213	38.8	0.388	85	50	0	19	103	40	122	1.346e-13	61	putative Thioredoxin
jgi|Bigna1|21596|gw1.49.32.1	ChlorV-3..349	38.8	0.388	53	28	0	106	158	124	169	6.485e-06	42	putative Protein kinase
jgi|Bigna1|21596|gw1.49.32.1	ChlorV-2..369	38.8	0.388	53	28	0	106	158	124	169	6.908e-06	42	putative Protein kinase
jgi|Bigna1|21596|gw1.49.32.1	ChlorV-4..353	38.8	0.388	53	28	0	106	158	124	169	7.096e-06	42	putative Protein kinase
jgi|Bigna1|26439|gw1.18.72.1	ChlorV-2..369	38.8	0.388	70	41	0	25	94	228	295	5.32e-09	47	putative Protein kinase
jgi|Bigna1|26439|gw1.18.72.1	ChlorV-3..349	38.8	0.388	70	41	0	25	94	228	295	4.994e-09	47	putative Protein kinase
jgi|Bigna1|87526|estExt_fgenesh1_pg.C_210121	ChlorV-2..309	38.8	0.388	72	39	0	31	102	4	68	2.763e-06	44	putative DnaJ domain-containing protein
jgi|Bigna1|26439|gw1.18.72.1	ChlorV-4..353	38.8	0.388	70	41	0	25	94	228	295	5.465e-09	47	putative Protein kinase
jgi|Bigna1|27338|gw1.126.17.1	ChlorV-1..173	38.7	0.387	49	28	0	9	57	26	72	1.057e-06	38	putative DnaJ domain-containing protein
jgi|Bigna1|36615|e_gw1.15.16.1	ChlorV-4..049	38.7	0.387	94	50	0	36	129	82	164	1.644e-12	59	putative Protein kinase
jgi|Bigna1|147105|aug1.129_g21813	ChlorV-1..054	38.7	0.387	92	56	0	422	513	92	183	4.885e-15	73	putative Protein kinase
jgi|Bigna1|84709|fgenesh1_pg.233_#_2	ChlorV-2..309	38.7	0.387	62	36	0	5	63	4	65	5.641e-07	42	putative DnaJ domain-containing protein
jgi|Bigna1|138654|aug1.46_g13362	ChlorV-1..292	38.7	0.387	62	36	0	442	503	4	62	3.497e-06	44	putative DnaJ domain-containing protein
jgi|Bigna1|84709|fgenesh1_pg.233_#_2	ChlorV-3..292	38.7	0.387	62	36	0	5	63	4	65	5.296e-07	42	putative DnaJ domain-containing protein
jgi|Bigna1|126292|aug1.2_g1000	ChlorV-3..130	38.7	0.387	48	26	0	208	255	140	183	0.0001185	38	putative Peptidase
jgi|Bigna1|36615|e_gw1.15.16.1	ChlorV-2..052	38.7	0.387	94	50	0	36	129	82	164	1.6e-12	59	putative Protein kinase
jgi|Bigna1|89050|estExt_fgenesh1_pg.C_430015	ChlorV-1..171	38.7	0.387	611	340	0	104	658	31	641	6.896e-129	421	putative ELP3-like acetyltransferase
jgi|Bigna1|36680|e_gw1.15.129.1	ChlorV-1..173	38.7	0.387	78	42	0	4	73	15	92	3.834e-08	44	putative DnaJ domain-containing protein
jgi|Bigna1|84709|fgenesh1_pg.233_#_2	ChlorV-4..293	38.7	0.387	62	36	0	5	63	4	65	5.795e-07	42	putative DnaJ domain-containing protein
jgi|Bigna1|24204|gw1.4.112.1	ChlorV-3..349	38.6	0.386	43	25	0	62	104	249	290	0.0006557	33	putative Protein kinase
jgi|Bigna1|49105|estExt_Genewise1.C_390095	ChlorV-4..355	38.6	0.386	75	45	0	120	194	42	115	5.974e-10	53	putative RNA polymerase Rpb6
jgi|Bigna1|53052|estExt_Genewise1Plus.C_150024	ChlorV-2..081	38.6	0.386	292	179	0	28	319	2	293	1.075e-65	223	putative Replication factor C subunit 3
jgi|Bigna1|86605|estExt_fgenesh1_pg.C_120062	ChlorV-3..068	38.6	0.386	244	149	0	5	248	5	247	6.778e-43	155	putative Replication factor C subunit 3
jgi|Bigna1|83838|fgenesh1_pg.116_#_31	ChlorV-3..336	38.6	0.386	44	25	0	87	130	180	220	1.914e-05	38	putative DNA repair protein Rad5/Rad8
jgi|Bigna1|24204|gw1.4.112.1	ChlorV-4..353	38.6	0.386	43	25	0	62	104	249	290	0.0007176	33	putative Protein kinase
jgi|Bigna1|92114|estExt_fgenesh1_pm.C_30027	ChlorV-1..198	38.6	0.386	315	185	0	16	330	3	305	6.653e-64	217	putative Replication factor C subunit 4
jgi|Bigna1|24204|gw1.4.112.1	ChlorV-2..369	38.6	0.386	43	25	0	62	104	249	290	0.0006986	33	putative Protein kinase
jgi|Bigna1|49105|estExt_Genewise1.C_390095	ChlorV-2..371	38.6	0.386	75	45	0	120	194	42	115	5.816e-10	53	putative RNA polymerase Rpb6
jgi|Bigna1|78690|fgenesh1_pg.56_#_85	ChlorV-4..015	38.6	0.386	393	238	0	6	394	635	1027	5.346e-80	271	putative DNA topoisomerase II
jgi|Bigna1|86196|estExt_fgenesh1_pg.C_80295	ChlorV-1..009	38.6	0.386	44	25	0	346	389	3	43	7.976e-08	49	putative RING-finger-containing E3 ubiquitin ligase
jgi|Bigna1|137260|aug1.38_g11968	ChlorV-1..339	38.6	0.386	44	25	0	20	63	593	634	3.23e-06	42	putative DNA repair protein Rad5/Rad8
jgi|Bigna1|24204|gw1.4.112.1	ChlorV-1..357	38.6	0.386	43	25	0	62	104	249	290	0.0007041	33	putative Protein kinase
jgi|Bigna1|53052|estExt_Genewise1Plus.C_150024	ChlorV-4..078	38.6	0.386	292	179	0	28	319	2	293	1.104e-65	223	putative Replication factor C subunit 3
jgi|Bigna1|78690|fgenesh1_pg.56_#_85	ChlorV-2..017	38.6	0.386	393	238	0	6	394	635	1027	5.204e-80	271	putative DNA topoisomerase II
jgi|Bigna1|86605|estExt_fgenesh1_pg.C_120062	ChlorV-4..078	38.6	0.386	244	149	0	5	248	5	247	7.419e-43	155	putative Replication factor C subunit 3
jgi|Bigna1|86605|estExt_fgenesh1_pg.C_120062	ChlorV-2..081	38.6	0.386	244	149	0	5	248	5	247	7.222e-43	155	putative Replication factor C subunit 3
jgi|Bigna1|92105|estExt_fgenesh1_pm.C_30009	ChlorV-1..067	38.6	0.386	44	26	0	180	222	10	53	0.0009164	35	putative Protein kinase
jgi|Bigna1|53094|estExt_Genewise1Plus.C_150126	ChlorV-1..047	38.5	0.385	96	57	0	126	221	93	185	1.934e-17	81	putative Protein kinase
jgi|Bigna1|78690|fgenesh1_pg.56_#_85	ChlorV-1..007	38.5	0.385	403	245	0	6	405	635	1037	3.852e-80	272	putative DNA topoisomerase II
jgi|Bigna1|39832|e_gw1.36.73.1	ChlorV-3..213	38.5	0.385	55	32	0	1	55	48	100	4.034e-08	42	putative Thioredoxin
jgi|Bigna1|53052|estExt_Genewise1Plus.C_150024	ChlorV-3..068	38.5	0.385	292	179	0	28	319	2	293	3.508e-65	221	putative Replication factor C subunit 3
jgi|Bigna1|39832|e_gw1.36.73.1	ChlorV-4..209	38.5	0.385	55	32	0	1	55	33	85	3.206e-08	43	putative Thioredoxin
jgi|Bigna1|71733|fgenesh1_pg.16_#_231	ChlorV-1..171	38.5	0.385	636	352	0	65	638	6	641	4.823e-132	431	putative ELP3-like acetyltransferase
jgi|Bigna1|39832|e_gw1.36.73.1	ChlorV-2..221	38.5	0.385	55	32	0	1	55	33	85	3.121e-08	43	putative Thioredoxin
jgi|Bigna1|83500|fgenesh1_pg.109_#_42	ChlorV-1..308	38.4	0.384	128	77	0	149	276	5	130	2.033e-21	94	putative Ubiquitin thioesterase
jgi|Bigna1|71988|fgenesh1_pg.18_#_9	ChlorV-1..191	38.4	0.384	50	30	0	71	119	48	97	4.029e-06	40	putative RING-finger-containing E3 ubiquitin ligase
jgi|Bigna1|86319|estExt_fgenesh1_pg.C_90278	ChlorV-3..125	38.4	0.384	182	109	0	40	221	149	326	3.157e-36	135	putative ATPase
jgi|Bigna1|91762|estExt_fgenesh1_pg.C_1170029	ChlorV-1..362	38.4	0.384	39	23	0	348	386	4	41	0.000444	36	putative Zn-finger protein
jgi|Bigna1|27866|gw1.47.68.1	ChlorV-2..048	38.4	0.384	39	23	0	16	54	145	183	6.906e-07	38	putative Protein kinase
jgi|Bigna1|29254|gw1.44.164.1	ChlorV-1..067	38.4	0.384	39	23	0	165	202	19	57	0.0005773	36	putative Protein kinase
jgi|Bigna1|86319|estExt_fgenesh1_pg.C_90278	ChlorV-2..133	38.4	0.384	182	109	0	40	221	149	326	8.434e-36	134	putative ATPase
jgi|Bigna1|59757|fgenesh1_kg.6_#_93_#_3170_1_CFAO_EXTA	ChlorV-1..191	38.4	0.384	49	28	0	55	101	51	99	1.789e-05	39	putative RING-finger-containing E3 ubiquitin ligase
jgi|Bigna1|68474|fgenesh1_pg.6_#_142	ChlorV-2..048	38.4	0.384	104	60	0	3	106	93	190	2.642e-15	73	putative Protein kinase
jgi|Bigna1|27866|gw1.47.68.1	ChlorV-1..047	38.4	0.384	39	23	0	16	54	146	184	9.091e-06	35	putative Protein kinase
jgi|Bigna1|44662|e_gw1.100.43.1	ChlorV-2..221	38.4	0.384	39	21	0	10	44	32	70	0.0004907	32	putative Thioredoxin
jgi|Bigna1|27866|gw1.47.68.1	ChlorV-4..045	38.4	0.384	39	23	0	16	54	145	183	7.094e-07	38	putative Protein kinase
jgi|Bigna1|47631|estExt_Genewise1.C_160109	ChlorV-1..173	38.4	0.384	65	38	0	20	82	14	78	0.0001042	39	putative DnaJ domain-containing protein
jgi|Bigna1|27279|gw1.25.58.1	ChlorV-1..402	38.4	0.384	49	28	0	47	95	56	102	0.0008888	32	hypothetical protein
jgi|Bigna1|44662|e_gw1.100.43.1	ChlorV-4..209	38.4	0.384	39	21	0	10	44	32	70	0.000504	32	putative Thioredoxin
jgi|Bigna1|68474|fgenesh1_pg.6_#_142	ChlorV-4..045	38.4	0.384	104	60	0	3	106	93	190	2.714e-15	73	putative Protein kinase
jgi|Bigna1|27866|gw1.47.68.1	ChlorV-3..040	38.4	0.384	39	23	0	16	54	146	184	8.936e-07	38	putative Protein kinase
jgi|Bigna1|86319|estExt_fgenesh1_pg.C_90278	ChlorV-4..126	38.4	0.384	182	109	0	40	221	149	326	8.664e-36	134	putative ATPase
jgi|Bigna1|44662|e_gw1.100.43.1	ChlorV-3..213	38.4	0.384	39	21	0	10	44	47	85	0.0004606	32	putative Thioredoxin
jgi|Bigna1|88544|estExt_fgenesh1_pg.C_330139	ChlorV-1..010	38.4	0.384	65	36	0	53	112	107	171	1.145e-06	44	putative Protein kinase
jgi|Bigna1|32717|gw1.4.335.1	ChlorV-1..173	38.3	0.383	59	35	0	1	59	15	72	5.476e-05	33	putative DnaJ domain-containing protein
jgi|Bigna1|72576|fgenesh1_pg.20_#_136	ChlorV-1..054	38.3	0.383	98	54	0	279	376	88	176	8.136e-14	70	putative Protein kinase
jgi|Bigna1|31211|gw1.49.104.1	ChlorV-2..205	38.3	0.383	154	94	0	1	154	16	169	1.045e-32	118	putative Peptidase
jgi|Bigna1|70145|fgenesh1_pg.11_#_36	ChlorV-3..115	38.3	0.383	180	97	0	1324	1481	353	532	2.795e-05	43	putative Protease
jgi|Bigna1|45218|e_gw1.115.28.1	ChlorV-1..010	38.3	0.383	56	34	0	127	182	131	186	2.354e-05	39	putative Protein kinase
jgi|Bigna1|31211|gw1.49.104.1	ChlorV-4..195	38.3	0.383	154	94	0	1	154	16	169	1.073e-32	118	putative Peptidase
jgi|Bigna1|58499|fgenesh1_pm.99_#_9	ChlorV-3..371	38.2	0.382	175	104	0	1	170	7	181	3.788e-34	123	putative Thymidine kinase
jgi|Bigna1|42074|e_gw1.60.63.1	ChlorV-2..024	38.2	0.382	68	41	0	7	73	5	72	3.329e-09	49	putative DnaJ homolog
jgi|Bigna1|26466|gw1.9.156.1	ChlorV-3..262	38.2	0.382	47	25	0	25	66	172	218	0.0001496	33	hypothetical protein
jgi|Bigna1|91811|estExt_fgenesh1_pg.C_1210013	ChlorV-1..077	38.2	0.382	226	133	0	232	447	440	665	1.249e-41	157	putative Ubiquitin-conjugating enzyme E2
jgi|Bigna1|91811|estExt_fgenesh1_pg.C_1210013	ChlorV-4..077	38.2	0.382	226	133	0	232	447	440	665	1.273e-41	157	putative Ubiquitin-conjugating enzyme E2
jgi|Bigna1|142239|aug1.68_g16947	ChlorV-2..354	38.2	0.382	47	27	0	78	124	594	637	1.12e-07	47	putative DNA repair protein Rad5/Rad8
jgi|Bigna1|22162|gw1.12.62.1	ChlorV-1..357	38.2	0.382	47	27	0	160	206	250	294	0.0009323	34	putative Protein kinase
jgi|Bigna1|88798|estExt_fgenesh1_pg.C_380095	ChlorV-3..040	38.2	0.382	64	37	0	242	305	93	153	1.566e-05	42	putative Protein kinase
jgi|Bigna1|22162|gw1.12.62.1	ChlorV-4..353	38.2	0.382	47	27	0	160	206	250	294	0.0009502	34	putative Protein kinase
jgi|Bigna1|42074|e_gw1.60.63.1	ChlorV-3..018	38.2	0.382	68	41	0	7	73	5	72	2.294e-09	49	putative DnaJ homolog
jgi|Bigna1|58499|fgenesh1_pm.99_#_9	ChlorV-2..387	38.2	0.382	175	104	0	1	170	7	181	2.948e-34	123	putative Thymidine kinase
jgi|Bigna1|42074|e_gw1.60.63.1	ChlorV-4..021	38.2	0.382	68	41	0	7	73	5	72	3.42e-09	49	putative DnaJ homolog
jgi|Bigna1|142239|aug1.68_g16947	ChlorV-4..338	38.2	0.382	47	27	0	78	124	594	637	1.151e-07	47	putative DNA repair protein Rad5/Rad8
jgi|Bigna1|22162|gw1.12.62.1	ChlorV-3..349	38.2	0.382	47	27	0	160	206	250	294	0.0008683	34	putative Protein kinase
jgi|Bigna1|89267|estExt_fgenesh1_pg.C_460068	ChlorV-3..345	38.2	0.382	123	64	0	166	288	5	109	7.726e-16	74
jgi|Bigna1|42074|e_gw1.60.63.1	ChlorV-1..015	38.2	0.382	68	41	0	7	73	5	72	3.356e-09	49	putative DnaJ homolog
jgi|Bigna1|58499|fgenesh1_pm.99_#_9	ChlorV-4..372	38.2	0.382	175	104	0	1	170	7	181	3.028e-34	123	putative Thymidine kinase
jgi|Bigna1|91811|estExt_fgenesh1_pg.C_1210013	ChlorV-2..080	38.2	0.382	226	133	0	232	447	440	665	1.24e-41	157	putative Ubiquitin-conjugating enzyme E2
jgi|Bigna1|22162|gw1.12.62.1	ChlorV-2..369	38.2	0.382	47	27	0	160	206	250	294	0.000925	34	putative Protein kinase
jgi|Bigna1|26466|gw1.9.156.1	ChlorV-1..262	38.2	0.382	47	25	0	25	66	235	281	0.0001606	33	hypothetical protein
jgi|Bigna1|91090|estExt_fgenesh1_pg.C_880035	ChlorV-1..191	38.2	0.382	47	25	0	2243	2284	54	100	0.0009704	38	putative RING-finger-containing E3 ubiquitin ligase
jgi|Bigna1|58499|fgenesh1_pm.99_#_9	ChlorV-1..380	38.2	0.382	175	104	0	1	170	7	181	5.569e-34	123	putative Thymidine kinase
jgi|Bigna1|58282|fgenesh1_pm.71_#_8	ChlorV-3..028	38.1	0.381	139	85	0	8	146	3	141	3.57e-31	115	putative Ubiquitin-conjugating enzyme E2
jgi|Bigna1|82966|fgenesh1_pg.100_#_9	ChlorV-1..277	38.1	0.381	117	71	0	747	863	231	346	3.491e-14	72	putative Helicase
jgi|Bigna1|58282|fgenesh1_pm.71_#_8	ChlorV-4..034	38.1	0.381	139	85	0	8	146	3	141	5.341e-31	115	putative Ubiquitin-conjugating enzyme E2
jgi|Bigna1|29845|gw1.4.242.1	ChlorV-4..254	38.1	0.381	55	28	0	139	193	287	333	0.0002404	36	putative Ankyrin repeat protein
jgi|Bigna1|29845|gw1.4.242.1	ChlorV-2..270	38.1	0.381	55	28	0	139	193	142	188	0.000234	36	putative Ankyrin repeat protein
jgi|Bigna1|78690|fgenesh1_pg.56_#_85	ChlorV-3..013	38.1	0.381	393	240	0	6	394	635	1027	3.114e-79	269	putative DNA topoisomerase II
jgi|Bigna1|129826|aug1.10_g4534	ChlorV-1..069	38.1	0.381	55	32	0	107	159	41	95	0.0003299	37	putative Ankyrin repeat protein
jgi|Bigna1|58282|fgenesh1_pm.71_#_8	ChlorV-2..037	38.1	0.381	139	85	0	8	146	3	141	5.199e-31	115	putative Ubiquitin-conjugating enzyme E2
jgi|Bigna1|29845|gw1.4.242.1	ChlorV-3..255	38.1	0.381	55	28	0	139	193	269	315	0.0002197	36	putative Ankyrin repeat protein
jgi|Bigna1|27338|gw1.126.17.1	ChlorV-1..292	38.1	0.381	55	33	0	3	57	9	62	1.12e-07	41	putative DnaJ domain-containing protein
jgi|Bigna1|132402|aug1.17_g7110	ChlorV-1..009	38	0.38	42	24	0	171	212	2	40	9.623e-06	42	putative RING-finger-containing E3 ubiquitin ligase
jgi|Bigna1|139953|aug1.53_g14661	ChlorV-2..354	38	0.38	42	25	0	36	77	594	634	9.842e-07	44	putative DNA repair protein Rad5/Rad8
jgi|Bigna1|88536|estExt_fgenesh1_pg.C_330119	ChlorV-3..173	38	0.38	42	25	0	143	184	61	101	0.0004652	36	putative Dioxygenase
jgi|Bigna1|67684|fgenesh1_pg.4_#_178	ChlorV-1..012	38	0.38	71	43	0	324	394	964	1034	1.209e-07	49	putative Helicase
jgi|Bigna1|139953|aug1.53_g14661	ChlorV-4..338	38	0.38	42	25	0	36	77	594	634	1.011e-06	44	putative DNA repair protein Rad5/Rad8
jgi|Bigna1|61809|fgenesh1_kg.26_#_71_#_3393_1_CFAO_EXTA	ChlorV-1..339	38	0.38	50	28	0	13	58	586	635	8.592e-07	43	putative DNA repair protein Rad5/Rad8
jgi|Bigna1|91579|estExt_fgenesh1_pg.C_1070045	ChlorV-1..196	38	0.38	42	24	0	54	93	96	137	0.0008173	33	hypothetical protein
jgi|Bigna1|132900|aug1.19_g7608	ChlorV-1..009	38	0.38	42	23	0	188	229	3	40	1.319e-05	40	putative RING-finger-containing E3 ubiquitin ligase
jgi|Bigna1|128017|aug1.5_g2725	ChlorV-1..173	38	0.38	63	37	0	58	120	15	75	4.258e-06	43	putative DnaJ domain-containing protein
jgi|Bigna1|83327|fgenesh1_pg.106_#_16	ChlorV-3..044	38	0.38	102	61	0	156	257	88	187	7.776e-13	66	putative Protein kinase
jgi|Bigna1|138614|aug1.45_g13322	ChlorV-1..156	38	0.38	42	25	0	204	245	29	70	2.003e-05	40	putative Dioxygenase
jgi|Bigna1|80337|fgenesh1_pg.70_#_40	ChlorV-3..057	37.9	0.379	85	51	0	166	248	155	239	1.613e-10	57	putative Protein kinase
jgi|Bigna1|80337|fgenesh1_pg.70_#_40	ChlorV-4..062	37.9	0.379	85	51	0	166	248	155	239	1.765e-10	57	putative Protein kinase
jgi|Bigna1|140541|aug1.56_g15249	ChlorV-3..336	37.9	0.379	58	35	0	15	71	170	227	1.222e-05	42	putative DNA repair protein Rad5/Rad8
jgi|Bigna1|140541|aug1.56_g15249	ChlorV-1..339	37.9	0.379	58	35	0	15	71	585	642	1.312e-05	42	putative DNA repair protein Rad5/Rad8
jgi|Bigna1|53052|estExt_Genewise1Plus.C_150024	ChlorV-1..198	37.9	0.379	302	186	0	32	333	5	305	1.273e-54	190	putative Replication factor C subunit 4
jgi|Bigna1|86319|estExt_fgenesh1_pg.C_90278	ChlorV-1..132	37.9	0.379	187	113	0	40	226	149	331	2.495e-36	136	putative ATPase
jgi|Bigna1|80337|fgenesh1_pg.70_#_40	ChlorV-2..065	37.9	0.379	85	51	0	166	248	155	239	1.718e-10	57	putative Protein kinase
jgi|Bigna1|38359|e_gw1.25.2.1	ChlorV-3..223	37.8	0.378	235	141	0	1	228	58	292	3.232e-43	161
jgi|Bigna1|58282|fgenesh1_pm.71_#_8	ChlorV-1..300	37.8	0.378	131	70	0	33	146	43	173	1.288e-22	91	putative Ubiquitin-conjugating enzyme E2
jgi|Bigna1|69883|fgenesh1_pg.10_#_118	ChlorV-4..390	37.8	0.378	103	62	0	5	107	6	106	2.664e-15	76	hypothetical protein
jgi|Bigna1|23675|gw1.13.60.1	ChlorV-2..078	37.8	0.378	37	22	0	77	113	289	324	0.000468	35	putative Protein kinase
jgi|Bigna1|138666|aug1.46_g13374	ChlorV-1..047	37.8	0.378	37	22	0	384	420	97	133	0.000163	38	putative Protein kinase
jgi|Bigna1|91811|estExt_fgenesh1_pg.C_1210013	ChlorV-3..067	37.8	0.378	226	134	0	232	447	234	459	3.807e-41	155	putative Ubiquitin-conjugating enzyme E2
jgi|Bigna1|38359|e_gw1.25.2.1	ChlorV-2..232	37.8	0.378	235	141	0	1	228	58	292	2.552e-43	161	putative ABC transporter
jgi|Bigna1|23675|gw1.13.60.1	ChlorV-4..075	37.8	0.378	37	22	0	77	113	289	324	0.0004808	35	putative Protein kinase
jgi|Bigna1|69883|fgenesh1_pg.10_#_118	ChlorV-2..405	37.8	0.378	103	62	0	5	107	6	106	2.593e-15	76	hypothetical protein
jgi|Bigna1|86196|estExt_fgenesh1_pg.C_80295	ChlorV-2..354	37.7	0.377	44	26	0	346	389	596	637	0.0004398	37	putative DNA repair protein Rad5/Rad8
jgi|Bigna1|129946|aug1.10_g4654	ChlorV-3..278	37.7	0.377	53	30	0	37	85	19	71	0.0001875	40	putative Erv1 / Alr family Oxidase
jgi|Bigna1|91165|estExt_fgenesh1_pg.C_910023	ChlorV-2..043	37.7	0.377	60	31	0	763	822	361	410	0.0002852	38	putative Ubiquitin carboxyl-terminal hydrolase
jgi|Bigna1|86196|estExt_fgenesh1_pg.C_80295	ChlorV-3..336	37.7	0.377	44	26	0	346	389	181	222	0.0002368	38	putative DNA repair protein Rad5/Rad8
jgi|Bigna1|44028|e_gw1.87.27.1	ChlorV-2..264	37.7	0.377	135	82	0	56	188	44	178	3.813e-24	96	putative DUF285 domain-containing protein/bacterial surface protein 26-residue repeat
jgi|Bigna1|43060|e_gw1.72.47.1	ChlorV-1..191	37.7	0.377	45	24	0	2	41	51	95	2.064e-06	37	putative RING-finger-containing E3 ubiquitin ligase
jgi|Bigna1|80464|fgenesh1_pg.71_#_49	ChlorV-2..048	37.7	0.377	90	55	0	182	271	93	181	7.755e-13	64	putative Protein kinase
jgi|Bigna1|80174|fgenesh1_pg.68_#_48	ChlorV-4..045	37.7	0.377	53	32	0	37	89	80	132	1.415e-07	48	putative Protein kinase
jgi|Bigna1|86196|estExt_fgenesh1_pg.C_80295	ChlorV-1..339	37.7	0.377	44	26	0	346	389	596	637	0.0002543	38	putative DNA repair protein Rad5/Rad8
jgi|Bigna1|134507|aug1.25_g9215	ChlorV-4..062	37.7	0.377	45	26	0	286	327	135	179	0.0003294	37	putative Protein kinase
jgi|Bigna1|86196|estExt_fgenesh1_pg.C_80295	ChlorV-4..338	37.7	0.377	44	26	0	346	389	596	637	0.0004518	37	putative DNA repair protein Rad5/Rad8
jgi|Bigna1|80464|fgenesh1_pg.71_#_49	ChlorV-4..045	37.7	0.377	90	55	0	182	271	93	181	7.967e-13	64	putative Protein kinase
jgi|Bigna1|68924|fgenesh1_pg.7_#_219	ChlorV-3..277	37.7	0.377	53	32	0	531	583	289	341	0.0001152	39	putative Helicase
jgi|Bigna1|68924|fgenesh1_pg.7_#_219	ChlorV-2..291	37.7	0.377	53	32	0	531	583	289	341	0.0001227	39	putative Helicase
jgi|Bigna1|28413|gw1.295.1.1	ChlorV-1..054	37.7	0.377	105	59	0	1	105	34	128	2.266e-18	74	putative Protein kinase
jgi|Bigna1|80174|fgenesh1_pg.68_#_48	ChlorV-2..048	37.7	0.377	53	32	0	37	89	80	132	1.378e-07	48	putative Protein kinase
jgi|Bigna1|68924|fgenesh1_pg.7_#_219	ChlorV-4..275	37.7	0.377	53	32	0	531	583	289	341	0.0001261	39	putative Helicase
jgi|Bigna1|35206|e_gw1.8.48.1	ChlorV-1..067	37.7	0.377	53	27	0	184	228	28	80	0.0006376	35	putative Protein kinase
jgi|Bigna1|91165|estExt_fgenesh1_pg.C_910023	ChlorV-4..040	37.7	0.377	60	31	0	763	822	361	410	0.0002929	38	putative Ubiquitin carboxyl-terminal hydrolase
jgi|Bigna1|32697|gw1.50.126.1	ChlorV-3..169	37.7	0.377	61	37	0	9	69	15	74	4.949e-07	40	putative DnaJ domain-containing protein
jgi|Bigna1|68474|fgenesh1_pg.6_#_142	ChlorV-4..049	37.6	0.376	93	57	0	5	96	88	180	6.364e-15	72	putative Protein kinase
jgi|Bigna1|48614|estExt_Genewise1.C_290087	ChlorV-1..200	37.6	0.376	528	303	0	15	542	47	533	3.989e-95	317	putative DNA topoisomerase I
jgi|Bigna1|68474|fgenesh1_pg.6_#_142	ChlorV-2..052	37.6	0.376	93	57	0	5	96	88	180	6.195e-15	72	putative Protein kinase
jgi|Bigna1|68474|fgenesh1_pg.6_#_142	ChlorV-3..044	37.6	0.376	93	57	0	5	96	88	180	1.363e-14	70	putative Protein kinase
jgi|Bigna1|86605|estExt_fgenesh1_pg.C_120062	ChlorV-1..080	37.6	0.376	244	151	0	5	248	18	260	2.501e-42	153	putative Replication factor C subunit 3
jgi|Bigna1|36003|e_gw1.12.227.1	ChlorV-4..209	37.6	0.376	85	51	0	19	103	25	107	9.767e-13	58	putative Thioredoxin
jgi|Bigna1|31211|gw1.49.104.1	ChlorV-3..197	37.6	0.376	154	95	0	1	154	16	169	2.522e-32	117	putative Peptidase
jgi|Bigna1|87998|estExt_fgenesh1_pg.C_270015	ChlorV-1..032	37.6	0.376	109	66	0	46	154	38	144	7.249e-24	93	putative Ubiquitin-conjugating enzyme E2
jgi|Bigna1|56970|estExt_Genewise1Plus.C_2160003	ChlorV-3..277	37.6	0.376	366	227	0	63	428	3	366	7.95e-87	288	putative Helicase
jgi|Bigna1|80432|fgenesh1_pg.71_#_17	ChlorV-1..339	37.5	0.375	40	24	0	50	89	608	647	0.000489	36	putative DNA repair protein Rad5/Rad8
jgi|Bigna1|131183|aug1.13_g5891	ChlorV-4..338	37.5	0.375	56	30	0	74	129	595	643	2.294e-06	45	putative DNA repair protein Rad5/Rad8
jgi|Bigna1|131183|aug1.13_g5891	ChlorV-3..336	37.5	0.375	56	30	0	74	129	180	228	4.813e-06	44	putative DNA repair protein Rad5/Rad8
jgi|Bigna1|28413|gw1.295.1.1	ChlorV-4..075	37.5	0.375	40	24	0	63	102	286	324	1.282e-05	37	putative Protein kinase
jgi|Bigna1|68079|fgenesh1_pg.5_#_155	ChlorV-1..357	37.5	0.375	40	24	0	205	244	248	287	0.0005693	36	putative Protein kinase
jgi|Bigna1|30501|gw1.39.92.1	ChlorV-3..078	37.5	0.375	54	32	0	171	222	68	121	0.0009817	34	putative Ankyrin repeat protein
jgi|Bigna1|142239|aug1.68_g16947	ChlorV-1..339	37.5	0.375	48	28	0	77	124	593	637	1.129e-07	47	putative DNA repair protein Rad5/Rad8
jgi|Bigna1|53806|estExt_Genewise1Plus.C_240111	ChlorV-1..190	37.5	0.375	61	35	0	102	162	101	157	7.695e-09	49	putative Transcription factor S-II
jgi|Bigna1|53864|estExt_Genewise1Plus.C_250090	ChlorV-1..054	37.5	0.375	96	57	0	122	217	85	176	1.171e-12	63	putative Protein kinase
jgi|Bigna1|68079|fgenesh1_pg.5_#_155	ChlorV-4..353	37.5	0.375	40	24	0	205	244	248	287	0.0005802	36	putative Protein kinase
jgi|Bigna1|131183|aug1.13_g5891	ChlorV-1..339	37.5	0.375	56	30	0	74	129	595	643	2.969e-06	44	putative DNA repair protein Rad5/Rad8
jgi|Bigna1|68079|fgenesh1_pg.5_#_155	ChlorV-2..369	37.5	0.375	40	24	0	205	244	248	287	0.0005648	36	putative Protein kinase
jgi|Bigna1|65303|fgenesh1_kg.104_#_12_#_6780_1_CFAO_EXTA	ChlorV-4..209	37.5	0.375	56	28	0	65	120	12	56	0.0003941	36	putative Thioredoxin
jgi|Bigna1|65303|fgenesh1_kg.104_#_12_#_6780_1_CFAO_EXTA	ChlorV-3..213	37.5	0.375	56	28	0	65	120	27	71	0.0003602	36	putative Thioredoxin
jgi|Bigna1|35374|e_gw1.9.99.1	ChlorV-3..044	37.5	0.375	92	55	0	53	144	88	176	4.864e-11	57	putative Protein kinase
jgi|Bigna1|68079|fgenesh1_pg.5_#_155	ChlorV-3..349	37.5	0.375	40	24	0	205	244	248	287	0.0005302	36	putative Protein kinase
jgi|Bigna1|21996|gw1.6.71.1	ChlorV-1..010	37.5	0.375	76	47	0	77	152	102	177	1.012e-06	44	putative Protein kinase
jgi|Bigna1|80432|fgenesh1_pg.71_#_17	ChlorV-4..338	37.5	0.375	40	24	0	50	89	608	647	0.0004983	36	putative DNA repair protein Rad5/Rad8
jgi|Bigna1|54428|estExt_Genewise1Plus.C_330112	ChlorV-4..088	37.5	0.375	56	34	0	214	269	72	127	1.236e-05	41	putative Ankyrin repeat protein
jgi|Bigna1|54428|estExt_Genewise1Plus.C_330112	ChlorV-2..091	37.5	0.375	56	34	0	214	269	72	127	1.203e-05	41
jgi|Bigna1|53806|estExt_Genewise1Plus.C_240111	ChlorV-3..185	37.5	0.375	61	35	0	102	162	101	157	1.318e-08	48	putative Transcription factor S-II
jgi|Bigna1|36349|e_gw1.14.59.1	ChlorV-3..040	37.5	0.375	75	44	0	102	176	107	177	5.915e-09	51	putative Protein kinase
jgi|Bigna1|41417|e_gw1.52.123.1	ChlorV-3..078	37.5	0.375	72	38	0	10	71	88	159	3.01e-08	44	putative Ankyrin repeat protein
jgi|Bigna1|44174|e_gw1.90.42.1	ChlorV-3..213	37.5	0.375	47	28	0	3	49	48	92	5.479e-06	37	putative Thioredoxin
jgi|Bigna1|54192|estExt_Genewise1Plus.C_290113	ChlorV-1..339	37.5	0.375	88	52	0	1	84	709	796	7.815e-13	59	putative DNA repair protein Rad5/Rad8
jgi|Bigna1|136765|aug1.35_g11473	ChlorV-1..054	37.5	0.375	88	54	0	561	648	92	178	5.972e-14	70	putative Protein kinase
jgi|Bigna1|142239|aug1.68_g16947	ChlorV-3..336	37.5	0.375	48	28	0	77	124	178	222	1.405e-07	46	putative DNA repair protein Rad5/Rad8
jgi|Bigna1|80432|fgenesh1_pg.71_#_17	ChlorV-3..336	37.5	0.375	40	24	0	50	89	193	232	0.0006027	36	putative DNA repair protein Rad5/Rad8
jgi|Bigna1|28413|gw1.295.1.1	ChlorV-2..078	37.5	0.375	40	24	0	63	102	286	324	1.248e-05	37	putative Protein kinase
jgi|Bigna1|54428|estExt_Genewise1Plus.C_330112	ChlorV-1..094	37.5	0.375	56	34	0	214	269	72	127	1.213e-05	41	putative Ankyrin repeat protein
jgi|Bigna1|68474|fgenesh1_pg.6_#_142	ChlorV-3..040	37.5	0.375	104	61	0	3	106	94	191	7.725e-15	71	putative Protein kinase
jgi|Bigna1|53710|estExt_Genewise1Plus.C_230070	ChlorV-1..191	37.5	0.375	48	26	0	302	343	54	101	0.0002618	38	putative RING-finger-containing E3 ubiquitin ligase
jgi|Bigna1|80271|fgenesh1_pg.69_#_58	ChlorV-3..040	37.5	0.375	56	34	0	770	825	79	134	6.908e-07	48	putative Protein kinase
jgi|Bigna1|65303|fgenesh1_kg.104_#_12_#_6780_1_CFAO_EXTA	ChlorV-2..221	37.5	0.375	56	28	0	65	120	12	56	0.0001632	37	putative Thioredoxin
jgi|Bigna1|80432|fgenesh1_pg.71_#_17	ChlorV-2..354	37.5	0.375	40	24	0	50	89	608	647	0.0004851	36	putative DNA repair protein Rad5/Rad8
jgi|Bigna1|131183|aug1.13_g5891	ChlorV-2..354	37.5	0.375	56	30	0	74	129	595	643	2.233e-06	45	putative DNA repair protein Rad5/Rad8
jgi|Bigna1|48614|estExt_Genewise1.C_290087	ChlorV-3..194	37.4	0.374	528	304	0	15	542	47	533	6.901e-95	316	putative DNA topoisomerase I
jgi|Bigna1|19246|gw1.23.13.1	ChlorV-1..226	37.4	0.374	439	272	0	5	443	21	456	1.887e-91	302	putative Helicase
jgi|Bigna1|85832|estExt_fgenesh1_pg.C_60218	ChlorV-1..047	37.3	0.373	91	50	0	140	230	108	188	6.625e-13	65	putative Protein kinase
jgi|Bigna1|142358|aug1.69_g17066	ChlorV-1..078	37.3	0.373	98	59	0	7	104	81	175	9.874e-13	64	putative Methyltransferase
jgi|Bigna1|19246|gw1.23.13.1	ChlorV-2..234	37.3	0.373	443	277	0	1	443	15	456	1.549e-92	306	putative Helicase
jgi|Bigna1|134371|aug1.25_g9079	ChlorV-2..291	37.3	0.373	75	46	0	337	411	268	342	1.821e-09	55	putative Helicase
jgi|Bigna1|57040|fgenesh1_pm.2_#_7	ChlorV-3..057	37.3	0.373	195	116	0	8	193	45	239	4.822e-29	113	putative Protein kinase
jgi|Bigna1|134371|aug1.25_g9079	ChlorV-4..275	37.3	0.373	75	46	0	337	411	268	342	1.87e-09	55	putative Helicase
jgi|Bigna1|56970|estExt_Genewise1Plus.C_2160003	ChlorV-4..275	37.3	0.373	366	228	0	63	428	3	366	4.127e-86	286	putative Helicase
jgi|Bigna1|57040|fgenesh1_pm.2_#_7	ChlorV-4..062	37.3	0.373	195	116	0	8	193	45	239	9.69e-29	113	putative Protein kinase
jgi|Bigna1|57040|fgenesh1_pm.2_#_7	ChlorV-2..065	37.3	0.373	195	116	0	8	193	45	239	6.962e-29	113	putative Protein kinase
jgi|Bigna1|56970|estExt_Genewise1Plus.C_2160003	ChlorV-2..291	37.3	0.373	366	228	0	63	428	3	366	4.017e-86	286	putative Helicase
jgi|Bigna1|56970|estExt_Genewise1Plus.C_2160003	ChlorV-1..277	37.3	0.373	366	228	0	63	428	3	366	1.03e-85	285	putative Helicase
jgi|Bigna1|48637|estExt_Genewise1.C_290116	ChlorV-1..277	37.3	0.373	369	229	0	1	369	9	375	3.88e-81	269	putative Helicase
jgi|Bigna1|19246|gw1.23.13.1	ChlorV-4..220	37.3	0.373	443	277	0	1	443	15	456	1.591e-92	306	putative Helicase
jgi|Bigna1|131205|aug1.13_g5913	ChlorV-3..345	37.3	0.373	145	88	0	298	442	5	145	3.839e-19	85
jgi|Bigna1|139953|aug1.53_g14661	ChlorV-3..336	37.2	0.372	43	26	0	35	77	178	219	5.233e-07	45	putative DNA repair protein Rad5/Rad8
jgi|Bigna1|82966|fgenesh1_pg.100_#_9	ChlorV-4..275	37.2	0.372	117	72	0	747	863	231	346	8.131e-14	70	putative Helicase
jgi|Bigna1|82966|fgenesh1_pg.100_#_9	ChlorV-3..277	37.2	0.372	117	72	0	747	863	231	346	5.641e-14	71	putative Helicase
jgi|Bigna1|92973|estExt_fgenesh1_pm.C_1230003	ChlorV-4..038	37.2	0.372	43	26	0	342	384	355	397	0.0003808	37	putative Protease
jgi|Bigna1|130065|aug1.10_g4773	ChlorV-2..354	37.2	0.372	59	33	0	651	704	740	798	8.188e-05	40	putative DNA repair protein Rad5/Rad8
jgi|Bigna1|130065|aug1.10_g4773	ChlorV-1..339	37.2	0.372	59	33	0	651	704	740	798	6.262e-05	40	putative DNA repair protein Rad5/Rad8
jgi|Bigna1|92973|estExt_fgenesh1_pm.C_1230003	ChlorV-3..033	37.2	0.372	43	26	0	342	384	355	397	0.0004598	36	putative Protease
jgi|Bigna1|48614|estExt_Genewise1.C_290087	ChlorV-2..202	37.2	0.372	528	305	0	15	542	47	533	1.002e-94	316	putative DNA topoisomerase I
jgi|Bigna1|139953|aug1.53_g14661	ChlorV-1..339	37.2	0.372	43	26	0	35	77	593	634	5.62e-07	45	putative DNA repair protein Rad5/Rad8
jgi|Bigna1|92973|estExt_fgenesh1_pm.C_1230003	ChlorV-2..041	37.2	0.372	43	26	0	342	384	355	397	0.0003707	37	putative Protease
jgi|Bigna1|88511|estExt_fgenesh1_pg.C_330046	ChlorV-4..059	37.2	0.372	51	29	0	122	168	81	131	0.0009029	34	putative Transcriptional repressor CTCF
jgi|Bigna1|134234|aug1.24_g8942	ChlorV-1..009	37.2	0.372	43	23	0	73	115	3	40	1.478e-06	41	putative RING-finger-containing E3 ubiquitin ligase
jgi|Bigna1|26277|gw1.39.55.1	ChlorV-1..094	37.2	0.372	43	26	0	34	76	69	110	0.0001123	34	putative Ankyrin repeat protein
jgi|Bigna1|82966|fgenesh1_pg.100_#_9	ChlorV-2..291	37.2	0.372	117	72	0	747	863	231	346	7.915e-14	70	putative Helicase
jgi|Bigna1|134534|aug1.25_g9242	ChlorV-3..040	37.2	0.372	94	55	0	159	252	96	184	6.209e-13	65	putative Protein kinase
jgi|Bigna1|91980|estExt_fgenesh1_pg.C_1440005	ChlorV-1..314	37.2	0.372	291	159	0	74	364	1	254	7.592e-55	192	putative Exodeoxyribonuclease/BER protein
jgi|Bigna1|88511|estExt_fgenesh1_pg.C_330046	ChlorV-2..062	37.2	0.372	51	29	0	122	168	81	131	0.000879	34	putative Transcriptional repressor CTCF
jgi|Bigna1|26277|gw1.39.55.1	ChlorV-4..088	37.2	0.372	43	26	0	34	76	69	110	6.126e-05	35	putative Ankyrin repeat protein
jgi|Bigna1|130065|aug1.10_g4773	ChlorV-3..336	37.2	0.372	59	33	0	651	704	325	383	7.686e-05	40	putative DNA repair protein Rad5/Rad8
jgi|Bigna1|33409|e_gw1.2.208.1	ChlorV-2..175	37.2	0.372	59	33	0	11	69	15	67	5.678e-06	38	putative DnaJ domain-containing protein
jgi|Bigna1|48614|estExt_Genewise1.C_290087	ChlorV-4..192	37.2	0.372	528	305	0	15	542	47	533	1.03e-94	316	putative DNA topoisomerase I
jgi|Bigna1|33409|e_gw1.2.208.1	ChlorV-4..165	37.2	0.372	59	33	0	11	69	15	67	5.833e-06	38	putative DnaJ domain-containing protein
jgi|Bigna1|27338|gw1.126.17.1	ChlorV-3..169	37.2	0.372	51	30	0	7	57	24	72	7.141e-07	38	putative DnaJ domain-containing protein
jgi|Bigna1|26277|gw1.39.55.1	ChlorV-2..091	37.2	0.372	43	26	0	34	76	69	110	5.963e-05	35
jgi|Bigna1|87567|estExt_fgenesh1_pg.C_210214	ChlorV-1..300	37.1	0.371	95	55	0	1013	1100	51	145	9.77e-11	61	putative Ubiquitin-conjugating enzyme E2
jgi|Bigna1|19246|gw1.23.13.1	ChlorV-3..226	37.1	0.371	439	274	0	5	443	21	456	3.062e-93	308	putative Helicase
jgi|Bigna1|58282|fgenesh1_pm.71_#_8	ChlorV-4..299	37.1	0.371	131	71	0	33	146	30	160	2.441e-22	90	putative Ubiquitin-conjugating enzyme E2
jgi|Bigna1|127515|aug1.4_g2223	ChlorV-3..107	37.1	0.371	224	138	0	105	325	225	448	2.377e-33	128	putative IMP dehydrogenase/GMP reductase
jgi|Bigna1|43894|e_gw1.86.76.1	ChlorV-2..386	37.1	0.371	35	21	0	37	71	135	169	0.0009045	31	putative Transcription factor/TATA-binding protein
jgi|Bigna1|43894|e_gw1.86.76.1	ChlorV-4..371	37.1	0.371	35	21	0	37	71	221	255	0.0009291	31	putative Transcription factor/TATA-binding protein
jgi|Bigna1|34911|e_gw1.7.245.1	ChlorV-3..044	37.1	0.371	78	46	0	1	74	101	178	8.643e-16	65	putative Protein kinase
jgi|Bigna1|58282|fgenesh1_pm.71_#_8	ChlorV-3..297	37.1	0.371	131	71	0	33	146	30	160	2.231e-22	90	putative Ubiquitin-conjugating enzyme E2
jgi|Bigna1|22832|gw1.16.49.1	ChlorV-4..353	37.1	0.371	69	43	0	119	187	220	288	1.676e-07	46	putative Protein kinase
jgi|Bigna1|89974|estExt_fgenesh1_pg.C_590056	ChlorV-3..044	37.1	0.371	194	113	0	76	269	1	180	1.119e-26	113	putative Protein kinase
jgi|Bigna1|88924|estExt_fgenesh1_pg.C_400112	ChlorV-3..040	37.1	0.371	97	57	0	223	319	93	183	3.339e-15	72	putative Protein kinase
jgi|Bigna1|87658|estExt_fgenesh1_pg.C_220195	ChlorV-3..316	37.1	0.371	66	40	0	824	887	215	280	0.0001686	40	putative Helicase
jgi|Bigna1|127515|aug1.4_g2223	ChlorV-2..118	37.1	0.371	224	138	0	105	325	225	448	2.533e-33	128	putative IMP dehydrogenase/GMP reductase
jgi|Bigna1|24204|gw1.4.112.1	ChlorV-1..047	37.1	0.371	90	55	0	12	101	96	183	1.717e-13	62	putative Protein kinase
jgi|Bigna1|58282|fgenesh1_pm.71_#_8	ChlorV-2..315	37.1	0.371	131	71	0	33	146	30	160	2.377e-22	90	putative Ubiquitin-conjugating enzyme E2
jgi|Bigna1|127515|aug1.4_g2223	ChlorV-4..111	37.1	0.371	224	138	0	105	325	225	448	2.602e-33	128	putative IMP dehydrogenase/GMP reductase
jgi|Bigna1|22832|gw1.16.49.1	ChlorV-2..369	37.1	0.371	69	43	0	119	187	220	288	1.632e-07	46	putative Protein kinase
jgi|Bigna1|134507|aug1.25_g9215	ChlorV-1..010	37	0.37	58	35	0	270	327	115	171	0.0007442	36	putative Protein kinase
jgi|Bigna1|26969|gw1.77.30.1	ChlorV-3..015	37	0.37	62	38	0	12	73	583	644	0.0001451	34	putative Helicase
jgi|Bigna1|85969|estExt_fgenesh1_pg.C_70142	ChlorV-1..280	37	0.37	156	96	0	483	638	432	584	7.876e-20	89	hypothetical protein
jgi|Bigna1|36615|e_gw1.15.16.1	ChlorV-4..062	37	0.37	92	57	0	38	129	139	230	9.475e-11	53	putative Protein kinase
jgi|Bigna1|86172|estExt_fgenesh1_pg.C_80239	ChlorV-3..125	37	0.37	62	37	0	204	262	194	255	0.0008652	36	putative ATPase
jgi|Bigna1|48637|estExt_Genewise1.C_290116	ChlorV-2..291	37	0.37	369	231	0	1	369	9	375	2.817e-81	269	putative Helicase
jgi|Bigna1|26969|gw1.77.30.1	ChlorV-1..012	37	0.37	62	38	0	12	73	584	645	0.0001557	34	putative Helicase
jgi|Bigna1|26969|gw1.77.30.1	ChlorV-4..018	37	0.37	62	38	0	12	73	584	645	0.0001587	34	putative Helicase
jgi|Bigna1|26969|gw1.77.30.1	ChlorV-2..021	37	0.37	62	38	0	12	73	584	645	0.0001545	34
jgi|Bigna1|36615|e_gw1.15.16.1	ChlorV-3..057	37	0.37	92	57	0	38	129	139	230	8.659e-11	53	putative Protein kinase
jgi|Bigna1|92473|estExt_fgenesh1_pm.C_260010	ChlorV-4..075	37	0.37	52	27	0	105	156	283	326	0.0005732	36	putative Protein kinase
jgi|Bigna1|51699|estExt_Genewise1Plus.C_20274	ChlorV-4..045	37	0.37	99	59	0	29	127	93	187	1.362e-13	68	putative Protein kinase
jgi|Bigna1|21911|gw1.81.10.1	ChlorV-1..054	37	0.37	89	54	0	52	140	88	174	1.852e-15	70	putative Protein kinase
jgi|Bigna1|48637|estExt_Genewise1.C_290116	ChlorV-4..275	37	0.37	369	231	0	1	369	9	375	2.894e-81	269	putative Helicase
jgi|Bigna1|47614|estExt_Genewise1.C_160068	ChlorV-1..277	37	0.37	369	231	0	1	369	9	375	1.113e-81	271	putative Helicase
jgi|Bigna1|27588|gw1.18.86.1	ChlorV-1..009	37	0.37	54	30	0	1	54	3	50	2.28e-06	37	putative RING-finger-containing E3 ubiquitin ligase
jgi|Bigna1|36615|e_gw1.15.16.1	ChlorV-2..065	37	0.37	92	57	0	38	129	139	230	9.224e-11	53	putative Protein kinase
jgi|Bigna1|86172|estExt_fgenesh1_pg.C_80239	ChlorV-2..133	37	0.37	62	37	0	204	262	194	255	0.0009217	36	putative ATPase
jgi|Bigna1|86172|estExt_fgenesh1_pg.C_80239	ChlorV-4..126	37	0.37	62	37	0	204	262	194	255	0.0009468	36	putative ATPase
jgi|Bigna1|51699|estExt_Genewise1Plus.C_20274	ChlorV-2..048	37	0.37	99	59	0	29	127	93	187	1.326e-13	68	putative Protein kinase
jgi|Bigna1|48637|estExt_Genewise1.C_290116	ChlorV-3..277	37	0.37	369	231	0	1	369	9	375	1.416e-81	270	putative Helicase
jgi|Bigna1|57657|fgenesh1_pm.23_#_12	ChlorV-3..152	37	0.37	62	33	0	170	231	49	102	0.000969	35	putative Kinesin
jgi|Bigna1|45147|e_gw1.113.10.1	ChlorV-1..047	37	0.37	100	54	0	119	218	96	182	6.504e-14	66	putative Protein kinase
jgi|Bigna1|46138|estExt_Genewise1.C_20186	ChlorV-1..339	36.9	0.369	168	97	0	87	241	631	798	1.69e-29	113	putative DNA repair protein Rad5/Rad8
jgi|Bigna1|33410|e_gw1.2.209.1	ChlorV-1..339	36.9	0.369	46	27	0	10	55	591	634	7.825e-06	39	putative DNA repair protein Rad5/Rad8
jgi|Bigna1|43859|e_gw1.85.33.1	ChlorV-1..278	36.9	0.369	84	50	0	2	82	21	104	2.502e-16	68	putative Erv1 / Alr family Oxidase
jgi|Bigna1|53186|estExt_Genewise1Plus.C_160118	ChlorV-1..009	36.9	0.369	46	26	0	120	165	3	44	1.384e-06	42	putative RING-finger-containing E3 ubiquitin ligase
jgi|Bigna1|141776|aug1.65_g16484	ChlorV-1..094	36.9	0.369	46	28	0	621	666	80	125	0.0003886	38	putative Ankyrin repeat protein
jgi|Bigna1|141776|aug1.65_g16484	ChlorV-4..088	36.9	0.369	46	28	0	621	666	80	125	0.0003006	38	putative Ankyrin repeat protein
jgi|Bigna1|137319|aug1.38_g12027	ChlorV-1..317	36.9	0.369	46	28	0	660	705	553	598	0.0001109	40	putative Helicase/NPH I
jgi|Bigna1|86162|estExt_fgenesh1_pg.C_80219	ChlorV-2..234	36.9	0.369	83	52	0	698	780	361	443	2.68e-07	49	putative Helicase
jgi|Bigna1|141776|aug1.65_g16484	ChlorV-3..078	36.9	0.369	46	28	0	621	666	80	125	0.0002085	39	putative Ankyrin repeat protein
jgi|Bigna1|53792|estExt_Genewise1Plus.C_240087	ChlorV-3..169	36.9	0.369	65	38	0	12	76	13	73	1.329e-05	41	putative DnaJ domain-containing protein
jgi|Bigna1|87918|estExt_fgenesh1_pg.C_260016	ChlorV-3..028	36.9	0.369	146	91	0	10	154	1	146	2.666e-30	113	putative Ubiquitin-conjugating enzyme E2
jgi|Bigna1|26109|gw1.1.283.1	ChlorV-1..252	36.9	0.369	46	28	0	49	94	115	160	0.0001648	34	putative Ankyrin repeat protein
jgi|Bigna1|33410|e_gw1.2.209.1	ChlorV-3..336	36.9	0.369	46	27	0	10	55	176	219	1.828e-05	38	putative DNA repair protein Rad5/Rad8
jgi|Bigna1|71042|fgenesh1_pg.14_#_100	ChlorV-1..191	36.9	0.369	46	26	0	972	1017	57	98	3.979e-05	42	putative RING-finger-containing E3 ubiquitin ligase
jgi|Bigna1|141776|aug1.65_g16484	ChlorV-2..091	36.9	0.369	46	28	0	621	666	80	125	0.0002926	38
jgi|Bigna1|80174|fgenesh1_pg.68_#_48	ChlorV-3..044	36.8	0.368	76	47	0	41	116	77	151	9.67e-13	64	putative Protein kinase
jgi|Bigna1|80102|fgenesh1_pg.67_#_111	ChlorV-2..369	36.8	0.368	57	32	0	608	664	231	282	2.315e-05	42	putative Protein kinase
jgi|Bigna1|23300|gw1.1.180.1	ChlorV-2..078	36.8	0.368	57	34	0	29	85	281	335	2.313e-05	39	putative Protein kinase
jgi|Bigna1|27338|gw1.126.17.1	ChlorV-4..293	36.8	0.368	57	35	0	1	57	7	62	2.3e-08	43	putative DnaJ domain-containing protein
jgi|Bigna1|86666|estExt_fgenesh1_pg.C_120180	ChlorV-3..125	36.8	0.368	131	76	0	380	501	166	296	3.239e-19	88	putative ATPase
jgi|Bigna1|137663|aug1.40_g12371	ChlorV-2..065	36.8	0.368	93	55	0	71	163	32	119	1.257e-08	48	putative Protein kinase
jgi|Bigna1|80174|fgenesh1_pg.68_#_48	ChlorV-2..052	36.8	0.368	76	47	0	41	116	77	151	5.856e-13	65	putative Protein kinase
jgi|Bigna1|137663|aug1.40_g12371	ChlorV-4..062	36.8	0.368	93	55	0	71	163	32	119	1.291e-08	48	putative Protein kinase
jgi|Bigna1|47614|estExt_Genewise1.C_160068	ChlorV-2..291	36.8	0.368	369	231	0	1	369	9	375	5.91e-82	271	putative Helicase
jgi|Bigna1|47614|estExt_Genewise1.C_160068	ChlorV-3..277	36.8	0.368	369	231	0	1	369	9	375	2.97e-82	272	putative Helicase
jgi|Bigna1|27338|gw1.126.17.1	ChlorV-3..292	36.8	0.368	57	35	0	1	57	7	62	2.102e-08	43	putative DnaJ domain-containing protein
jgi|Bigna1|27338|gw1.126.17.1	ChlorV-2..309	36.8	0.368	57	35	0	1	57	7	62	2.239e-08	43	putative DnaJ domain-containing protein
jgi|Bigna1|80102|fgenesh1_pg.67_#_111	ChlorV-4..353	36.8	0.368	57	32	0	608	664	231	282	2.379e-05	42	putative Protein kinase
jgi|Bigna1|80174|fgenesh1_pg.68_#_48	ChlorV-1..054	36.8	0.368	76	47	0	41	116	77	151	1.377e-12	64	putative Protein kinase
jgi|Bigna1|80102|fgenesh1_pg.67_#_111	ChlorV-1..357	36.8	0.368	57	32	0	608	664	231	282	2.334e-05	42	putative Protein kinase
jgi|Bigna1|80174|fgenesh1_pg.68_#_48	ChlorV-4..049	36.8	0.368	76	47	0	41	116	77	151	6.016e-13	65	putative Protein kinase
jgi|Bigna1|47614|estExt_Genewise1.C_160068	ChlorV-4..275	36.8	0.368	369	231	0	1	369	9	375	6.071e-82	271	putative Helicase
jgi|Bigna1|57667|fgenesh1_pm.24_#_3	ChlorV-2..315	36.7	0.367	117	62	0	39	137	37	153	2.389e-17	74	putative Ubiquitin-conjugating enzyme E2
jgi|Bigna1|88798|estExt_fgenesh1_pg.C_380095	ChlorV-1..047	36.7	0.367	64	38	0	242	305	93	153	5.574e-06	44	putative Protein kinase
jgi|Bigna1|65885|fgenesh1_kg.144_#_2_#_7003_1_CFAO_EXTA	ChlorV-1..339	36.7	0.367	49	29	0	253	301	594	640	3.239e-05	40	putative DNA repair protein Rad5/Rad8
jgi|Bigna1|88798|estExt_fgenesh1_pg.C_380095	ChlorV-2..048	36.7	0.367	64	38	0	242	305	92	152	2.198e-05	42	putative Protein kinase
jgi|Bigna1|53052|estExt_Genewise1Plus.C_150024	ChlorV-4..190	36.7	0.367	298	187	0	32	329	5	301	1.136e-53	188	putative Replication factor C subunit 4
jgi|Bigna1|65885|fgenesh1_kg.144_#_2_#_7003_1_CFAO_EXTA	ChlorV-3..336	36.7	0.367	49	29	0	253	301	179	225	3.016e-05	40	putative DNA repair protein Rad5/Rad8
jgi|Bigna1|125317|aug1.1_g25	ChlorV-3..040	36.7	0.367	106	57	0	116	221	93	183	1.564e-12	64	putative Protein kinase
jgi|Bigna1|56979|fgenesh1_pm.1_#_4	ChlorV-2..233	36.7	0.367	224	139	0	322	542	59	282	9.606e-40	152
jgi|Bigna1|89637|estExt_fgenesh1_pg.C_530006	ChlorV-2..052	36.7	0.367	94	58	0	156	249	85	176	8.158e-11	59	putative Protein kinase
jgi|Bigna1|127515|aug1.4_g2223	ChlorV-1..118	36.7	0.367	224	139	0	105	325	225	448	1.153e-32	126	putative IMP dehydrogenase/GMP reductase
jgi|Bigna1|126292|aug1.2_g1000	ChlorV-2..138	36.7	0.367	48	27	0	208	255	140	183	7.175e-05	38	putative Peptidase
jgi|Bigna1|24098|gw1.62.38.1	ChlorV-2..264	36.7	0.367	152	80	0	1	152	49	176	1.235e-22	89	putative DUF285 domain-containing protein/bacterial surface protein 26-residue repeat
jgi|Bigna1|47086|estExt_Genewise1.C_90250	ChlorV-1..054	36.7	0.367	49	28	0	7	55	87	132	6.085e-06	42	putative Protein kinase
jgi|Bigna1|126292|aug1.2_g1000	ChlorV-4..131	36.7	0.367	48	27	0	208	255	140	183	7.371e-05	38	putative Peptidase
jgi|Bigna1|57197|fgenesh1_pm.5_#_34	ChlorV-3..226	36.7	0.367	454	282	0	9	455	10	463	1.557e-85	299	putative Helicase
jgi|Bigna1|56979|fgenesh1_pm.1_#_4	ChlorV-3..224	36.7	0.367	224	139	0	322	542	59	282	1.62e-39	151	putative ABC transporter
jgi|Bigna1|57667|fgenesh1_pm.24_#_3	ChlorV-3..297	36.7	0.367	117	62	0	39	137	37	153	2.243e-17	74	putative Ubiquitin-conjugating enzyme E2
jgi|Bigna1|88798|estExt_fgenesh1_pg.C_380095	ChlorV-4..045	36.7	0.367	64	38	0	242	305	92	152	2.258e-05	42	putative Protein kinase
jgi|Bigna1|83327|fgenesh1_pg.106_#_16	ChlorV-2..052	36.7	0.367	102	63	0	156	257	88	187	7.676e-12	63	putative Protein kinase
jgi|Bigna1|83327|fgenesh1_pg.106_#_16	ChlorV-4..049	36.7	0.367	102	63	0	156	257	88	187	7.885e-12	63	putative Protein kinase
jgi|Bigna1|92150|estExt_fgenesh1_pm.C_40044	ChlorV-3..277	36.7	0.367	367	230	0	70	436	2	366	4.651e-83	278	putative Helicase
jgi|Bigna1|89637|estExt_fgenesh1_pg.C_530006	ChlorV-4..049	36.7	0.367	94	58	0	156	249	85	176	8.381e-11	59	putative Protein kinase
jgi|Bigna1|136765|aug1.35_g11473	ChlorV-3..044	36.7	0.367	87	54	0	561	647	92	177	1.169e-12	66	putative Protein kinase
jgi|Bigna1|57667|fgenesh1_pm.24_#_3	ChlorV-4..299	36.7	0.367	117	62	0	39	137	37	153	2.454e-17	74	putative Ubiquitin-conjugating enzyme E2
jgi|Bigna1|92114|estExt_fgenesh1_pm.C_30027	ChlorV-4..078	36.6	0.366	286	174	0	15	300	3	278	2.404e-51	181	putative Replication factor C subunit 3
jgi|Bigna1|92114|estExt_fgenesh1_pm.C_30027	ChlorV-3..068	36.6	0.366	286	174	0	15	300	3	278	4.08e-51	180	putative Replication factor C subunit 3
jgi|Bigna1|143135|aug1.76_g17843	ChlorV-1..012	36.6	0.366	100	54	0	71	156	594	693	5.807e-07	44	putative Helicase
jgi|Bigna1|143135|aug1.76_g17843	ChlorV-2..021	36.6	0.366	100	54	0	71	156	594	693	4.292e-07	44
jgi|Bigna1|67684|fgenesh1_pg.4_#_178	ChlorV-4..018	36.6	0.366	71	44	0	324	394	964	1034	3.728e-07	48	putative Helicase
jgi|Bigna1|67684|fgenesh1_pg.4_#_178	ChlorV-2..021	36.6	0.366	71	44	0	324	394	964	1034	3.629e-07	48
jgi|Bigna1|89974|estExt_fgenesh1_pg.C_590056	ChlorV-2..052	36.6	0.366	194	113	0	76	269	1	180	3.597e-26	111	putative Protein kinase
jgi|Bigna1|31796|gw1.2.310.1	ChlorV-1..277	36.6	0.366	109	68	0	28	136	237	345	2.627e-22	88	putative Helicase
jgi|Bigna1|48699|estExt_Genewise1.C_300136	ChlorV-4..034	36.6	0.366	112	70	0	43	154	36	146	8.342e-21	83	putative Ubiquitin-conjugating enzyme E2
jgi|Bigna1|38359|e_gw1.25.2.1	ChlorV-3..224	36.6	0.366	182	113	0	304	482	68	249	1.346e-35	138	putative ABC transporter
jgi|Bigna1|89974|estExt_fgenesh1_pg.C_590056	ChlorV-4..049	36.6	0.366	194	113	0	76	269	1	180	3.695e-26	111	putative Protein kinase
jgi|Bigna1|31796|gw1.2.310.1	ChlorV-2..291	36.6	0.366	109	68	0	28	136	237	345	6.664e-22	87	putative Helicase
jgi|Bigna1|93001|estExt_fgenesh1_pm.C_2100001	ChlorV-1..277	36.6	0.366	376	236	0	10	385	2	375	2.241e-82	273	putative Helicase
jgi|Bigna1|92114|estExt_fgenesh1_pm.C_30027	ChlorV-2..081	36.6	0.366	286	174	0	15	300	3	278	2.34e-51	181	putative Replication factor C subunit 3
jgi|Bigna1|43954|e_gw1.86.39.1	ChlorV-1..010	36.6	0.366	71	42	0	21	87	103	173	7.517e-08	45	putative Protein kinase
jgi|Bigna1|48699|estExt_Genewise1.C_300136	ChlorV-3..028	36.6	0.366	112	70	0	43	154	36	146	7.623e-21	83	putative Ubiquitin-conjugating enzyme E2
jgi|Bigna1|31796|gw1.2.310.1	ChlorV-3..277	36.6	0.366	109	68	0	28	136	237	345	6.256e-22	87	putative Helicase
jgi|Bigna1|31796|gw1.2.310.1	ChlorV-4..275	36.6	0.366	109	68	0	28	136	237	345	6.846e-22	87	putative Helicase
jgi|Bigna1|58538|fgenesh1_pm.106_#_4	ChlorV-3..226	36.6	0.366	464	286	0	97	560	15	466	1.879e-82	293	putative Helicase
jgi|Bigna1|36615|e_gw1.15.16.1	ChlorV-3..044	36.6	0.366	94	52	0	36	129	82	164	2.053e-12	58	putative Protein kinase
jgi|Bigna1|81682|fgenesh1_pg.83_#_11	ChlorV-1..010	36.6	0.366	60	34	0	166	225	100	153	4.026e-05	40	putative Protein kinase
jgi|Bigna1|80693|fgenesh1_pg.73_#_61	ChlorV-3..169	36.6	0.366	60	36	0	29	88	15	72	8.108e-05	37	putative DnaJ domain-containing protein
jgi|Bigna1|88963|estExt_fgenesh1_pg.C_410078	ChlorV-1..009	36.6	0.366	58	33	0	141	198	2	54	0.0001162	38	putative RING-finger-containing E3 ubiquitin ligase
jgi|Bigna1|38359|e_gw1.25.2.1	ChlorV-2..233	36.6	0.366	182	113	0	304	482	68	249	1.067e-35	138
jgi|Bigna1|48699|estExt_Genewise1.C_300136	ChlorV-2..037	36.6	0.366	112	70	0	43	154	36	146	8.121e-21	83	putative Ubiquitin-conjugating enzyme E2
jgi|Bigna1|53960|estExt_Genewise1Plus.C_260165	ChlorV-1..047	36.6	0.366	120	70	0	56	175	74	184	3.465e-16	74	putative Protein kinase
jgi|Bigna1|143135|aug1.76_g17843	ChlorV-4..018	36.6	0.366	100	54	0	71	156	594	693	4.409e-07	44	putative Helicase
jgi|Bigna1|88641|estExt_fgenesh1_pg.C_350107	ChlorV-2..221	36.5	0.365	82	50	0	73	154	32	110	5.972e-13	61	putative Thioredoxin
jgi|Bigna1|48197|estExt_Genewise1.C_230165	ChlorV-4..045	36.5	0.365	82	45	0	193	274	99	170	4.413e-09	53	putative Protein kinase
jgi|Bigna1|36388|e_gw1.14.204.1	ChlorV-4..126	36.5	0.365	52	30	0	62	110	185	236	0.0003531	36	putative ATPase
jgi|Bigna1|35374|e_gw1.9.99.1	ChlorV-1..054	36.5	0.365	100	61	0	53	152	88	184	2.759e-12	61	putative Protein kinase
jgi|Bigna1|51699|estExt_Genewise1Plus.C_20274	ChlorV-1..054	36.5	0.365	89	56	0	31	119	88	176	1.967e-10	57	putative Protein kinase
jgi|Bigna1|57197|fgenesh1_pm.5_#_34	ChlorV-2..234	36.5	0.365	454	283	0	9	455	10	463	3.746e-86	301	putative Helicase
jgi|Bigna1|35206|e_gw1.8.48.1	ChlorV-1..047	36.5	0.365	93	51	0	114	206	94	174	4.074e-11	58	putative Protein kinase
jgi|Bigna1|144035|aug1.83_g18743	ChlorV-3..004	36.5	0.365	51	30	0	900	948	110	160	3.161e-06	45	putative RNA helicase
jgi|Bigna1|81473|fgenesh1_pg.81_#_2	ChlorV-1..009	36.5	0.365	41	24	0	60	100	3	41	0.0004844	36	putative RING-finger-containing E3 ubiquitin ligase
jgi|Bigna1|48197|estExt_Genewise1.C_230165	ChlorV-2..048	36.5	0.365	82	45	0	193	274	99	170	4.296e-09	53	putative Protein kinase
jgi|Bigna1|91980|estExt_fgenesh1_pg.C_1440005	ChlorV-2..327	36.5	0.365	291	161	0	74	364	1	254	2.255e-53	188	putative Exodeoxyribonuclease/BER protein
jgi|Bigna1|78680|fgenesh1_pg.56_#_75	ChlorV-3..004	36.5	0.365	51	30	0	942	990	110	160	4.357e-06	45	putative RNA helicase
jgi|Bigna1|80693|fgenesh1_pg.73_#_61	ChlorV-2..175	36.5	0.365	63	38	0	29	91	15	75	3.618e-05	38	putative DnaJ domain-containing protein
jgi|Bigna1|58538|fgenesh1_pm.106_#_4	ChlorV-2..234	36.5	0.365	460	283	0	101	560	21	466	6.245e-83	294	putative Helicase
jgi|Bigna1|80136|fgenesh1_pg.68_#_10	ChlorV-4..075	36.5	0.365	52	29	0	194	245	281	326	0.0003798	37	putative Protein kinase
jgi|Bigna1|48197|estExt_Genewise1.C_230165	ChlorV-3..040	36.5	0.365	82	45	0	193	274	100	171	5.333e-09	53	putative Protein kinase
jgi|Bigna1|36388|e_gw1.14.204.1	ChlorV-2..133	36.5	0.365	52	30	0	62	110	185	236	0.0003438	36	putative ATPase
jgi|Bigna1|80693|fgenesh1_pg.73_#_61	ChlorV-4..165	36.5	0.365	63	38	0	29	91	15	75	3.717e-05	38	putative DnaJ domain-containing protein
jgi|Bigna1|134881|aug1.27_g9589	ChlorV-4..275	36.5	0.365	63	39	0	260	322	4	66	1.211e-07	48	putative Helicase
jgi|Bigna1|88641|estExt_fgenesh1_pg.C_350107	ChlorV-1..215	36.5	0.365	82	50	0	73	154	47	125	1.29e-11	57	putative Thioredoxin
jgi|Bigna1|88641|estExt_fgenesh1_pg.C_350107	ChlorV-4..209	36.5	0.365	82	50	0	73	154	32	110	6.135e-13	61	putative Thioredoxin
jgi|Bigna1|91980|estExt_fgenesh1_pg.C_1440005	ChlorV-3..310	36.5	0.365	291	161	0	74	364	1	254	1.554e-53	188	putative Exodeoxyribonuclease/BER protein
jgi|Bigna1|134881|aug1.27_g9589	ChlorV-3..277	36.5	0.365	63	39	0	260	322	4	66	1.107e-07	48	putative Helicase
jgi|Bigna1|134881|aug1.27_g9589	ChlorV-1..277	36.5	0.365	63	39	0	260	322	4	66	1.574e-07	48	putative Helicase
jgi|Bigna1|54794|estExt_Genewise1Plus.C_430051	ChlorV-1..380	36.5	0.365	174	107	0	14	182	2	175	7.269e-26	104	putative Thymidine kinase
jgi|Bigna1|134881|aug1.27_g9589	ChlorV-2..291	36.5	0.365	63	39	0	260	322	4	66	1.179e-07	48	putative Helicase
jgi|Bigna1|27866|gw1.47.68.1	ChlorV-1..054	36.5	0.365	41	25	0	14	54	141	181	1.016e-07	41	putative Protein kinase
jgi|Bigna1|91980|estExt_fgenesh1_pg.C_1440005	ChlorV-4..311	36.5	0.365	291	161	0	74	364	1	254	2.317e-53	188	putative Exodeoxyribonuclease/BER protein
jgi|Bigna1|48197|estExt_Genewise1.C_230165	ChlorV-1..047	36.5	0.365	82	45	0	193	274	100	171	7.572e-09	52	putative Protein kinase
jgi|Bigna1|93001|estExt_fgenesh1_pm.C_2100001	ChlorV-4..275	36.4	0.364	376	237	0	10	385	2	375	1.672e-82	274	putative Helicase
jgi|Bigna1|53864|estExt_Genewise1Plus.C_250090	ChlorV-2..052	36.4	0.364	96	58	0	122	217	85	176	2.767e-12	62	putative Protein kinase
jgi|Bigna1|93001|estExt_fgenesh1_pm.C_2100001	ChlorV-3..277	36.4	0.364	376	237	0	10	385	2	375	8.183e-83	274	putative Helicase
jgi|Bigna1|92150|estExt_fgenesh1_pm.C_40044	ChlorV-4..275	36.4	0.364	367	232	0	70	436	2	366	2.408e-82	276	putative Helicase
jgi|Bigna1|93001|estExt_fgenesh1_pm.C_2100001	ChlorV-2..291	36.4	0.364	376	237	0	10	385	2	375	1.627e-82	274	putative Helicase
jgi|Bigna1|92150|estExt_fgenesh1_pm.C_40044	ChlorV-1..277	36.4	0.364	367	232	0	70	436	2	366	3.224e-82	275	putative Helicase
jgi|Bigna1|53864|estExt_Genewise1Plus.C_250090	ChlorV-4..049	36.4	0.364	96	58	0	122	217	85	176	2.842e-12	62	putative Protein kinase
jgi|Bigna1|92150|estExt_fgenesh1_pm.C_40044	ChlorV-2..291	36.4	0.364	367	232	0	70	436	2	366	2.344e-82	276	putative Helicase
jgi|Bigna1|47380|estExt_Genewise1.C_130127	ChlorV-1..300	36.4	0.364	155	97	0	13	166	23	177	8.066e-30	110	putative Ubiquitin-conjugating enzyme E2
jgi|Bigna1|71214|fgenesh1_pg.14_#_272	ChlorV-2..145	36.3	0.363	96	60	0	76	170	21	116	6.617e-08	49	putative Aminotransferase
jgi|Bigna1|23653|gw1.61.39.1	ChlorV-4..045	36.3	0.363	108	60	0	33	140	87	181	2.973e-12	60	putative Protein kinase
jgi|Bigna1|60473|fgenesh1_kg.12_#_33_#_1279_0_CFAO1417.g1_CFAO_EXTA	ChlorV-1..009	36.3	0.363	44	24	0	53	96	2	40	0.0007099	33	putative RING-finger-containing E3 ubiquitin ligase
jgi|Bigna1|87918|estExt_fgenesh1_pg.C_260016	ChlorV-4..034	36.3	0.363	146	92	0	10	154	1	146	3.984e-30	113	putative Ubiquitin-conjugating enzyme E2
jgi|Bigna1|80897|fgenesh1_pg.75_#_61	ChlorV-3..078	36.3	0.363	44	27	0	485	528	82	125	0.0005745	38	putative Ankyrin repeat protein
jgi|Bigna1|136765|aug1.35_g11473	ChlorV-2..052	36.3	0.363	88	55	0	561	648	92	178	1.793e-13	68	putative Protein kinase
jgi|Bigna1|46138|estExt_Genewise1.C_20186	ChlorV-2..354	36.3	0.363	168	98	0	87	241	631	798	5.755e-29	111	putative DNA repair protein Rad5/Rad8
jgi|Bigna1|137260|aug1.38_g11968	ChlorV-4..338	36.3	0.363	44	26	0	20	63	593	634	2.432e-05	40	putative DNA repair protein Rad5/Rad8
jgi|Bigna1|48609|estExt_Genewise1.C_290069	ChlorV-3..297	36.3	0.363	152	86	0	70	205	2	153	2.498e-22	91	putative Ubiquitin-conjugating enzyme E2
jgi|Bigna1|136765|aug1.35_g11473	ChlorV-4..049	36.3	0.363	88	55	0	561	648	92	178	1.842e-13	68	putative Protein kinase
jgi|Bigna1|34911|e_gw1.7.245.1	ChlorV-2..052	36.3	0.363	77	46	0	1	73	101	177	1.172e-14	62	putative Protein kinase
jgi|Bigna1|34911|e_gw1.7.245.1	ChlorV-4..049	36.3	0.363	77	46	0	1	73	101	177	1.204e-14	62	putative Protein kinase
jgi|Bigna1|47086|estExt_Genewise1.C_90250	ChlorV-2..052	36.3	0.363	55	32	0	7	61	87	138	4.736e-07	46	putative Protein kinase
jgi|Bigna1|31211|gw1.49.104.1	ChlorV-1..204	36.3	0.363	154	97	0	1	154	16	169	1.184e-30	112	putative Peptidase
jgi|Bigna1|47086|estExt_Genewise1.C_90250	ChlorV-3..044	36.3	0.363	55	32	0	7	61	87	138	7.832e-07	45	putative Protein kinase
jgi|Bigna1|23653|gw1.61.39.1	ChlorV-2..048	36.3	0.363	108	60	0	33	140	87	181	2.894e-12	60	putative Protein kinase
jgi|Bigna1|137260|aug1.38_g11968	ChlorV-3..336	36.3	0.363	44	26	0	20	63	178	219	1.256e-05	40	putative DNA repair protein Rad5/Rad8
jgi|Bigna1|46138|estExt_Genewise1.C_20186	ChlorV-3..336	36.3	0.363	168	98	0	87	241	216	383	5.402e-29	111	putative DNA repair protein Rad5/Rad8
jgi|Bigna1|33409|e_gw1.2.208.1	ChlorV-3..169	36.3	0.363	77	41	0	11	87	15	80	5.885e-07	41	putative DnaJ domain-containing protein
jgi|Bigna1|48609|estExt_Genewise1.C_290069	ChlorV-2..315	36.3	0.363	152	86	0	70	205	2	153	2.661e-22	91	putative Ubiquitin-conjugating enzyme E2
jgi|Bigna1|70417|fgenesh1_pg.12_#_25	ChlorV-3..133	36.3	0.363	73	43	0	66	138	52	120	4.353e-06	40	putative Methyltransferase
jgi|Bigna1|89637|estExt_fgenesh1_pg.C_530006	ChlorV-3..044	36.3	0.363	94	58	0	156	249	85	176	3.084e-10	57	putative Protein kinase
jgi|Bigna1|87622|estExt_fgenesh1_pg.C_220107	ChlorV-1..009	36.3	0.363	44	25	0	246	289	2	41	7.707e-05	38	putative RING-finger-containing E3 ubiquitin ligase
jgi|Bigna1|88444|estExt_fgenesh1_pg.C_320042	ChlorV-1..370	36.3	0.363	883	511	0	264	1066	10	892	7.404e-173	567	putative Ribonucleotide reductase large subunit
jgi|Bigna1|87918|estExt_fgenesh1_pg.C_260016	ChlorV-2..037	36.3	0.363	146	92	0	10	154	1	146	3.879e-30	113	putative Ubiquitin-conjugating enzyme E2
jgi|Bigna1|48609|estExt_Genewise1.C_290069	ChlorV-4..299	36.3	0.363	152	86	0	70	205	2	153	2.733e-22	91	putative Ubiquitin-conjugating enzyme E2
jgi|Bigna1|80023|fgenesh1_pg.67_#_32	ChlorV-3..254	36.3	0.363	179	106	0	106	284	57	223	6.141e-33	127	putative Methionine aminopeptidase
jgi|Bigna1|137260|aug1.38_g11968	ChlorV-2..354	36.3	0.363	44	26	0	20	63	593	634	2.368e-05	40	putative DNA repair protein Rad5/Rad8
jgi|Bigna1|47086|estExt_Genewise1.C_90250	ChlorV-4..049	36.3	0.363	55	32	0	7	61	87	138	4.865e-07	46	putative Protein kinase
jgi|Bigna1|82269|fgenesh1_pg.90_#_11	ChlorV-4..353	36.2	0.362	69	36	0	110	178	229	285	0.0001014	37	putative Protein kinase
jgi|Bigna1|82269|fgenesh1_pg.90_#_11	ChlorV-1..357	36.2	0.362	69	36	0	110	178	229	285	9.953e-05	37	putative Protein kinase
jgi|Bigna1|77899|fgenesh1_pg.51_#_41	ChlorV-4..049	36.2	0.362	58	36	0	1587	1643	73	130	0.0001911	41	putative Protein kinase
jgi|Bigna1|88444|estExt_fgenesh1_pg.C_320042	ChlorV-3..360	36.2	0.362	883	512	0	264	1066	10	892	1.275e-172	566	putative Ribonucleotide reductase large subunit
jgi|Bigna1|88704|estExt_fgenesh1_pg.C_370009	ChlorV-2..078	36.2	0.362	86	50	0	140	219	296	381	2.286e-06	44	putative Protein kinase
jgi|Bigna1|34510|e_gw1.5.127.1	ChlorV-4..049	36.2	0.362	87	55	0	31	117	88	174	4.93e-11	53	putative Protein kinase
jgi|Bigna1|34510|e_gw1.5.127.1	ChlorV-1..054	36.2	0.362	87	55	0	31	117	88	174	1.241e-10	52	putative Protein kinase
jgi|Bigna1|34510|e_gw1.5.127.1	ChlorV-3..044	36.2	0.362	87	55	0	31	117	88	174	8.445e-11	53	putative Protein kinase
jgi|Bigna1|88704|estExt_fgenesh1_pg.C_370009	ChlorV-4..075	36.2	0.362	86	50	0	140	219	296	381	2.348e-06	44	putative Protein kinase
jgi|Bigna1|88444|estExt_fgenesh1_pg.C_320042	ChlorV-2..380	36.2	0.362	883	512	0	264	1066	10	892	9.989e-173	566	putative Ribonucleotide reductase large subunit
jgi|Bigna1|80174|fgenesh1_pg.68_#_48	ChlorV-1..047	36.2	0.362	80	47	0	37	116	81	154	6.74e-10	55	putative Protein kinase
jgi|Bigna1|88444|estExt_fgenesh1_pg.C_320042	ChlorV-4..365	36.2	0.362	883	512	0	264	1066	10	892	1.026e-172	566	putative Ribonucleotide reductase large subunit
jgi|Bigna1|77899|fgenesh1_pg.51_#_41	ChlorV-3..044	36.2	0.362	58	36	0	1587	1643	73	130	0.0001746	41	putative Protein kinase
jgi|Bigna1|36680|e_gw1.15.129.1	ChlorV-1..292	36.2	0.362	69	43	0	1	69	1	68	6.329e-10	49	putative DnaJ domain-containing protein
jgi|Bigna1|34510|e_gw1.5.127.1	ChlorV-2..052	36.2	0.362	87	55	0	31	117	88	174	4.799e-11	53	putative Protein kinase
jgi|Bigna1|77899|fgenesh1_pg.51_#_41	ChlorV-2..052	36.2	0.362	58	36	0	1587	1643	73	130	0.000186	41	putative Protein kinase
jgi|Bigna1|51699|estExt_Genewise1Plus.C_20274	ChlorV-1..047	36.2	0.362	91	54	0	29	119	94	179	5.148e-12	63	putative Protein kinase
jgi|Bigna1|82269|fgenesh1_pg.90_#_11	ChlorV-2..369	36.2	0.362	69	36	0	110	178	229	285	9.874e-05	37	putative Protein kinase
jgi|Bigna1|27588|gw1.18.86.1	ChlorV-2..354	36.1	0.361	47	27	0	1	47	596	639	1.19e-06	38	putative DNA repair protein Rad5/Rad8
jgi|Bigna1|71988|fgenesh1_pg.18_#_9	ChlorV-1..339	36.1	0.361	47	27	0	75	121	595	637	0.0001595	35	putative DNA repair protein Rad5/Rad8
jgi|Bigna1|66634|fgenesh1_pg.2_#_24	ChlorV-2..175	36.1	0.361	81	47	0	433	513	2	75	0.0003493	38	putative DnaJ domain-containing protein
jgi|Bigna1|61809|fgenesh1_kg.26_#_71_#_3393_1_CFAO_EXTA	ChlorV-1..191	36.1	0.361	47	27	0	14	60	56	99	0.0001712	36	putative RING-finger-containing E3 ubiquitin ligase
jgi|Bigna1|85697|estExt_fgenesh1_pg.C_50247	ChlorV-4..137	36.1	0.361	71	45	0	1020	1090	207	277	1.424e-06	47	putative Aminotransferase
jgi|Bigna1|27588|gw1.18.86.1	ChlorV-4..338	36.1	0.361	47	27	0	1	47	596	639	1.222e-06	38	putative DNA repair protein Rad5/Rad8
jgi|Bigna1|66634|fgenesh1_pg.2_#_24	ChlorV-4..165	36.1	0.361	81	47	0	433	513	2	75	0.0003588	38	putative DnaJ domain-containing protein
jgi|Bigna1|27588|gw1.18.86.1	ChlorV-1..339	36.1	0.361	47	27	0	1	47	596	639	1.199e-06	38	putative DNA repair protein Rad5/Rad8
jgi|Bigna1|68474|fgenesh1_pg.6_#_142	ChlorV-1..054	36.1	0.361	94	59	0	5	97	88	181	1.102e-14	71	putative Protein kinase
jgi|Bigna1|27588|gw1.18.86.1	ChlorV-3..336	36.1	0.361	47	27	0	1	47	181	224	8.101e-07	38	putative DNA repair protein Rad5/Rad8
jgi|Bigna1|85417|estExt_fgenesh1_pg.C_40044	ChlorV-2..205	36.1	0.361	221	138	0	36	256	4	220	2.097e-39	154	putative Peptidase
jgi|Bigna1|85697|estExt_fgenesh1_pg.C_50247	ChlorV-2..146	36.1	0.361	71	45	0	1020	1090	17	87	1.386e-06	47
jgi|Bigna1|26466|gw1.9.156.1	ChlorV-2..277	36.1	0.361	47	26	0	25	66	235	281	0.0002191	33	hypothetical protein
jgi|Bigna1|77864|fgenesh1_pg.51_#_6	ChlorV-2..041	36	0.36	50	29	0	202	251	341	386	0.0004849	36	putative Protease
jgi|Bigna1|50818|estExt_Genewise1.C_960045	ChlorV-4..172	36	0.36	501	281	0	3	503	4	443	8.777e-82	276	putative Dihydrofolate reductase
jgi|Bigna1|41417|e_gw1.52.123.1	ChlorV-2..091	36	0.36	75	41	0	10	74	88	162	8.305e-08	43
jgi|Bigna1|134371|aug1.25_g9079	ChlorV-3..277	36	0.36	75	47	0	337	411	268	342	6.868e-09	53	putative Helicase
jgi|Bigna1|77864|fgenesh1_pg.51_#_6	ChlorV-1..036	36	0.36	50	29	0	202	251	341	386	0.0002778	36	putative Protease
jgi|Bigna1|125887|aug1.1_g595	ChlorV-2..065	36	0.36	97	55	0	4	90	143	239	3.193e-12	59	putative Protein kinase
jgi|Bigna1|88777|estExt_fgenesh1_pg.C_380026	ChlorV-4..021	36	0.36	94	58	0	110	201	8	101	2.326e-09	55	putative DnaJ homolog
jgi|Bigna1|29530|gw1.37.132.1	ChlorV-2..048	36	0.36	86	47	0	38	123	99	172	4.111e-09	49	putative Protein kinase
jgi|Bigna1|54794|estExt_Genewise1Plus.C_430051	ChlorV-3..371	36	0.36	174	108	0	14	182	2	175	3.08e-25	102	putative Thymidine kinase
jgi|Bigna1|53052|estExt_Genewise1Plus.C_150024	ChlorV-3..192	36	0.36	298	189	0	32	329	5	301	1.686e-52	184	putative Replication factor C subunit 4
jgi|Bigna1|53806|estExt_Genewise1Plus.C_240111	ChlorV-4..183	36	0.36	61	36	0	102	162	101	157	3.593e-08	47	putative Transcription factor S-II
jgi|Bigna1|133701|aug1.22_g8409	ChlorV-4..062	36	0.36	127	77	0	36	162	63	184	9.063e-16	71	putative Protein kinase
jgi|Bigna1|86666|estExt_fgenesh1_pg.C_120180	ChlorV-4..126	36	0.36	131	77	0	380	501	166	296	1.852e-18	86	putative ATPase
jgi|Bigna1|50818|estExt_Genewise1.C_960045	ChlorV-2..183	36	0.36	501	281	0	3	503	4	443	8.544e-82	276	putative Dihydrofolate reductase
jgi|Bigna1|126144|aug1.2_g852	ChlorV-4..293	36	0.36	100	63	0	47	146	4	103	9.731e-13	64	putative DnaJ domain-containing protein
jgi|Bigna1|29530|gw1.37.132.1	ChlorV-3..040	36	0.36	86	47	0	38	123	100	173	3.859e-09	49	putative Protein kinase
jgi|Bigna1|29530|gw1.37.132.1	ChlorV-1..010	36	0.36	72	45	0	3	73	102	173	3.88e-05	37	putative Protein kinase
jgi|Bigna1|126144|aug1.2_g852	ChlorV-3..292	36	0.36	100	63	0	47	146	4	103	8.892e-13	64	putative DnaJ domain-containing protein
jgi|Bigna1|41417|e_gw1.52.123.1	ChlorV-4..088	36	0.36	75	41	0	10	74	88	162	8.532e-08	43	putative Ankyrin repeat protein
jgi|Bigna1|86666|estExt_fgenesh1_pg.C_120180	ChlorV-2..133	36	0.36	131	77	0	380	501	166	296	1.803e-18	86	putative ATPase
jgi|Bigna1|24204|gw1.4.112.1	ChlorV-3..040	36	0.36	90	56	0	12	101	96	183	1.933e-12	59	putative Protein kinase
jgi|Bigna1|125887|aug1.1_g595	ChlorV-4..062	36	0.36	97	55	0	4	90	143	239	3.28e-12	59	putative Protein kinase
jgi|Bigna1|126144|aug1.2_g852	ChlorV-2..309	36	0.36	100	63	0	47	146	4	103	9.473e-13	64	putative DnaJ domain-containing protein
jgi|Bigna1|41417|e_gw1.52.123.1	ChlorV-1..094	36	0.36	75	41	0	10	74	88	162	1.15e-07	42	putative Ankyrin repeat protein
jgi|Bigna1|133701|aug1.22_g8409	ChlorV-2..065	36	0.36	127	77	0	36	162	63	184	6.514e-16	72	putative Protein kinase
jgi|Bigna1|88777|estExt_fgenesh1_pg.C_380026	ChlorV-2..024	36	0.36	94	58	0	110	201	8	101	2.264e-09	55	putative DnaJ homolog
jgi|Bigna1|133701|aug1.22_g8409	ChlorV-3..057	36	0.36	127	77	0	36	162	63	184	6.114e-16	72	putative Protein kinase
jgi|Bigna1|77864|fgenesh1_pg.51_#_6	ChlorV-3..033	36	0.36	50	29	0	202	251	341	386	0.0006036	35	putative Protease
jgi|Bigna1|51699|estExt_Genewise1Plus.C_20274	ChlorV-3..040	36	0.36	99	60	0	29	127	94	188	3.832e-13	66	putative Protein kinase
jgi|Bigna1|125887|aug1.1_g595	ChlorV-3..057	36	0.36	97	55	0	4	90	143	239	2.997e-12	59	putative Protein kinase
jgi|Bigna1|77864|fgenesh1_pg.51_#_6	ChlorV-4..038	36	0.36	50	29	0	202	251	341	386	0.0004981	36	putative Protease
jgi|Bigna1|29530|gw1.37.132.1	ChlorV-4..045	36	0.36	86	47	0	38	123	99	172	4.223e-09	49	putative Protein kinase
jgi|Bigna1|139510|aug1.51_g14218	ChlorV-3..169	36	0.36	50	31	0	15	64	15	63	0.0009592	33	putative DnaJ domain-containing protein
jgi|Bigna1|78708|fgenesh1_pg.56_#_103	ChlorV-1..173	36	0.36	61	38	0	114	174	13	72	1.902e-05	40	putative DnaJ domain-containing protein
jgi|Bigna1|21911|gw1.81.10.1	ChlorV-4..049	35.9	0.359	89	55	0	52	140	88	174	1.154e-14	68	putative Protein kinase
jgi|Bigna1|58282|fgenesh1_pm.71_#_8	ChlorV-1..032	35.9	0.359	139	88	0	8	146	3	141	7.163e-31	115	putative Ubiquitin-conjugating enzyme E2
jgi|Bigna1|23678|gw1.40.35.1	ChlorV-1..054	35.9	0.359	85	53	0	1	85	88	171	1.584e-14	64	putative Protein kinase
jgi|Bigna1|34911|e_gw1.7.245.1	ChlorV-1..010	35.9	0.359	60	34	0	1	60	143	196	0.0001081	33	putative Protein kinase
jgi|Bigna1|21911|gw1.81.10.1	ChlorV-2..052	35.9	0.359	89	55	0	52	140	88	174	1.123e-14	68	putative Protein kinase
jgi|Bigna1|42514|e_gw1.65.43.1	ChlorV-1..054	35.9	0.359	87	55	0	116	202	88	174	4.5e-13	65	putative Protein kinase
jgi|Bigna1|84825|estExt_fgenesh1_pg.C_10149	ChlorV-2..078	35.9	0.359	62	38	0	222	281	287	348	3.483e-06	44	putative Protein kinase
jgi|Bigna1|50818|estExt_Genewise1.C_960045	ChlorV-1..180	35.8	0.358	501	282	0	3	503	4	443	4.641e-82	277	putative Dihydrofolate reductase
jgi|Bigna1|88777|estExt_fgenesh1_pg.C_380026	ChlorV-1..015	35.8	0.358	92	55	0	116	202	11	102	7.553e-10	57	putative DnaJ homolog
jgi|Bigna1|42010|e_gw1.59.25.1	ChlorV-1..010	35.8	0.358	64	40	0	98	160	110	173	7.824e-05	38	putative Protein kinase
jgi|Bigna1|49890|estExt_Genewise1.C_600008	ChlorV-1..032	35.8	0.358	120	74	0	60	179	22	137	1.822e-25	99	putative Ubiquitin-conjugating enzyme E2
jgi|Bigna1|27920|gw1.82.68.1	ChlorV-1..339	35.8	0.358	67	39	0	1	62	730	796	1.335e-07	42	putative DNA repair protein Rad5/Rad8
jgi|Bigna1|53222|estExt_Genewise1Plus.C_170025	ChlorV-2..052	35.8	0.358	120	72	0	176	295	63	175	2.135e-18	82	putative Protein kinase
jgi|Bigna1|53222|estExt_Genewise1Plus.C_170025	ChlorV-1..054	35.8	0.358	120	72	0	176	295	63	175	6.84e-18	81	putative Protein kinase
jgi|Bigna1|52869|estExt_Genewise1Plus.C_120143	ChlorV-3..349	35.8	0.358	77	46	0	129	205	212	284	9.154e-06	41	putative Protein kinase
jgi|Bigna1|40397|e_gw1.42.39.1	ChlorV-1..067	35.8	0.358	39	24	0	117	155	18	56	0.0008531	34	putative Protein kinase
jgi|Bigna1|67684|fgenesh1_pg.4_#_178	ChlorV-3..015	35.8	0.358	78	49	0	324	401	963	1040	2.82e-08	51	putative Helicase
jgi|Bigna1|50818|estExt_Genewise1.C_960045	ChlorV-3..174	35.8	0.358	501	282	0	3	503	4	443	3.172e-82	278	putative Dihydrofolate reductase
jgi|Bigna1|88232|estExt_fgenesh1_pg.C_290128	ChlorV-1..010	35.8	0.358	52	31	0	35	83	122	173	0.0007717	35	putative Protein kinase
jgi|Bigna1|141327|aug1.62_g16035	ChlorV-3..078	35.8	0.358	66	41	0	81	146	63	127	0.0003688	34	putative Ankyrin repeat protein
jgi|Bigna1|141327|aug1.62_g16035	ChlorV-1..094	35.8	0.358	66	41	0	81	146	63	127	0.0007153	34	putative Ankyrin repeat protein
jgi|Bigna1|88777|estExt_fgenesh1_pg.C_380026	ChlorV-3..018	35.8	0.358	92	55	0	116	202	11	102	5.335e-10	57	putative DnaJ homolog
jgi|Bigna1|27920|gw1.82.68.1	ChlorV-2..354	35.8	0.358	67	39	0	1	62	730	796	1.325e-07	42	putative DNA repair protein Rad5/Rad8
jgi|Bigna1|141327|aug1.62_g16035	ChlorV-2..091	35.8	0.358	66	41	0	81	146	63	127	0.0005281	34
jgi|Bigna1|129946|aug1.10_g4654	ChlorV-1..278	35.8	0.358	53	31	0	37	85	19	71	0.0006049	38	putative Erv1 / Alr family Oxidase
jgi|Bigna1|140579|aug1.57_g15287	ChlorV-1..277	35.8	0.358	106	67	0	49	154	268	372	2.128e-17	77	putative Helicase
jgi|Bigna1|53222|estExt_Genewise1Plus.C_170025	ChlorV-4..049	35.8	0.358	120	72	0	176	295	63	175	2.194e-18	82	putative Protein kinase
jgi|Bigna1|27920|gw1.82.68.1	ChlorV-3..336	35.8	0.358	67	39	0	1	62	315	381	1.243e-07	42	putative DNA repair protein Rad5/Rad8
jgi|Bigna1|52933|estExt_Genewise1Plus.C_130135	ChlorV-3..336	35.7	0.357	42	26	0	18	59	178	219	4.708e-06	44	putative DNA repair protein Rad5/Rad8
jgi|Bigna1|137663|aug1.40_g12371	ChlorV-3..057	35.7	0.357	93	56	0	71	163	32	119	3.958e-08	47	putative Protein kinase
jgi|Bigna1|29645|gw1.25.80.1	ChlorV-3..040	35.7	0.357	94	59	0	24	117	92	183	2.48e-10	51	putative Protein kinase
jgi|Bigna1|131193|aug1.13_g5901	ChlorV-2..186	35.7	0.357	42	24	0	49	90	181	218	0.0009041	33	putative ATPase
jgi|Bigna1|91565|estExt_fgenesh1_pg.C_1070013	ChlorV-3..040	35.7	0.357	151	89	0	409	559	40	179	4.52e-16	77	putative Protein kinase
jgi|Bigna1|43804|e_gw1.84.20.1	ChlorV-1..357	35.7	0.357	56	35	0	180	234	232	287	0.0004834	36	putative Protein kinase
jgi|Bigna1|29645|gw1.25.80.1	ChlorV-2..048	35.7	0.357	94	59	0	24	117	91	182	1.411e-10	52	putative Protein kinase
jgi|Bigna1|44040|e_gw1.88.49.1	ChlorV-1..009	35.7	0.357	42	24	0	39	80	3	40	7.553e-06	40	putative RING-finger-containing E3 ubiquitin ligase
jgi|Bigna1|71988|fgenesh1_pg.18_#_9	ChlorV-1..009	35.7	0.357	56	32	0	75	130	2	52	7.258e-08	45	putative RING-finger-containing E3 ubiquitin ligase
jgi|Bigna1|26439|gw1.18.72.1	ChlorV-1..047	35.7	0.357	95	55	0	3	97	106	191	5.102e-12	55	putative Protein kinase
jgi|Bigna1|91582|estExt_fgenesh1_pg.C_1070049	ChlorV-3..004	35.7	0.357	54	33	0	220	271	116	169	0.0004164	36	putative RNA helicase
jgi|Bigna1|140566|aug1.57_g15274	ChlorV-1..191	35.7	0.357	42	23	0	7	43	54	95	4.066e-05	39	putative RING-finger-containing E3 ubiquitin ligase
jgi|Bigna1|131193|aug1.13_g5901	ChlorV-4..175	35.7	0.357	42	24	0	49	90	181	218	0.0009287	33	putative ATPase
jgi|Bigna1|56821|estExt_Genewise1Plus.C_1260007	ChlorV-1..191	35.7	0.357	56	33	0	33	88	48	100	1.134e-07	43	putative RING-finger-containing E3 ubiquitin ligase
jgi|Bigna1|80136|fgenesh1_pg.68_#_10	ChlorV-1..047	35.7	0.357	42	26	0	202	243	93	133	0.0008565	36	putative Protein kinase
jgi|Bigna1|52933|estExt_Genewise1Plus.C_130135	ChlorV-1..339	35.7	0.357	42	26	0	18	59	593	634	3.832e-06	44	putative DNA repair protein Rad5/Rad8
jgi|Bigna1|80271|fgenesh1_pg.69_#_58	ChlorV-4..045	35.7	0.357	56	35	0	770	825	78	133	5.743e-07	48	putative Protein kinase
jgi|Bigna1|131193|aug1.13_g5901	ChlorV-3..177	35.7	0.357	42	24	0	49	90	181	218	0.0008487	33	putative ATPase
jgi|Bigna1|73497|fgenesh1_pg.24_#_153	ChlorV-3..040	35.7	0.357	82	46	0	150	231	100	172	1.329e-05	42	putative Protein kinase
jgi|Bigna1|29645|gw1.25.80.1	ChlorV-4..045	35.7	0.357	94	59	0	24	117	91	182	1.45e-10	52	putative Protein kinase
jgi|Bigna1|25904|gw1.63.31.1	ChlorV-1..215	35.7	0.357	56	33	0	1	56	47	99	4.622e-09	46	putative Thioredoxin
jgi|Bigna1|43804|e_gw1.84.20.1	ChlorV-4..353	35.7	0.357	56	35	0	180	234	232	287	0.0004926	36	putative Protein kinase
jgi|Bigna1|80271|fgenesh1_pg.69_#_58	ChlorV-2..048	35.7	0.357	56	35	0	770	825	78	133	5.591e-07	48	putative Protein kinase
jgi|Bigna1|43804|e_gw1.84.20.1	ChlorV-2..369	35.7	0.357	56	35	0	180	234	232	287	0.0004795	36	putative Protein kinase
jgi|Bigna1|54428|estExt_Genewise1Plus.C_330112	ChlorV-3..078	35.7	0.357	56	35	0	214	269	72	127	8.206e-05	38	putative Ankyrin repeat protein
jgi|Bigna1|85822|estExt_fgenesh1_pg.C_60200	ChlorV-2..065	35.6	0.356	181	109	0	74	243	62	242	1.249e-21	92	putative Protein kinase
jgi|Bigna1|125887|aug1.1_g595	ChlorV-4..049	35.6	0.356	124	75	0	1	118	89	212	5.158e-18	76	putative Protein kinase
jgi|Bigna1|88924|estExt_fgenesh1_pg.C_400112	ChlorV-4..353	35.6	0.356	69	41	0	248	316	220	284	2.165e-05	41	putative Protein kinase
jgi|Bigna1|36349|e_gw1.14.59.1	ChlorV-4..045	35.6	0.356	82	50	0	95	176	99	176	3.609e-09	51	putative Protein kinase
jgi|Bigna1|85822|estExt_fgenesh1_pg.C_60200	ChlorV-4..062	35.6	0.356	181	109	0	74	243	62	242	1.721e-21	92	putative Protein kinase
jgi|Bigna1|88924|estExt_fgenesh1_pg.C_400112	ChlorV-2..369	35.6	0.356	69	41	0	248	316	220	284	2.107e-05	41	putative Protein kinase
jgi|Bigna1|36349|e_gw1.14.59.1	ChlorV-2..048	35.6	0.356	82	50	0	95	176	99	176	3.513e-09	51	putative Protein kinase
jgi|Bigna1|143135|aug1.76_g17843	ChlorV-3..015	35.6	0.356	100	55	0	71	156	593	692	2.348e-06	42	putative Helicase
jgi|Bigna1|125887|aug1.1_g595	ChlorV-3..044	35.6	0.356	124	75	0	1	118	89	212	6.439e-18	75	putative Protein kinase
jgi|Bigna1|93000|estExt_fgenesh1_pm.C_1880001	ChlorV-1..047	35.6	0.356	173	106	0	109	281	60	225	9.82e-17	77	putative Protein kinase
jgi|Bigna1|87918|estExt_fgenesh1_pg.C_260016	ChlorV-1..032	35.6	0.356	146	93	0	10	154	1	146	6.783e-32	118	putative Ubiquitin-conjugating enzyme E2
jgi|Bigna1|85822|estExt_fgenesh1_pg.C_60200	ChlorV-3..057	35.6	0.356	181	109	0	74	243	62	242	1.172e-21	92	putative Protein kinase
jgi|Bigna1|92408|estExt_fgenesh1_pm.C_200027	ChlorV-1..328	35.6	0.356	438	274	0	35	461	5	442	6.831e-76	259	putative Elongation factor Tu GTP binding domain
jgi|Bigna1|125887|aug1.1_g595	ChlorV-2..052	35.6	0.356	124	75	0	1	118	89	212	5.021e-18	76	putative Protein kinase
jgi|Bigna1|43409|e_gw1.78.1.1	ChlorV-3..139	35.6	0.356	209	129	0	108	316	1	202	7.001e-31	119
jgi|Bigna1|64614|fgenesh1_kg.80_#_24_#_8556_0_CFAO4757.g1_CFAO_EXTA	ChlorV-1..262	35.5	0.355	59	27	0	15	57	5	63	4.656e-07	39	hypothetical protein
jgi|Bigna1|66020|fgenesh1_pg.1_#_55	ChlorV-3..345	35.5	0.355	146	93	0	523	667	1	146	4.482e-15	74
jgi|Bigna1|88754|estExt_fgenesh1_pg.C_370109	ChlorV-3..040	35.5	0.355	100	59	0	717	816	92	184	3.226e-14	71	putative Protein kinase
jgi|Bigna1|54192|estExt_Genewise1Plus.C_290113	ChlorV-3..336	35.5	0.355	90	55	0	1	86	294	383	2.564e-12	57	putative DNA repair protein Rad5/Rad8
jgi|Bigna1|65885|fgenesh1_kg.144_#_2_#_7003_1_CFAO_EXTA	ChlorV-4..338	35.5	0.355	57	35	0	246	301	584	640	4.377e-05	39	putative DNA repair protein Rad5/Rad8
jgi|Bigna1|27419|gw1.8.100.1	ChlorV-1..032	35.5	0.355	45	28	0	12	56	26	70	5.351e-08	42	putative Ubiquitin-conjugating enzyme E2
jgi|Bigna1|43409|e_gw1.78.1.1	ChlorV-2..146	35.5	0.355	209	130	0	108	316	1	202	1.855e-30	118
jgi|Bigna1|65885|fgenesh1_kg.144_#_2_#_7003_1_CFAO_EXTA	ChlorV-2..354	35.5	0.355	57	35	0	246	301	584	640	4.261e-05	39	putative DNA repair protein Rad5/Rad8
jgi|Bigna1|72724|fgenesh1_pg.21_#_51	ChlorV-2..048	35.5	0.355	132	83	0	305	436	95	224	9.439e-12	62	putative Protein kinase
jgi|Bigna1|89974|estExt_fgenesh1_pg.C_590056	ChlorV-1..054	35.5	0.355	195	116	0	76	270	1	181	2.068e-23	102	putative Protein kinase
jgi|Bigna1|37944|e_gw1.22.67.1	ChlorV-1..010	35.5	0.355	103	64	0	51	153	78	177	8.573e-11	57	putative Protein kinase
jgi|Bigna1|54192|estExt_Genewise1Plus.C_290113	ChlorV-2..354	35.5	0.355	90	55	0	1	86	709	798	2.731e-12	57	putative DNA repair protein Rad5/Rad8
jgi|Bigna1|72724|fgenesh1_pg.21_#_51	ChlorV-4..045	35.5	0.355	132	83	0	305	436	95	224	9.696e-12	62	putative Protein kinase
jgi|Bigna1|89909|estExt_fgenesh1_pg.C_580009	ChlorV-3..349	35.5	0.355	76	46	0	165	240	215	287	1.155e-07	48	putative Protein kinase
jgi|Bigna1|89740|estExt_fgenesh1_pg.C_540125	ChlorV-1..198	35.5	0.355	59	35	0	136	194	2	56	0.0006646	36	putative Replication factor C subunit 4
jgi|Bigna1|80271|fgenesh1_pg.69_#_58	ChlorV-2..052	35.4	0.354	48	30	0	780	827	81	128	0.0007084	38	putative Protein kinase
jgi|Bigna1|92114|estExt_fgenesh1_pm.C_30027	ChlorV-1..080	35.4	0.354	289	182	0	15	296	16	304	2.358e-51	181	putative Replication factor C subunit 3
jgi|Bigna1|130001|aug1.10_g4709	ChlorV-1..316	35.4	0.354	339	186	0	138	476	100	388	1.083e-42	161	putative Shikimate kinase/Threonine synthase
jgi|Bigna1|47126|estExt_Genewise1.C_100094	ChlorV-2..080	35.4	0.354	60	36	0	39	95	513	572	3.115e-08	48	putative Ubiquitin-conjugating enzyme E2
jgi|Bigna1|28413|gw1.295.1.1	ChlorV-4..062	35.4	0.354	105	65	0	1	105	82	182	1.182e-14	63	putative Protein kinase
jgi|Bigna1|89974|estExt_fgenesh1_pg.C_590056	ChlorV-4..353	35.4	0.354	62	35	0	204	265	229	283	0.0005116	38	putative Protein kinase
jgi|Bigna1|89974|estExt_fgenesh1_pg.C_590056	ChlorV-1..357	35.4	0.354	62	35	0	204	265	229	283	0.0005019	38	putative Protein kinase
jgi|Bigna1|54794|estExt_Genewise1Plus.C_430051	ChlorV-4..372	35.4	0.354	174	109	0	14	182	2	175	4.563e-25	101	putative Thymidine kinase
jgi|Bigna1|35374|e_gw1.9.99.1	ChlorV-4..049	35.4	0.354	94	58	0	53	146	88	178	2.96e-11	58	putative Protein kinase
jgi|Bigna1|28413|gw1.295.1.1	ChlorV-3..057	35.4	0.354	105	65	0	1	105	82	182	1.482e-14	63	putative Protein kinase
jgi|Bigna1|47126|estExt_Genewise1.C_100094	ChlorV-1..077	35.4	0.354	60	36	0	39	95	513	572	3.14e-08	48	putative Ubiquitin-conjugating enzyme E2
jgi|Bigna1|47126|estExt_Genewise1.C_100094	ChlorV-3..067	35.4	0.354	60	36	0	39	95	307	366	2.924e-08	48	putative Ubiquitin-conjugating enzyme E2
jgi|Bigna1|35374|e_gw1.9.99.1	ChlorV-2..052	35.4	0.354	94	58	0	53	146	88	178	2.882e-11	58	putative Protein kinase
jgi|Bigna1|133076|aug1.20_g7784	ChlorV-3..336	35.4	0.354	48	26	0	216	263	179	219	0.0007235	36	putative DNA repair protein Rad5/Rad8
jgi|Bigna1|146110|aug1.109_g20818	ChlorV-1..010	35.4	0.354	48	30	0	493	540	125	172	3.191e-05	41	putative Protein kinase
jgi|Bigna1|55672|estExt_Genewise1Plus.C_670026	ChlorV-1..054	35.4	0.354	61	37	0	264	321	120	180	3.973e-06	44	putative Protein kinase
jgi|Bigna1|89974|estExt_fgenesh1_pg.C_590056	ChlorV-2..369	35.4	0.354	62	35	0	204	265	229	283	0.000498	38	putative Protein kinase
jgi|Bigna1|54794|estExt_Genewise1Plus.C_430051	ChlorV-2..387	35.4	0.354	174	109	0	14	182	2	175	4.442e-25	101	putative Thymidine kinase
jgi|Bigna1|35249|e_gw1.8.173.1	ChlorV-3..040	35.4	0.354	109	68	0	112	220	92	197	2.553e-15	70	putative Protein kinase
jgi|Bigna1|133076|aug1.20_g7784	ChlorV-1..339	35.4	0.354	48	26	0	216	263	594	634	0.0004457	37	putative DNA repair protein Rad5/Rad8
jgi|Bigna1|71326|fgenesh1_pg.15_#_108	ChlorV-3..169	35.4	0.354	62	37	0	158	219	15	72	0.0006018	36	putative DnaJ domain-containing protein
jgi|Bigna1|90495|estExt_fgenesh1_pg.C_720002	ChlorV-2..221	35.4	0.354	47	28	0	21	65	14	60	0.0003508	37	putative Thioredoxin
jgi|Bigna1|23653|gw1.61.39.1	ChlorV-3..040	35.4	0.354	108	61	0	33	140	88	182	9.083e-12	59	putative Protein kinase
jgi|Bigna1|28413|gw1.295.1.1	ChlorV-2..065	35.4	0.354	105	65	0	1	105	82	182	1.578e-14	63	putative Protein kinase
jgi|Bigna1|80271|fgenesh1_pg.69_#_58	ChlorV-4..049	35.4	0.354	48	30	0	780	827	81	128	0.0007277	38	putative Protein kinase
jgi|Bigna1|80271|fgenesh1_pg.69_#_58	ChlorV-3..044	35.4	0.354	48	30	0	780	827	81	128	0.000665	38	putative Protein kinase
jgi|Bigna1|47126|estExt_Genewise1.C_100094	ChlorV-4..077	35.4	0.354	60	36	0	39	95	513	572	3.2e-08	48	putative Ubiquitin-conjugating enzyme E2
jgi|Bigna1|53792|estExt_Genewise1Plus.C_240087	ChlorV-1..173	35.3	0.353	65	39	0	12	76	13	73	5.844e-05	39	putative DnaJ domain-containing protein
jgi|Bigna1|138922|aug1.47_g13630	ChlorV-1..047	35.3	0.353	63	39	0	174	236	68	129	5.375e-05	38	putative Protein kinase
jgi|Bigna1|88641|estExt_fgenesh1_pg.C_350107	ChlorV-3..213	35.3	0.353	82	50	0	73	154	47	125	6.513e-12	58	putative Thioredoxin
jgi|Bigna1|80337|fgenesh1_pg.70_#_40	ChlorV-3..044	35.3	0.353	97	56	0	153	249	87	174	1.15e-09	55	putative Protein kinase
jgi|Bigna1|29254|gw1.44.164.1	ChlorV-1..054	35.3	0.353	183	104	0	11	193	7	168	1.74e-24	100	putative Protein kinase
jgi|Bigna1|142586|aug1.71_g17294	ChlorV-4..104	35.3	0.353	65	41	0	18	82	317	381	1.292e-10	53	putative DNA ligase
jgi|Bigna1|46458|estExt_Genewise1.C_40290	ChlorV-1..343	35.3	0.353	438	282	0	72	508	72	509	2.478e-68	239	putative Asparagine synthase
jgi|Bigna1|80771|fgenesh1_pg.74_#_19	ChlorV-3..040	35.3	0.353	99	54	0	234	332	100	183	4.607e-10	57	putative Protein kinase
jgi|Bigna1|142586|aug1.71_g17294	ChlorV-2..111	35.3	0.353	65	41	0	18	82	317	381	1.258e-10	53	putative DNA ligase
jgi|Bigna1|83327|fgenesh1_pg.106_#_16	ChlorV-1..054	35.3	0.353	104	65	0	156	259	88	188	1.022e-11	62	putative Protein kinase
jgi|Bigna1|85832|estExt_fgenesh1_pg.C_60218	ChlorV-3..044	35.3	0.353	141	91	0	81	221	36	176	1.171e-18	83	putative Protein kinase
jgi|Bigna1|142586|aug1.71_g17294	ChlorV-3..097	35.3	0.353	65	41	0	18	82	317	381	1.181e-10	53	putative DNA ligase
jgi|Bigna1|63648|fgenesh1_kg.57_#_11_#_5474_1_CFAO_EXTA	ChlorV-2..369	35.2	0.352	68	40	0	5	72	226	288	2.635e-06	41	putative Protein kinase
jgi|Bigna1|142794|aug1.73_g17502	ChlorV-3..004	35.2	0.352	50	30	0	1102	1149	110	159	2.016e-05	43	putative RNA helicase
jgi|Bigna1|41913|e_gw1.57.36.1	ChlorV-1..010	35.2	0.352	71	43	0	1	67	103	173	1.326e-06	43	putative Protein kinase
jgi|Bigna1|85697|estExt_fgenesh1_pg.C_50247	ChlorV-3..139	35.2	0.352	70	45	0	1021	1090	18	87	8.922e-06	44
jgi|Bigna1|63648|fgenesh1_kg.57_#_11_#_5474_1_CFAO_EXTA	ChlorV-1..357	35.2	0.352	68	40	0	5	72	226	288	2.656e-06	41	putative Protein kinase
jgi|Bigna1|23744|gw1.21.68.1	ChlorV-1..032	35.2	0.352	139	87	0	1	139	6	140	2.291e-28	105	putative Ubiquitin-conjugating enzyme E2
jgi|Bigna1|63648|fgenesh1_kg.57_#_11_#_5474_1_CFAO_EXTA	ChlorV-4..353	35.2	0.352	68	40	0	5	72	226	288	2.707e-06	41	putative Protein kinase
jgi|Bigna1|85697|estExt_fgenesh1_pg.C_50247	ChlorV-1..145	35.2	0.352	70	45	0	1021	1090	226	295	5.527e-06	45	putative Aminotransferase
jgi|Bigna1|63648|fgenesh1_kg.57_#_11_#_5474_1_CFAO_EXTA	ChlorV-3..349	35.2	0.352	68	40	0	5	72	226	288	2.473e-06	41	putative Protein kinase
jgi|Bigna1|92656|estExt_fgenesh1_pm.C_480001	ChlorV-1..118	35.2	0.352	478	307	0	6	483	5	478	7.579e-73	250	putative IMP dehydrogenase/GMP reductase
jgi|Bigna1|86132|estExt_fgenesh1_pg.C_80155	ChlorV-2..354	35.2	0.352	47	29	0	97	143	596	641	0.0004715	35	putative DNA repair protein Rad5/Rad8
jgi|Bigna1|55939|estExt_Genewise1Plus.C_760020	ChlorV-3..040	35.2	0.352	88	50	0	153	240	101	178	1.942e-08	51	putative Protein kinase
jgi|Bigna1|79576|fgenesh1_pg.63_#_73	ChlorV-3..213	35.2	0.352	71	43	0	49	119	47	113	8.088e-11	53	putative Thioredoxin
jgi|Bigna1|86132|estExt_fgenesh1_pg.C_80155	ChlorV-4..338	35.2	0.352	47	29	0	97	143	596	641	0.0004843	35	putative DNA repair protein Rad5/Rad8
jgi|Bigna1|79576|fgenesh1_pg.63_#_73	ChlorV-1..215	35.2	0.352	71	43	0	49	119	47	113	4.643e-11	54	putative Thioredoxin
jgi|Bigna1|91747|estExt_fgenesh1_pg.C_1160039	ChlorV-2..285	35.1	0.351	73	42	0	624	696	793	857	1.658e-05	43	putative Helicase
jgi|Bigna1|80771|fgenesh1_pg.74_#_19	ChlorV-1..047	35.1	0.351	91	51	0	234	324	100	179	1.497e-09	55	putative Protein kinase
jgi|Bigna1|92656|estExt_fgenesh1_pm.C_480001	ChlorV-2..118	35.1	0.351	478	307	0	6	483	5	478	5.609e-71	244	putative IMP dehydrogenase/GMP reductase
jgi|Bigna1|52029|estExt_Genewise1Plus.C_50013	ChlorV-4..253	35.1	0.351	301	188	0	165	465	1	291	2.06e-50	183	putative Methionine aminopeptidase
jgi|Bigna1|52933|estExt_Genewise1Plus.C_130135	ChlorV-2..354	35.1	0.351	54	28	0	16	59	581	634	2.881e-06	44	putative DNA repair protein Rad5/Rad8
jgi|Bigna1|55533|estExt_Genewise1Plus.C_620028	ChlorV-2..233	35.1	0.351	241	148	0	311	539	41	281	4.542e-39	150
jgi|Bigna1|91747|estExt_fgenesh1_pg.C_1160039	ChlorV-4..269	35.1	0.351	73	42	0	624	696	793	857	1.703e-05	43	putative Helicase
jgi|Bigna1|88458|estExt_fgenesh1_pg.C_320072	ChlorV-2..004	35.1	0.351	101	64	0	63	163	1	99	4.47e-11	57	putative Deaminase
jgi|Bigna1|88458|estExt_fgenesh1_pg.C_320072	ChlorV-1..401	35.1	0.351	101	64	0	63	163	1	99	2.498e-11	58	putative Deaminase
jgi|Bigna1|86132|estExt_fgenesh1_pg.C_80155	ChlorV-1..339	35.1	0.351	50	31	0	94	143	593	641	0.0001516	37	putative DNA repair protein Rad5/Rad8
jgi|Bigna1|92656|estExt_fgenesh1_pm.C_480001	ChlorV-4..111	35.1	0.351	478	307	0	6	483	5	478	5.763e-71	244	putative IMP dehydrogenase/GMP reductase
jgi|Bigna1|55844|estExt_Genewise1Plus.C_720085	ChlorV-1..333	35.1	0.351	94	60	0	118	211	394	487	3.521e-12	63	putative Hsp70 protein
jgi|Bigna1|91747|estExt_fgenesh1_pg.C_1160039	ChlorV-3..270	35.1	0.351	73	42	0	624	696	91	155	1.556e-05	43	putative Helicase
jgi|Bigna1|55533|estExt_Genewise1Plus.C_620028	ChlorV-3..224	35.1	0.351	241	148	0	311	539	41	281	5.709e-39	149	putative ABC transporter
jgi|Bigna1|58282|fgenesh1_pm.71_#_8	ChlorV-2..080	35.1	0.351	108	60	0	30	122	500	607	6.358e-14	65	putative Ubiquitin-conjugating enzyme E2
jgi|Bigna1|58282|fgenesh1_pm.71_#_8	ChlorV-4..077	35.1	0.351	108	60	0	30	122	500	607	6.532e-14	65	putative Ubiquitin-conjugating enzyme E2
jgi|Bigna1|58282|fgenesh1_pm.71_#_8	ChlorV-3..067	35.1	0.351	108	60	0	30	122	294	401	5.968e-14	65	putative Ubiquitin-conjugating enzyme E2
jgi|Bigna1|52933|estExt_Genewise1Plus.C_130135	ChlorV-4..338	35.1	0.351	54	28	0	16	59	581	634	2.96e-06	44	putative DNA repair protein Rad5/Rad8
jgi|Bigna1|134534|aug1.25_g9242	ChlorV-1..047	35.1	0.351	111	68	0	142	252	79	184	1.611e-13	67	putative Protein kinase
jgi|Bigna1|55533|estExt_Genewise1Plus.C_620028	ChlorV-4..219	35.1	0.351	530	343	0	10	539	53	581	4.104e-87	294	putative ABC transporter
jgi|Bigna1|52029|estExt_Genewise1Plus.C_50013	ChlorV-2..268	35.1	0.351	301	188	0	165	465	1	291	2.006e-50	183	putative Methionine aminopeptidase
jgi|Bigna1|22893|gw1.53.36.1	ChlorV-3..349	35	0.35	79	48	0	38	116	208	282	4.041e-06	39	putative Protein kinase
jgi|Bigna1|23300|gw1.1.180.1	ChlorV-4..075	35	0.35	57	35	0	29	85	281	335	5.649e-05	38	putative Protein kinase
jgi|Bigna1|55533|estExt_Genewise1Plus.C_620028	ChlorV-1..225	35	0.35	530	343	0	10	539	53	581	4.027e-87	294	putative ABC transporter
jgi|Bigna1|33240|e_gw1.1.137.1	ChlorV-1..292	35	0.35	60	37	0	11	68	4	63	0.0001848	37	putative DnaJ domain-containing protein
jgi|Bigna1|57270|fgenesh1_pm.8_#_5	ChlorV-2..037	35	0.35	120	74	0	33	152	25	139	2.653e-20	82	putative Ubiquitin-conjugating enzyme E2
jgi|Bigna1|33409|e_gw1.2.208.1	ChlorV-1..173	35	0.35	77	42	0	11	87	15	80	1.073e-05	37	putative DnaJ domain-containing protein
jgi|Bigna1|126144|aug1.2_g852	ChlorV-1..292	35	0.35	100	64	0	47	146	4	103	2.249e-12	63	putative DnaJ domain-containing protein
jgi|Bigna1|147105|aug1.129_g21813	ChlorV-3..040	35	0.35	80	48	0	434	513	111	185	9.432e-07	46	putative Protein kinase
jgi|Bigna1|45218|e_gw1.115.28.1	ChlorV-1..054	35	0.35	94	57	0	126	219	88	176	1.862e-16	73	putative Protein kinase
jgi|Bigna1|57270|fgenesh1_pm.8_#_5	ChlorV-3..028	35	0.35	120	74	0	33	152	25	139	2.49e-20	82	putative Ubiquitin-conjugating enzyme E2
jgi|Bigna1|140541|aug1.56_g15249	ChlorV-2..354	35	0.35	57	36	0	15	71	586	642	2.274e-05	41	putative DNA repair protein Rad5/Rad8
jgi|Bigna1|147105|aug1.129_g21813	ChlorV-4..045	35	0.35	80	48	0	434	513	110	184	1.032e-06	46	putative Protein kinase
jgi|Bigna1|35249|e_gw1.8.173.1	ChlorV-1..054	35	0.35	179	110	0	26	204	7	177	7.071e-35	127	putative Protein kinase
jgi|Bigna1|53222|estExt_Genewise1Plus.C_170025	ChlorV-3..044	35	0.35	120	73	0	176	295	63	175	1.135e-17	80	putative Protein kinase
jgi|Bigna1|80464|fgenesh1_pg.71_#_49	ChlorV-1..047	35	0.35	100	61	0	172	271	88	182	4.395e-13	65	putative Protein kinase
jgi|Bigna1|24204|gw1.4.112.1	ChlorV-2..048	35	0.35	90	57	0	12	101	95	182	3.837e-12	58	putative Protein kinase
jgi|Bigna1|76935|fgenesh1_pg.44_#_137	ChlorV-3..044	35	0.35	40	25	0	159	198	93	132	4.582e-06	43	putative Protein kinase
jgi|Bigna1|147105|aug1.129_g21813	ChlorV-2..048	35	0.35	80	48	0	434	513	110	184	1.005e-06	46	putative Protein kinase
jgi|Bigna1|91234|estExt_fgenesh1_pg.C_940002	ChlorV-1..010	35	0.35	77	38	0	94	153	95	171	0.0005119	37	putative Protein kinase
jgi|Bigna1|57270|fgenesh1_pm.8_#_5	ChlorV-4..034	35	0.35	120	74	0	33	152	25	139	2.725e-20	82	putative Ubiquitin-conjugating enzyme E2
jgi|Bigna1|24204|gw1.4.112.1	ChlorV-4..045	35	0.35	90	57	0	12	101	95	182	3.942e-12	58	putative Protein kinase
jgi|Bigna1|140541|aug1.56_g15249	ChlorV-4..338	35	0.35	57	36	0	15	71	586	642	2.336e-05	41	putative DNA repair protein Rad5/Rad8
jgi|Bigna1|53447|estExt_Genewise1Plus.C_190205	ChlorV-1..277	35	0.35	253	163	0	32	282	118	370	9.42e-55	188	putative Helicase
jgi|Bigna1|88924|estExt_fgenesh1_pg.C_400112	ChlorV-2..048	35	0.35	97	58	0	223	319	92	182	1.107e-14	71	putative Protein kinase
jgi|Bigna1|88924|estExt_fgenesh1_pg.C_400112	ChlorV-4..045	35	0.35	97	58	0	223	319	92	182	1.137e-14	71	putative Protein kinase
jgi|Bigna1|87987|estExt_fgenesh1_pg.C_260173	ChlorV-4..045	34.9	0.349	103	53	0	307	409	100	182	2.345e-11	61	putative Protein kinase
jgi|Bigna1|87987|estExt_fgenesh1_pg.C_260173	ChlorV-2..048	34.9	0.349	103	53	0	307	409	100	182	2.282e-11	61	putative Protein kinase
jgi|Bigna1|58286|fgenesh1_pm.72_#_1	ChlorV-1..054	34.9	0.349	162	97	0	40	201	31	180	4.005e-21	90	putative Protein kinase
jgi|Bigna1|68424|fgenesh1_pg.6_#_92	ChlorV-1..135	34.9	0.349	83	44	0	270	337	42	124	0.0001523	39	hypothetical protein
jgi|Bigna1|91034|estExt_fgenesh1_pg.C_860045	ChlorV-4..118	34.9	0.349	63	40	0	331	393	188	249	0.0001245	39	putative Protein kinase
jgi|Bigna1|92656|estExt_fgenesh1_pm.C_480001	ChlorV-3..107	34.9	0.349	478	308	0	6	483	5	478	1.326e-70	243	putative IMP dehydrogenase/GMP reductase
jgi|Bigna1|92515|estExt_fgenesh1_pm.C_290002	ChlorV-4..041	34.9	0.349	1178	762	0	12	1182	4	1181	5.196e-199	648	putative RNA polymerase Rpb2
jgi|Bigna1|80337|fgenesh1_pg.70_#_40	ChlorV-4..049	34.9	0.349	101	59	0	153	253	87	178	2.337e-10	57	putative Protein kinase
jgi|Bigna1|132402|aug1.17_g7110	ChlorV-1..339	34.9	0.349	61	39	0	160	220	582	642	2.223e-05	41	putative DNA repair protein Rad5/Rad8
jgi|Bigna1|138347|aug1.44_g13055	ChlorV-1..104	34.9	0.349	103	66	0	778	880	125	227	7.637e-17	81	putative Nuclease
jgi|Bigna1|91034|estExt_fgenesh1_pg.C_860045	ChlorV-1..125	34.9	0.349	63	40	0	331	393	188	249	0.0001222	39	putative Protein kinase
jgi|Bigna1|92515|estExt_fgenesh1_pm.C_290002	ChlorV-2..044	34.9	0.349	1178	762	0	12	1182	4	1181	3.717e-199	649	putative RNA polymerase Rpb2
jgi|Bigna1|91034|estExt_fgenesh1_pg.C_860045	ChlorV-2..125	34.9	0.349	63	40	0	331	393	188	249	0.0001212	39	putative Protein kinase
jgi|Bigna1|135804|aug1.31_g10512	ChlorV-1..054	34.9	0.349	210	120	0	45	254	7	192	7.998e-24	98	putative Protein kinase
jgi|Bigna1|52029|estExt_Genewise1Plus.C_50013	ChlorV-1..256	34.9	0.349	303	188	0	165	467	1	290	1.32e-51	186	putative Methionine aminopeptidase
jgi|Bigna1|91034|estExt_fgenesh1_pg.C_860045	ChlorV-3..117	34.9	0.349	63	40	0	331	393	188	249	0.0001138	39	putative Protein kinase
jgi|Bigna1|137826|aug1.41_g12534	ChlorV-1..054	34.9	0.349	83	51	0	194	273	85	167	3.495e-09	53	putative Protein kinase
jgi|Bigna1|80337|fgenesh1_pg.70_#_40	ChlorV-1..054	34.9	0.349	101	59	0	153	253	87	178	9.877e-11	58	putative Protein kinase
jgi|Bigna1|80337|fgenesh1_pg.70_#_40	ChlorV-2..052	34.9	0.349	101	59	0	153	253	87	178	2.275e-10	57	putative Protein kinase
jgi|Bigna1|84413|fgenesh1_pg.135_#_7	ChlorV-1..226	34.8	0.348	89	52	0	2170	2250	330	418	5.16e-10	59	putative Helicase
jgi|Bigna1|21911|gw1.81.10.1	ChlorV-3..044	34.8	0.348	89	56	0	52	140	88	174	6.417e-14	66	putative Protein kinase
jgi|Bigna1|84413|fgenesh1_pg.135_#_7	ChlorV-4..220	34.8	0.348	89	52	0	2170	2250	330	418	5.258e-10	59	putative Helicase
jgi|Bigna1|88672|estExt_fgenesh1_pg.C_360039	ChlorV-3..053	34.8	0.348	105	65	0	213	317	284	383	7.966e-10	56	putative Transcriptional repressor CTCF
jgi|Bigna1|48609|estExt_Genewise1.C_290069	ChlorV-1..300	34.8	0.348	156	91	0	69	208	14	169	1.25e-21	89	putative Ubiquitin-conjugating enzyme E2
jgi|Bigna1|84413|fgenesh1_pg.135_#_7	ChlorV-2..234	34.8	0.348	89	52	0	2170	2250	330	418	5.119e-10	59	putative Helicase
jgi|Bigna1|91009|estExt_fgenesh1_pg.C_850084	ChlorV-1..054	34.8	0.348	210	127	0	49	258	2	197	6.398e-27	113	putative Protein kinase
jgi|Bigna1|84413|fgenesh1_pg.135_#_7	ChlorV-3..226	34.8	0.348	89	52	0	2170	2250	330	418	4.805e-10	59	putative Helicase
jgi|Bigna1|70308|fgenesh1_pg.11_#_199	ChlorV-4..326	34.8	0.348	181	110	0	323	491	4	184	9.065e-31	126	putative Elongation factor Tu GTP binding domain
jgi|Bigna1|88672|estExt_fgenesh1_pg.C_360039	ChlorV-2..062	34.8	0.348	105	65	0	213	317	284	383	8.486e-10	56	putative Transcriptional repressor CTCF
jgi|Bigna1|91009|estExt_fgenesh1_pg.C_850084	ChlorV-3..044	34.8	0.348	210	127	0	49	258	2	197	4.519e-30	124	putative Protein kinase
jgi|Bigna1|44984|e_gw1.108.13.1	ChlorV-3..277	34.8	0.348	345	222	0	89	433	6	346	1.983e-60	212	putative Helicase
jgi|Bigna1|70308|fgenesh1_pg.11_#_199	ChlorV-1..328	34.8	0.348	181	110	0	323	491	4	184	2.689e-30	124	putative Elongation factor Tu GTP binding domain
jgi|Bigna1|70308|fgenesh1_pg.11_#_199	ChlorV-2..343	34.8	0.348	181	110	0	323	491	4	184	8.824e-31	126	putative Elongation factor Tu GTP binding domain
jgi|Bigna1|88672|estExt_fgenesh1_pg.C_360039	ChlorV-4..059	34.8	0.348	105	65	0	213	317	284	383	8.718e-10	56	putative Transcriptional repressor CTCF
jgi|Bigna1|85079|estExt_fgenesh1_pg.C_20116	ChlorV-1..292	34.8	0.348	66	40	0	31	93	2	67	6.982e-07	46	putative DnaJ domain-containing protein
jgi|Bigna1|51422|estExt_Genewise1Plus.C_10044	ChlorV-1..009	34.8	0.348	43	25	0	52	94	3	41	1.695e-05	40	putative RING-finger-containing E3 ubiquitin ligase
jgi|Bigna1|70308|fgenesh1_pg.11_#_199	ChlorV-3..325	34.8	0.348	181	110	0	323	491	4	184	2.504e-30	124	putative Elongation factor Tu GTP binding domain
jgi|Bigna1|65885|fgenesh1_kg.144_#_2_#_7003_1_CFAO_EXTA	ChlorV-1..009	34.7	0.347	46	28	0	253	298	1	44	4.294e-05	39	putative RING-finger-containing E3 ubiquitin ligase
jgi|Bigna1|33410|e_gw1.2.209.1	ChlorV-2..354	34.7	0.347	46	28	0	10	55	591	634	3.592e-05	37	putative DNA repair protein Rad5/Rad8
jgi|Bigna1|48207|estExt_Genewise1.C_230195	ChlorV-1..077	34.7	0.347	119	69	0	12	117	474	592	9.723e-12	59	putative Ubiquitin-conjugating enzyme E2
jgi|Bigna1|43509|e_gw1.80.58.1	ChlorV-2..124	34.7	0.347	138	77	0	1	138	93	211	7.131e-17	72	putative Nuclease
jgi|Bigna1|43509|e_gw1.80.58.1	ChlorV-1..124	34.7	0.347	138	77	0	1	138	93	211	7.188e-17	72	putative Nuclease
jgi|Bigna1|33410|e_gw1.2.209.1	ChlorV-4..338	34.7	0.347	46	28	0	10	55	591	634	3.69e-05	37	putative DNA repair protein Rad5/Rad8
jgi|Bigna1|140541|aug1.56_g15249	ChlorV-1..191	34.7	0.347	46	26	0	24	64	52	97	0.0008592	36	putative RING-finger-containing E3 ubiquitin ligase
jgi|Bigna1|23190|gw1.31.66.1	ChlorV-2..048	34.7	0.347	92	56	0	15	106	96	182	1.373e-09	51	putative Protein kinase
jgi|Bigna1|80666|fgenesh1_pg.73_#_34	ChlorV-4..165	34.7	0.347	68	42	0	169	236	13	77	0.0009469	35	putative DnaJ domain-containing protein
jgi|Bigna1|23190|gw1.31.66.1	ChlorV-4..045	34.7	0.347	92	56	0	15	106	96	182	1.41e-09	51	putative Protein kinase
jgi|Bigna1|22893|gw1.53.36.1	ChlorV-1..010	34.7	0.347	69	42	0	3	67	105	173	5.915e-06	39	putative Protein kinase
jgi|Bigna1|37589|e_gw1.20.85.1	ChlorV-2..124	34.7	0.347	201	119	0	2	202	37	220	3.746e-31	117	putative Nuclease
jgi|Bigna1|23190|gw1.31.66.1	ChlorV-3..040	34.7	0.347	92	56	0	15	106	97	183	6.999e-10	52	putative Protein kinase
jgi|Bigna1|30189|gw1.8.174.1	ChlorV-3..040	34.7	0.347	138	84	0	89	226	56	185	5.757e-15	71	putative Protein kinase
jgi|Bigna1|43509|e_gw1.80.58.1	ChlorV-4..117	34.7	0.347	138	77	0	1	138	93	211	7.325e-17	72	putative Nuclease
jgi|Bigna1|80666|fgenesh1_pg.73_#_34	ChlorV-2..175	34.7	0.347	68	42	0	169	236	13	77	0.0009218	35	putative DnaJ domain-containing protein
jgi|Bigna1|37589|e_gw1.20.85.1	ChlorV-4..117	34.7	0.347	201	119	0	2	202	37	220	3.848e-31	117	putative Nuclease
jgi|Bigna1|92408|estExt_fgenesh1_pm.C_200027	ChlorV-2..343	34.6	0.346	438	279	0	35	461	5	442	3.164e-75	257	putative Elongation factor Tu GTP binding domain
jgi|Bigna1|85832|estExt_fgenesh1_pg.C_60218	ChlorV-2..052	34.6	0.346	141	92	0	81	221	36	176	7.054e-18	81	putative Protein kinase
jgi|Bigna1|51699|estExt_Genewise1Plus.C_20274	ChlorV-3..044	34.6	0.346	97	63	0	31	127	88	184	1.832e-10	57	putative Protein kinase
jgi|Bigna1|44040|e_gw1.88.49.1	ChlorV-4..338	34.6	0.346	45	27	0	39	83	596	637	0.0001908	36	putative DNA repair protein Rad5/Rad8
jgi|Bigna1|88824|estExt_fgenesh1_pg.C_390003	ChlorV-1..191	34.6	0.346	50	31	0	261	309	46	95	0.0001432	38	putative RING-finger-containing E3 ubiquitin ligase
jgi|Bigna1|36349|e_gw1.14.59.1	ChlorV-1..054	34.6	0.346	103	65	0	96	196	93	195	1.233e-12	62	putative Protein kinase
jgi|Bigna1|85832|estExt_fgenesh1_pg.C_60218	ChlorV-4..049	34.6	0.346	141	92	0	81	221	36	176	7.247e-18	81	putative Protein kinase
jgi|Bigna1|72576|fgenesh1_pg.20_#_136	ChlorV-3..044	34.6	0.346	98	58	0	279	376	88	176	6.934e-13	66	putative Protein kinase
jgi|Bigna1|51699|estExt_Genewise1Plus.C_20274	ChlorV-4..049	34.6	0.346	97	63	0	31	127	88	184	1.515e-10	58	putative Protein kinase
jgi|Bigna1|49890|estExt_Genewise1.C_600008	ChlorV-2..037	34.6	0.346	101	65	0	79	179	37	137	7.971e-22	88	putative Ubiquitin-conjugating enzyme E2
jgi|Bigna1|49890|estExt_Genewise1.C_600008	ChlorV-3..028	34.6	0.346	101	65	0	79	179	37	137	5.487e-22	89	putative Ubiquitin-conjugating enzyme E2
jgi|Bigna1|51699|estExt_Genewise1Plus.C_20274	ChlorV-2..052	34.6	0.346	97	63	0	31	127	88	184	1.475e-10	58	putative Protein kinase
jgi|Bigna1|72576|fgenesh1_pg.20_#_136	ChlorV-4..049	34.6	0.346	98	58	0	279	376	88	176	4.364e-13	67	putative Protein kinase
jgi|Bigna1|72576|fgenesh1_pg.20_#_136	ChlorV-2..052	34.6	0.346	98	58	0	279	376	88	176	4.248e-13	67	putative Protein kinase
jgi|Bigna1|92515|estExt_fgenesh1_pm.C_290002	ChlorV-3..036	34.6	0.346	1178	765	0	12	1182	4	1181	4.094e-198	646	putative RNA polymerase Rpb2
jgi|Bigna1|33142|e_gw1.1.452.1	ChlorV-1..123	34.6	0.346	192	118	0	3	194	14	194	2.561e-23	93	putative Ribonuclease
jgi|Bigna1|43187|e_gw1.73.28.1	ChlorV-1..010	34.6	0.346	94	59	0	55	148	83	173	4.362e-08	49	putative Protein kinase
jgi|Bigna1|92408|estExt_fgenesh1_pm.C_200027	ChlorV-4..326	34.6	0.346	438	279	0	35	461	5	442	3.251e-75	257	putative Elongation factor Tu GTP binding domain
jgi|Bigna1|53447|estExt_Genewise1Plus.C_190205	ChlorV-3..277	34.6	0.346	253	164	0	32	282	118	370	1.637e-54	188	putative Helicase
jgi|Bigna1|88924|estExt_fgenesh1_pg.C_400112	ChlorV-3..349	34.6	0.346	74	45	0	243	316	215	284	8.554e-06	42	putative Protein kinase
jgi|Bigna1|133076|aug1.20_g7784	ChlorV-4..338	34.6	0.346	49	27	0	215	263	593	634	0.0002606	38	putative DNA repair protein Rad5/Rad8
jgi|Bigna1|79576|fgenesh1_pg.63_#_73	ChlorV-2..221	34.6	0.346	78	46	0	42	119	27	98	1.315e-11	55	putative Thioredoxin
jgi|Bigna1|44040|e_gw1.88.49.1	ChlorV-3..336	34.6	0.346	45	27	0	39	83	181	222	0.0001744	36	putative DNA repair protein Rad5/Rad8
jgi|Bigna1|80684|fgenesh1_pg.73_#_52	ChlorV-1..054	34.6	0.346	147	89	0	209	355	62	198	3.486e-23	100	putative Protein kinase
jgi|Bigna1|44040|e_gw1.88.49.1	ChlorV-1..339	34.6	0.346	45	27	0	39	83	596	637	0.0002504	36	putative DNA repair protein Rad5/Rad8
jgi|Bigna1|27145|gw1.44.117.1	ChlorV-1..104	34.6	0.346	102	63	0	1	98	1	102	5.355e-12	56	putative Nuclease
jgi|Bigna1|53222|estExt_Genewise1Plus.C_170025	ChlorV-3..349	34.6	0.346	75	46	0	221	295	212	282	3.663e-08	49	putative Protein kinase
jgi|Bigna1|49890|estExt_Genewise1.C_600008	ChlorV-4..034	34.6	0.346	101	65	0	79	179	37	137	8.188e-22	88	putative Ubiquitin-conjugating enzyme E2
jgi|Bigna1|53447|estExt_Genewise1Plus.C_190205	ChlorV-4..275	34.6	0.346	253	164	0	32	282	118	370	2.448e-54	187	putative Helicase
jgi|Bigna1|46327|estExt_Genewise1.C_30299	ChlorV-2..048	34.6	0.346	153	95	0	230	382	37	182	4.437e-15	73	putative Protein kinase
jgi|Bigna1|46327|estExt_Genewise1.C_30299	ChlorV-4..045	34.6	0.346	153	95	0	230	382	37	182	4.558e-15	73	putative Protein kinase
jgi|Bigna1|44040|e_gw1.88.49.1	ChlorV-2..354	34.6	0.346	45	27	0	39	83	596	637	0.0001858	36	putative DNA repair protein Rad5/Rad8
jgi|Bigna1|133076|aug1.20_g7784	ChlorV-2..354	34.6	0.346	49	27	0	215	263	593	634	0.0002537	38	putative DNA repair protein Rad5/Rad8
jgi|Bigna1|53864|estExt_Genewise1Plus.C_250090	ChlorV-3..044	34.6	0.346	96	60	0	122	217	85	176	6.175e-12	61	putative Protein kinase
jgi|Bigna1|31736|gw1.17.203.1	ChlorV-3..078	34.6	0.346	52	33	0	2	53	79	129	4.578e-05	36	putative Ankyrin repeat protein
jgi|Bigna1|53052|estExt_Genewise1Plus.C_150024	ChlorV-1..331	34.6	0.346	250	158	0	29	278	23	264	2.735e-44	160	putative Replication factor C subunit 4
jgi|Bigna1|92105|estExt_fgenesh1_pm.C_30009	ChlorV-1..054	34.6	0.346	148	91	0	72	219	31	170	1.196e-23	98	putative Protein kinase
jgi|Bigna1|53447|estExt_Genewise1Plus.C_190205	ChlorV-2..291	34.6	0.346	253	164	0	32	282	118	370	2.383e-54	187	putative Helicase
jgi|Bigna1|84852|estExt_fgenesh1_pg.C_10212	ChlorV-1..010	34.6	0.346	49	31	0	110	157	125	173	0.0007605	36	putative Protein kinase
jgi|Bigna1|48197|estExt_Genewise1.C_230165	ChlorV-3..349	34.5	0.345	84	49	0	200	283	209	284	1.521e-07	48	putative Protein kinase
jgi|Bigna1|37897|e_gw1.22.46.1	ChlorV-1..339	34.5	0.345	55	33	0	126	180	589	639	5.533e-05	38	putative DNA repair protein Rad5/Rad8
jgi|Bigna1|43859|e_gw1.85.33.1	ChlorV-4..276	34.5	0.345	84	52	0	2	82	21	104	8.273e-15	64	putative Erv1 / Alr family Oxidase
jgi|Bigna1|44984|e_gw1.108.13.1	ChlorV-4..275	34.5	0.345	345	223	0	89	433	6	346	1.006e-59	210	putative Helicase
jgi|Bigna1|88827|estExt_fgenesh1_pg.C_390011	ChlorV-2..048	34.5	0.345	84	44	0	395	478	159	226	0.0006915	37	putative Protein kinase
jgi|Bigna1|45562|e_gw1.128.3.1	ChlorV-3..195	34.5	0.345	694	444	0	1	694	74	752	3.3e-111	370	putative RNA polymerase Rpb1
jgi|Bigna1|43859|e_gw1.85.33.1	ChlorV-3..278	34.5	0.345	84	52	0	2	82	21	104	4.016e-15	64	putative Erv1 / Alr family Oxidase
jgi|Bigna1|84979|estExt_fgenesh1_pg.C_10524	ChlorV-2..052	34.5	0.345	83	52	0	3	85	88	167	3.196e-09	52	putative Protein kinase
jgi|Bigna1|44984|e_gw1.108.13.1	ChlorV-2..291	34.5	0.345	345	223	0	89	433	6	346	9.789e-60	210	putative Helicase
jgi|Bigna1|125404|aug1.1_g112	ChlorV-1..357	34.5	0.345	81	48	0	85	165	215	288	2.921e-07	47	putative Protein kinase
jgi|Bigna1|22832|gw1.16.49.1	ChlorV-1..047	34.5	0.345	161	101	0	46	206	50	204	6.27e-20	83	putative Protein kinase
jgi|Bigna1|22832|gw1.16.49.1	ChlorV-3..044	34.5	0.345	181	113	0	19	199	20	193	3.809e-28	108	putative Protein kinase
jgi|Bigna1|88827|estExt_fgenesh1_pg.C_390011	ChlorV-4..045	34.5	0.345	84	44	0	395	478	159	226	0.0007104	37	putative Protein kinase
jgi|Bigna1|40397|e_gw1.42.39.1	ChlorV-4..045	34.5	0.345	142	85	0	5	146	39	169	7.676e-15	69	putative Protein kinase
jgi|Bigna1|84979|estExt_fgenesh1_pg.C_10524	ChlorV-4..049	34.5	0.345	83	52	0	3	85	88	167	3.283e-09	52	putative Protein kinase
jgi|Bigna1|44984|e_gw1.108.13.1	ChlorV-1..277	34.5	0.345	345	223	0	89	433	6	346	4.568e-59	208	putative Helicase
jgi|Bigna1|84979|estExt_fgenesh1_pg.C_10524	ChlorV-3..044	34.5	0.345	83	52	0	3	85	88	167	5.323e-09	51	putative Protein kinase
jgi|Bigna1|90297|estExt_fgenesh1_pg.C_670006	ChlorV-1..342	34.5	0.345	131	81	0	200	323	56	186	9.809e-15	70	hypothetical protein
jgi|Bigna1|37897|e_gw1.22.46.1	ChlorV-3..336	34.5	0.345	55	33	0	126	180	174	224	6.851e-05	38	putative DNA repair protein Rad5/Rad8
jgi|Bigna1|43859|e_gw1.85.33.1	ChlorV-2..292	34.5	0.345	84	52	0	2	82	21	104	8.054e-15	64	putative Erv1 / Alr family Oxidase
jgi|Bigna1|40397|e_gw1.42.39.1	ChlorV-2..048	34.5	0.345	142	85	0	5	146	39	169	7.472e-15	69	putative Protein kinase
jgi|Bigna1|37361|e_gw1.19.100.1	ChlorV-2..048	34.5	0.345	157	97	0	42	198	34	182	6.007e-18	78	putative Protein kinase
jgi|Bigna1|22832|gw1.16.49.1	ChlorV-2..052	34.5	0.345	181	113	0	19	199	20	193	4.61e-29	110	putative Protein kinase
jgi|Bigna1|45562|e_gw1.128.3.1	ChlorV-4..194	34.5	0.345	694	444	0	1	694	74	752	3.545e-113	376	putative RNA polymerase Rpb1
jgi|Bigna1|88827|estExt_fgenesh1_pg.C_390011	ChlorV-3..040	34.5	0.345	84	44	0	395	478	160	227	0.0004927	38	putative Protein kinase
jgi|Bigna1|84979|estExt_fgenesh1_pg.C_10524	ChlorV-1..054	34.5	0.345	83	52	0	3	85	88	167	2.418e-09	53	putative Protein kinase
jgi|Bigna1|37361|e_gw1.19.100.1	ChlorV-4..045	34.5	0.345	157	97	0	42	198	34	182	6.171e-18	78	putative Protein kinase
jgi|Bigna1|22832|gw1.16.49.1	ChlorV-4..049	34.5	0.345	181	113	0	19	199	20	193	4.736e-29	110	putative Protein kinase
jgi|Bigna1|45562|e_gw1.128.3.1	ChlorV-2..204	34.5	0.345	694	444	0	1	694	74	752	3.45e-113	376	putative RNA polymerase Rpb1
jgi|Bigna1|84106|fgenesh1_pg.123_#_5	ChlorV-3..177	34.4	0.344	150	96	0	434	581	197	346	2.517e-22	98	putative ATPase
jgi|Bigna1|86308|estExt_fgenesh1_pg.C_90248	ChlorV-4..062	34.4	0.344	193	124	0	121	310	47	239	1.077e-21	94	putative Protein kinase
jgi|Bigna1|84106|fgenesh1_pg.123_#_5	ChlorV-2..186	34.4	0.344	150	96	0	434	581	197	346	2.682e-22	98	putative ATPase
jgi|Bigna1|91009|estExt_fgenesh1_pg.C_850084	ChlorV-2..052	34.4	0.344	210	128	0	49	258	2	197	1.103e-29	123	putative Protein kinase
jgi|Bigna1|32398|gw1.8.238.1	ChlorV-2..091	34.4	0.344	58	36	0	18	75	72	127	0.000245	33
jgi|Bigna1|134507|aug1.25_g9215	ChlorV-2..065	34.4	0.344	61	37	0	271	327	119	179	0.0002428	38	putative Protein kinase
jgi|Bigna1|134507|aug1.25_g9215	ChlorV-3..057	34.4	0.344	61	37	0	271	327	119	179	0.0002279	38	putative Protein kinase
jgi|Bigna1|75268|fgenesh1_pg.33_#_129	ChlorV-1..132	34.4	0.344	61	39	0	354	414	164	224	9.292e-09	52	putative ATPase
jgi|Bigna1|49105|estExt_Genewise1.C_390095	ChlorV-1..359	34.4	0.344	116	72	0	79	194	5	115	2.14e-11	57	putative RNA polymerase Rpb6
jgi|Bigna1|84106|fgenesh1_pg.123_#_5	ChlorV-4..175	34.4	0.344	150	96	0	434	581	197	346	2.755e-22	98	putative ATPase
jgi|Bigna1|134507|aug1.25_g9215	ChlorV-2..048	34.4	0.344	61	33	0	277	327	72	132	3.74e-06	44	putative Protein kinase
jgi|Bigna1|91009|estExt_fgenesh1_pg.C_850084	ChlorV-4..049	34.4	0.344	210	128	0	49	258	2	197	1.133e-29	123	putative Protein kinase
jgi|Bigna1|32398|gw1.8.238.1	ChlorV-4..088	34.4	0.344	58	36	0	18	75	72	127	0.0002517	33	putative Ankyrin repeat protein
jgi|Bigna1|32398|gw1.8.238.1	ChlorV-3..078	34.4	0.344	58	36	0	18	75	72	127	0.00023	33	putative Ankyrin repeat protein
jgi|Bigna1|134507|aug1.25_g9215	ChlorV-4..045	34.4	0.344	61	33	0	277	327	72	132	3.842e-06	44	putative Protein kinase
jgi|Bigna1|143107|aug1.75_g17815	ChlorV-3..004	34.4	0.344	61	39	0	13	73	85	145	3.892e-06	43	putative RNA helicase
jgi|Bigna1|83327|fgenesh1_pg.106_#_16	ChlorV-3..040	34.4	0.344	93	56	0	160	252	100	185	6.923e-08	49	putative Protein kinase
jgi|Bigna1|32398|gw1.8.238.1	ChlorV-1..094	34.4	0.344	58	36	0	18	75	72	127	0.0003394	32	putative Ankyrin repeat protein
jgi|Bigna1|48701|estExt_Genewise1.C_300142	ChlorV-1..278	34.4	0.344	87	54	0	20	103	18	104	3.912e-15	66	putative Erv1 / Alr family Oxidase
jgi|Bigna1|35206|e_gw1.8.48.1	ChlorV-3..057	34.4	0.344	220	141	0	13	228	47	266	1.204e-20	87	putative Protein kinase
jgi|Bigna1|93000|estExt_fgenesh1_pm.C_1880001	ChlorV-1..357	34.4	0.344	61	38	0	175	235	225	283	0.0001044	38	putative Protein kinase
jgi|Bigna1|53792|estExt_Genewise1Plus.C_240087	ChlorV-3..292	34.3	0.343	64	39	0	13	76	3	63	9.562e-05	38	putative DnaJ domain-containing protein
jgi|Bigna1|86130|estExt_fgenesh1_pg.C_80149	ChlorV-1..119	34.3	0.343	128	78	0	339	458	566	693	7.601e-07	47	putative Protease
jgi|Bigna1|91690|estExt_fgenesh1_pg.C_1130036	ChlorV-4..034	34.3	0.343	102	65	0	64	165	39	138	5.087e-14	68	putative Ubiquitin-conjugating enzyme E2
jgi|Bigna1|86130|estExt_fgenesh1_pg.C_80149	ChlorV-4..112	34.3	0.343	128	78	0	339	458	566	693	7.747e-07	47	putative Protease
jgi|Bigna1|28057|gw1.52.91.1	ChlorV-4..293	34.3	0.343	64	39	0	1	64	4	63	1.1e-07	41	putative DnaJ domain-containing protein
jgi|Bigna1|86130|estExt_fgenesh1_pg.C_80149	ChlorV-2..119	34.3	0.343	128	78	0	339	458	566	693	7.541e-07	47	putative Protease
jgi|Bigna1|91690|estExt_fgenesh1_pg.C_1130036	ChlorV-2..037	34.3	0.343	102	65	0	64	165	39	138	4.952e-14	68	putative Ubiquitin-conjugating enzyme E2
jgi|Bigna1|53792|estExt_Genewise1Plus.C_240087	ChlorV-2..309	34.3	0.343	64	39	0	13	76	3	63	0.0001019	38	putative DnaJ domain-containing protein
jgi|Bigna1|35249|e_gw1.8.173.1	ChlorV-4..049	34.3	0.343	197	124	0	23	219	4	192	5.461e-38	136	putative Protein kinase
jgi|Bigna1|53792|estExt_Genewise1Plus.C_240087	ChlorV-1..292	34.3	0.343	64	39	0	13	76	3	63	1.076e-05	41	putative DnaJ domain-containing protein
jgi|Bigna1|40496|e_gw1.44.170.1	ChlorV-1..054	34.3	0.343	132	85	0	51	181	89	220	5.585e-24	94	putative Protein kinase
jgi|Bigna1|146110|aug1.109_g20818	ChlorV-1..054	34.3	0.343	99	56	0	495	593	85	170	2.365e-11	61	putative Protein kinase
jgi|Bigna1|37361|e_gw1.19.100.1	ChlorV-4..062	34.3	0.343	193	119	0	10	191	47	239	2.723e-25	99	putative Protein kinase
jgi|Bigna1|57667|fgenesh1_pm.24_#_3	ChlorV-1..300	34.3	0.343	128	72	0	39	148	50	177	1.763e-17	74	putative Ubiquitin-conjugating enzyme E2
jgi|Bigna1|37728|e_gw1.21.162.1	ChlorV-1..191	34.3	0.343	32	16	0	22	53	73	98	0.0002991	31	putative RING-finger-containing E3 ubiquitin ligase
jgi|Bigna1|91690|estExt_fgenesh1_pg.C_1130036	ChlorV-3..028	34.3	0.343	102	65	0	64	165	39	138	4.649e-14	68	putative Ubiquitin-conjugating enzyme E2
jgi|Bigna1|21590|gw1.45.29.1	ChlorV-3..040	34.3	0.343	97	58	0	106	202	94	183	1.565e-10	56	putative Protein kinase
jgi|Bigna1|53792|estExt_Genewise1Plus.C_240087	ChlorV-4..293	34.3	0.343	64	39	0	13	76	3	63	0.0001046	38	putative DnaJ domain-containing protein
jgi|Bigna1|45218|e_gw1.115.28.1	ChlorV-3..040	34.3	0.343	96	56	0	124	219	94	179	4.057e-14	66	putative Protein kinase
jgi|Bigna1|40496|e_gw1.44.170.1	ChlorV-4..049	34.3	0.343	132	85	0	51	181	89	220	1.446e-23	93	putative Protein kinase
jgi|Bigna1|28057|gw1.52.91.1	ChlorV-3..292	34.3	0.343	64	39	0	1	64	4	63	1.006e-07	41	putative DnaJ domain-containing protein
jgi|Bigna1|87987|estExt_fgenesh1_pg.C_260173	ChlorV-1..047	34.3	0.343	99	51	0	307	405	101	179	3.713e-10	57	putative Protein kinase
jgi|Bigna1|89566|estExt_fgenesh1_pg.C_510132	ChlorV-1..054	34.3	0.343	96	57	0	225	320	89	176	3.447e-14	69	putative Protein kinase
jgi|Bigna1|40496|e_gw1.44.170.1	ChlorV-2..052	34.3	0.343	132	85	0	51	181	89	220	1.408e-23	93	putative Protein kinase
jgi|Bigna1|29316|gw1.26.135.1	ChlorV-1..010	34.3	0.343	60	36	0	114	173	131	186	2.138e-05	40	putative Protein kinase
jgi|Bigna1|86130|estExt_fgenesh1_pg.C_80149	ChlorV-3..109	34.3	0.343	128	78	0	339	458	11	138	7.079e-07	47
jgi|Bigna1|53960|estExt_Genewise1Plus.C_260165	ChlorV-2..048	34.3	0.343	156	93	0	20	175	41	183	2.204e-18	81	putative Protein kinase
jgi|Bigna1|53960|estExt_Genewise1Plus.C_260165	ChlorV-4..045	34.3	0.343	156	93	0	20	175	41	183	2.264e-18	81	putative Protein kinase
jgi|Bigna1|42462|e_gw1.64.12.1	ChlorV-4..062	34.3	0.343	193	124	0	18	207	47	239	9.582e-21	89	putative Protein kinase
jgi|Bigna1|133816|aug1.22_g8524	ChlorV-3..018	34.3	0.343	67	41	0	38	104	8	71	0.0001897	37	putative DnaJ homolog
jgi|Bigna1|133816|aug1.22_g8524	ChlorV-2..024	34.3	0.343	67	41	0	38	104	8	71	0.0002675	37	putative DnaJ homolog
jgi|Bigna1|133816|aug1.22_g8524	ChlorV-4..021	34.3	0.343	67	41	0	38	104	8	71	0.0002748	37	putative DnaJ homolog
jgi|Bigna1|28057|gw1.52.91.1	ChlorV-2..309	34.3	0.343	64	39	0	1	64	4	63	1.071e-07	41	putative DnaJ domain-containing protein
jgi|Bigna1|133816|aug1.22_g8524	ChlorV-1..015	34.3	0.343	67	41	0	38	104	8	71	0.0002697	37	putative DnaJ homolog
jgi|Bigna1|35249|e_gw1.8.173.1	ChlorV-2..052	34.3	0.343	197	124	0	23	219	4	192	5.316e-38	136	putative Protein kinase
jgi|Bigna1|83500|fgenesh1_pg.109_#_42	ChlorV-3..304	34.3	0.343	163	106	0	149	311	5	166	1.432e-21	94	putative Ubiquitin thioesterase
jgi|Bigna1|92385|estExt_fgenesh1_pm.C_190013	ChlorV-4..062	34.2	0.342	197	126	0	41	232	44	240	2.019e-19	85	putative Protein kinase
jgi|Bigna1|55640|estExt_Genewise1Plus.C_660051	ChlorV-3..297	34.2	0.342	107	59	0	10	99	40	146	5.238e-14	64	putative Ubiquitin-conjugating enzyme E2
jgi|Bigna1|28413|gw1.295.1.1	ChlorV-3..044	34.2	0.342	105	62	0	1	105	34	128	1.121e-18	75	putative Protein kinase
jgi|Bigna1|134233|aug1.24_g8941	ChlorV-3..143	34.2	0.342	179	111	0	11	179	68	246	8.256e-29	108	putative packaging ATPase/Poxvirus A32 protein	Blanc et al.
jgi|Bigna1|33120|e_gw1.1.174.1	ChlorV-2..065	34.2	0.342	171	108	0	13	177	93	263	1.413e-14	68	putative Protein kinase
jgi|Bigna1|33120|e_gw1.1.174.1	ChlorV-3..057	34.2	0.342	171	108	0	13	177	93	263	1.326e-14	68	putative Protein kinase
jgi|Bigna1|92515|estExt_fgenesh1_pm.C_290002	ChlorV-1..039	34.2	0.342	1175	768	0	12	1179	4	1178	2.788e-197	643	putative RNA polymerase Rpb2
jgi|Bigna1|55640|estExt_Genewise1Plus.C_660051	ChlorV-4..299	34.2	0.342	107	59	0	10	99	40	146	5.732e-14	64	putative Ubiquitin-conjugating enzyme E2
jgi|Bigna1|27145|gw1.44.117.1	ChlorV-4..098	34.2	0.342	109	68	0	1	105	1	109	1.55e-12	58	putative Nuclease
jgi|Bigna1|134233|aug1.24_g8941	ChlorV-1..150	34.2	0.342	179	111	0	11	179	68	246	1.658e-28	107	putative packaging ATPase/Poxvirus A32 protein	Blanc et al.
jgi|Bigna1|58440|fgenesh1_pm.90_#_5	ChlorV-2..124	34.2	0.342	221	143	0	1	219	1	221	1.248e-31	118	putative Nuclease
jgi|Bigna1|28413|gw1.295.1.1	ChlorV-2..052	34.2	0.342	105	62	0	1	105	34	128	1.638e-18	74	putative Protein kinase
jgi|Bigna1|27145|gw1.44.117.1	ChlorV-3..090	34.2	0.342	109	68	0	1	105	1	109	1.034e-12	58	putative Nuclease
jgi|Bigna1|27145|gw1.44.117.1	ChlorV-2..104	34.2	0.342	109	68	0	1	105	1	109	1.509e-12	58	putative Nuclease
jgi|Bigna1|58440|fgenesh1_pm.90_#_5	ChlorV-4..117	34.2	0.342	221	143	0	1	219	1	221	1.282e-31	118	putative Nuclease
jgi|Bigna1|37589|e_gw1.20.85.1	ChlorV-3..116	34.2	0.342	201	120	0	2	202	37	220	1.22e-30	115	putative Nuclease
jgi|Bigna1|53960|estExt_Genewise1Plus.C_260165	ChlorV-4..353	34.2	0.342	72	45	0	110	181	225	293	5.19e-05	39	putative Protein kinase
jgi|Bigna1|88458|estExt_fgenesh1_pg.C_320072	ChlorV-4..003	34.2	0.342	101	64	0	63	163	1	99	2e-10	55	putative Deaminase
jgi|Bigna1|134233|aug1.24_g8941	ChlorV-4..141	34.2	0.342	179	111	0	11	179	68	246	9.035e-29	108	putative packaging ATPase/Poxvirus A32 protein	Blanc et al.
jgi|Bigna1|43060|e_gw1.72.47.1	ChlorV-2..277	34.2	0.342	38	24	0	4	41	244	281	2.687e-05	34	hypothetical protein
jgi|Bigna1|28413|gw1.295.1.1	ChlorV-4..049	34.2	0.342	105	62	0	1	105	34	128	1.683e-18	74	putative Protein kinase
jgi|Bigna1|53960|estExt_Genewise1Plus.C_260165	ChlorV-2..369	34.2	0.342	72	45	0	110	181	225	293	5.052e-05	39	putative Protein kinase
jgi|Bigna1|53960|estExt_Genewise1Plus.C_260165	ChlorV-1..357	34.2	0.342	72	45	0	110	181	225	293	5.092e-05	39	putative Protein kinase
jgi|Bigna1|134233|aug1.24_g8941	ChlorV-2..150	34.2	0.342	179	111	0	11	179	68	246	8.795e-29	108	putative packaging ATPase/Poxvirus A32 protein	Blanc et al.
jgi|Bigna1|53960|estExt_Genewise1Plus.C_260165	ChlorV-3..349	34.2	0.342	72	45	0	110	181	225	293	4.743e-05	39	putative Protein kinase
jgi|Bigna1|68165|fgenesh1_pg.5_#_241	ChlorV-2..078	34.2	0.342	73	39	0	288	360	266	326	2.963e-05	41	putative Protein kinase
jgi|Bigna1|40342|e_gw1.42.87.1	ChlorV-4..045	34.2	0.342	104	63	0	67	170	90	185	1.838e-09	52	putative Protein kinase
jgi|Bigna1|88458|estExt_fgenesh1_pg.C_320072	ChlorV-3..001	34.2	0.342	101	64	0	63	163	1	99	1.828e-10	55	putative Deaminase
jgi|Bigna1|69195|fgenesh1_pg.8_#_119	ChlorV-3..040	34.2	0.342	112	61	0	278	389	86	179	7.027e-08	49	putative Protein kinase
jgi|Bigna1|68165|fgenesh1_pg.5_#_241	ChlorV-4..075	34.2	0.342	73	39	0	288	360	266	326	2.308e-05	42	putative Protein kinase
jgi|Bigna1|55640|estExt_Genewise1Plus.C_660051	ChlorV-2..315	34.2	0.342	107	59	0	10	99	40	146	5.58e-14	64	putative Ubiquitin-conjugating enzyme E2
jgi|Bigna1|29316|gw1.26.135.1	ChlorV-4..045	34.2	0.342	108	64	0	102	209	86	184	3.107e-11	59	putative Protein kinase
jgi|Bigna1|40342|e_gw1.42.87.1	ChlorV-2..048	34.2	0.342	104	63	0	67	170	90	185	1.789e-09	52	putative Protein kinase
jgi|Bigna1|29316|gw1.26.135.1	ChlorV-2..048	34.2	0.342	108	64	0	102	209	86	184	3.025e-11	59	putative Protein kinase
jgi|Bigna1|40852|e_gw1.46.45.1	ChlorV-3..044	34.1	0.341	160	93	0	61	220	36	177	1.504e-25	102	putative Protein kinase
jgi|Bigna1|43749|e_gw1.83.33.1	ChlorV-1..010	34.1	0.341	75	48	0	75	149	102	175	1.54e-07	46	putative Protein kinase
jgi|Bigna1|53052|estExt_Genewise1Plus.C_150024	ChlorV-3..327	34.1	0.341	250	159	0	29	278	23	264	1.613e-43	158	putative Replication factor C subunit 4
jgi|Bigna1|53052|estExt_Genewise1Plus.C_150024	ChlorV-4..329	34.1	0.341	250	159	0	29	278	23	264	4.439e-43	156	putative Replication factor C subunit 4
jgi|Bigna1|57270|fgenesh1_pm.8_#_5	ChlorV-1..032	34.1	0.341	126	79	0	33	158	25	145	8.562e-22	87	putative Ubiquitin-conjugating enzyme E2
jgi|Bigna1|33142|e_gw1.1.452.1	ChlorV-2..123	34.1	0.341	192	119	0	3	194	14	194	4.126e-22	89	putative Ribonuclease
jgi|Bigna1|86605|estExt_fgenesh1_pg.C_120062	ChlorV-3..192	34.1	0.341	303	198	0	6	308	5	305	3.284e-49	173	putative Replication factor C subunit 4
jgi|Bigna1|23300|gw1.1.180.1	ChlorV-1..010	34.1	0.341	75	47	0	2	76	101	173	4.901e-09	51	putative Protein kinase
jgi|Bigna1|33142|e_gw1.1.452.1	ChlorV-3..113	34.1	0.341	192	119	0	3	194	14	194	3.873e-22	89	putative Ribonuclease
jgi|Bigna1|92408|estExt_fgenesh1_pm.C_200027	ChlorV-3..325	34.1	0.341	438	281	0	35	461	5	442	1.019e-74	256	putative Elongation factor Tu GTP binding domain
jgi|Bigna1|33142|e_gw1.1.452.1	ChlorV-4..116	34.1	0.341	192	119	0	3	194	14	194	4.238e-22	89	putative Ribonuclease
jgi|Bigna1|82269|fgenesh1_pg.90_#_11	ChlorV-3..044	34.1	0.341	173	103	0	9	181	25	181	2.806e-23	93	putative Protein kinase
jgi|Bigna1|136765|aug1.35_g11473	ChlorV-3..349	34.1	0.341	79	49	0	570	648	210	285	2.971e-07	48	putative Protein kinase
jgi|Bigna1|53052|estExt_Genewise1Plus.C_150024	ChlorV-2..346	34.1	0.341	250	159	0	29	278	23	264	4.321e-43	156	putative Replication factor C subunit 4
jgi|Bigna1|51422|estExt_Genewise1Plus.C_10044	ChlorV-2..277	34.1	0.341	41	26	0	55	95	244	284	0.000127	37	hypothetical protein
jgi|Bigna1|84148|fgenesh1_pg.124_#_18	ChlorV-3..292	34	0.34	44	28	0	121	164	4	46	0.0003177	38	putative DnaJ domain-containing protein
jgi|Bigna1|45562|e_gw1.128.3.1	ChlorV-1..202	34	0.34	694	447	0	1	694	74	752	2.646e-109	365	putative RNA polymerase Rpb1
jgi|Bigna1|55844|estExt_Genewise1Plus.C_720085	ChlorV-3..330	34	0.34	94	61	0	118	211	394	487	4.355e-12	62	putative Hsp70 protein
jgi|Bigna1|90188|estExt_fgenesh1_pg.C_640085	ChlorV-1..308	34	0.34	47	30	0	571	617	56	102	0.0005811	37	putative Ubiquitin thioesterase
jgi|Bigna1|21000|gw1.3.46.1	ChlorV-1..010	34	0.34	96	59	0	46	141	83	173	1.325e-08	50	putative Protein kinase
jgi|Bigna1|23678|gw1.40.35.1	ChlorV-4..049	34	0.34	95	61	0	1	95	88	181	8.631e-15	65	putative Protein kinase
jgi|Bigna1|35206|e_gw1.8.48.1	ChlorV-4..062	34	0.34	220	142	0	13	228	47	266	1.963e-19	84	putative Protein kinase
jgi|Bigna1|43060|e_gw1.72.47.1	ChlorV-1..009	34	0.34	44	26	0	1	44	3	42	0.0001874	31	putative RING-finger-containing E3 ubiquitin ligase
jgi|Bigna1|89502|estExt_fgenesh1_pg.C_500078	ChlorV-1..132	34	0.34	313	206	0	72	384	41	353	2.084e-46	171	putative ATPase
jgi|Bigna1|89637|estExt_fgenesh1_pg.C_530006	ChlorV-1..054	34	0.34	94	60	0	156	249	85	176	4.375e-10	57	putative Protein kinase
jgi|Bigna1|30189|gw1.8.174.1	ChlorV-4..045	34	0.34	138	85	0	89	226	55	184	8.416e-15	70	putative Protein kinase
jgi|Bigna1|136282|aug1.33_g10990	ChlorV-3..057	34	0.34	94	50	0	119	212	207	283	2.987e-08	49	putative Protein kinase
jgi|Bigna1|88544|estExt_fgenesh1_pg.C_330139	ChlorV-4..045	34	0.34	100	57	0	76	175	96	182	1.611e-12	62	putative Protein kinase
jgi|Bigna1|138347|aug1.44_g13055	ChlorV-3..090	34	0.34	138	87	0	778	915	125	257	1.039e-17	84	putative Nuclease
jgi|Bigna1|73176|fgenesh1_pg.23_#_45	ChlorV-2..052	34	0.34	89	58	0	247	335	88	176	5.244e-09	55	putative Protein kinase
jgi|Bigna1|73497|fgenesh1_pg.24_#_153	ChlorV-1..047	34	0.34	98	57	0	134	231	86	172	4.706e-06	44	putative Protein kinase
jgi|Bigna1|93000|estExt_fgenesh1_pm.C_1880001	ChlorV-3..040	34	0.34	199	123	0	109	307	60	247	5.155e-18	81	putative Protein kinase
jgi|Bigna1|91747|estExt_fgenesh1_pg.C_1160039	ChlorV-1..270	34	0.34	97	59	0	624	720	794	884	1.269e-05	44	putative Helicase
jgi|Bigna1|55939|estExt_Genewise1Plus.C_760020	ChlorV-1..047	34	0.34	93	54	0	148	240	96	178	1.576e-08	51	putative Protein kinase
jgi|Bigna1|84148|fgenesh1_pg.124_#_18	ChlorV-2..309	34	0.34	44	28	0	121	164	4	46	0.0003384	38	putative DnaJ domain-containing protein
jgi|Bigna1|79464|fgenesh1_pg.62_#_95	ChlorV-3..004	34	0.34	95	60	0	594	688	874	965	4.193e-08	52	putative RNA helicase
jgi|Bigna1|55844|estExt_Genewise1Plus.C_720085	ChlorV-4..332	34	0.34	94	61	0	118	211	394	487	4.766e-12	62	putative Hsp70 protein
jgi|Bigna1|45218|e_gw1.115.28.1	ChlorV-2..052	34	0.34	94	58	0	126	219	88	176	1.144e-15	71	putative Protein kinase
jgi|Bigna1|84148|fgenesh1_pg.124_#_18	ChlorV-4..293	34	0.34	44	28	0	121	164	4	46	0.0003477	38	putative DnaJ domain-containing protein
jgi|Bigna1|140887|aug1.59_g15595	ChlorV-1..017	34	0.34	139	87	0	22	160	7	139	6.105e-23	91	putative eukaryotic translation initiation factor 4E	Blanc et al.
jgi|Bigna1|43509|e_gw1.80.58.1	ChlorV-3..116	34	0.34	138	78	0	1	138	93	211	6.694e-17	72	putative Nuclease
jgi|Bigna1|88544|estExt_fgenesh1_pg.C_330139	ChlorV-3..040	34	0.34	100	57	0	76	175	97	183	1.982e-12	61	putative Protein kinase
jgi|Bigna1|73176|fgenesh1_pg.23_#_45	ChlorV-4..049	34	0.34	89	58	0	247	335	88	176	5.387e-09	55	putative Protein kinase
jgi|Bigna1|45218|e_gw1.115.28.1	ChlorV-4..049	34	0.34	94	58	0	126	219	88	176	1.175e-15	71	putative Protein kinase
jgi|Bigna1|43187|e_gw1.73.28.1	ChlorV-4..353	34	0.34	95	61	0	131	224	220	314	2.512e-08	49	putative Protein kinase
jgi|Bigna1|136282|aug1.33_g10990	ChlorV-2..065	34	0.34	94	50	0	119	212	207	283	4.222e-08	49	putative Protein kinase
jgi|Bigna1|23678|gw1.40.35.1	ChlorV-2..052	34	0.34	95	61	0	1	95	88	181	8.402e-15	65	putative Protein kinase
jgi|Bigna1|73176|fgenesh1_pg.23_#_45	ChlorV-3..044	34	0.34	89	58	0	247	335	88	176	4.923e-09	55	putative Protein kinase
jgi|Bigna1|82269|fgenesh1_pg.90_#_11	ChlorV-1..054	34	0.34	176	102	0	3	178	24	178	3.549e-22	90	putative Protein kinase
jgi|Bigna1|136282|aug1.33_g10990	ChlorV-4..062	34	0.34	94	50	0	119	212	207	283	1.399e-08	51	putative Protein kinase
jgi|Bigna1|43187|e_gw1.73.28.1	ChlorV-2..369	34	0.34	95	61	0	131	224	220	314	2.445e-08	49	putative Protein kinase
jgi|Bigna1|55844|estExt_Genewise1Plus.C_720085	ChlorV-2..349	34	0.34	94	61	0	118	211	394	487	4.639e-12	62	putative Hsp70 protein
jgi|Bigna1|88544|estExt_fgenesh1_pg.C_330139	ChlorV-2..048	34	0.34	100	57	0	76	175	96	182	1.568e-12	62	putative Protein kinase
jgi|Bigna1|131183|aug1.13_g5891	ChlorV-1..009	34	0.34	47	25	0	74	120	2	40	0.0001894	38	putative RING-finger-containing E3 ubiquitin ligase
jgi|Bigna1|76935|fgenesh1_pg.44_#_137	ChlorV-2..078	34	0.34	46	27	0	152	193	281	326	0.0005661	36	putative Protein kinase
jgi|Bigna1|30189|gw1.8.174.1	ChlorV-2..048	34	0.34	138	85	0	89	226	55	184	8.192e-15	70	putative Protein kinase
jgi|Bigna1|35206|e_gw1.8.48.1	ChlorV-2..065	34	0.34	232	149	0	13	238	47	278	3.16e-20	86	putative Protein kinase
jgi|Bigna1|54428|estExt_Genewise1Plus.C_330112	ChlorV-1..069	34	0.34	92	57	0	163	254	9	96	7.07e-07	45	putative Ankyrin repeat protein
jgi|Bigna1|54167|estExt_Genewise1Plus.C_290082	ChlorV-1..009	33.9	0.339	51	30	0	262	312	2	47	0.000162	38	putative RING-finger-containing E3 ubiquitin ligase
jgi|Bigna1|143483|aug1.79_g18191	ChlorV-1..009	33.9	0.339	53	34	0	327	379	3	55	1.799e-05	42	putative RING-finger-containing E3 ubiquitin ligase
jgi|Bigna1|66020|fgenesh1_pg.1_#_55	ChlorV-2..365	33.9	0.339	260	161	0	424	667	6	265	3.796e-26	110	putative Protein phosphatase 2C
jgi|Bigna1|25904|gw1.63.31.1	ChlorV-4..209	33.9	0.339	56	34	0	1	56	32	84	2.17e-07	41	putative Thioredoxin
jgi|Bigna1|34911|e_gw1.7.245.1	ChlorV-4..353	33.9	0.339	56	36	0	19	73	229	284	1.626e-05	36	putative Protein kinase
jgi|Bigna1|47380|estExt_Genewise1.C_130127	ChlorV-1..032	33.9	0.339	153	90	0	11	163	5	141	3.438e-25	97	putative Ubiquitin-conjugating enzyme E2
jgi|Bigna1|87987|estExt_fgenesh1_pg.C_260173	ChlorV-3..040	33.9	0.339	103	54	0	307	409	101	183	3.737e-11	60	putative Protein kinase
jgi|Bigna1|51559|estExt_Genewise1Plus.C_10414	ChlorV-4..045	33.9	0.339	162	94	0	60	221	40	182	9.133e-19	82	putative Protein kinase
jgi|Bigna1|34911|e_gw1.7.245.1	ChlorV-2..369	33.9	0.339	56	36	0	19	73	229	284	1.583e-05	36	putative Protein kinase
jgi|Bigna1|25904|gw1.63.31.1	ChlorV-2..221	33.9	0.339	56	34	0	1	56	32	84	2.112e-07	41	putative Thioredoxin
jgi|Bigna1|51559|estExt_Genewise1Plus.C_10414	ChlorV-2..048	33.9	0.339	162	94	0	60	221	40	182	8.891e-19	82	putative Protein kinase
jgi|Bigna1|81473|fgenesh1_pg.81_#_2	ChlorV-1..191	33.9	0.339	56	33	0	48	103	50	100	0.0006401	36	putative RING-finger-containing E3 ubiquitin ligase
jgi|Bigna1|66020|fgenesh1_pg.1_#_55	ChlorV-4..349	33.9	0.339	260	161	0	424	667	6	265	3.899e-26	110	putative Protein phosphatase 2C
jgi|Bigna1|86308|estExt_fgenesh1_pg.C_90248	ChlorV-2..065	33.9	0.339	193	125	0	121	310	47	239	3.29e-21	92	putative Protein kinase
jgi|Bigna1|25904|gw1.63.31.1	ChlorV-3..213	33.9	0.339	56	34	0	1	56	47	99	1.441e-07	41	putative Thioredoxin
jgi|Bigna1|143071|aug1.75_g17779	ChlorV-3..057	33.9	0.339	106	67	0	273	375	77	182	1.662e-11	61	putative Protein kinase
jgi|Bigna1|34911|e_gw1.7.245.1	ChlorV-1..357	33.9	0.339	56	36	0	19	73	229	284	1.595e-05	36	putative Protein kinase
jgi|Bigna1|86308|estExt_fgenesh1_pg.C_90248	ChlorV-3..057	33.9	0.339	193	125	0	121	310	47	239	2.32e-21	93	putative Protein kinase
jgi|Bigna1|35374|e_gw1.9.99.1	ChlorV-1..047	33.9	0.339	114	69	0	35	148	78	183	7.91e-14	66	putative Protein kinase
jgi|Bigna1|50346|estExt_Genewise1.C_750027	ChlorV-1..232	33.9	0.339	460	266	0	21	423	70	529	6.292e-58	204	putative Ribonucleoprotein
jgi|Bigna1|73497|fgenesh1_pg.24_#_153	ChlorV-4..075	33.8	0.338	62	40	0	146	207	288	348	0.0001337	39	putative Protein kinase
jgi|Bigna1|89529|estExt_fgenesh1_pg.C_510028	ChlorV-3..345	33.8	0.338	120	75	0	224	343	3	116	2.234e-12	63
jgi|Bigna1|136844|aug1.36_g11552	ChlorV-4..060	33.8	0.338	124	79	0	20	143	356	475	2.521e-13	64	putative DNA polymerase family B
jgi|Bigna1|142586|aug1.71_g17294	ChlorV-1..107	33.8	0.338	65	42	0	18	82	317	381	3.238e-10	51	putative DNA ligase
jgi|Bigna1|40874|e_gw1.47.69.1	ChlorV-3..336	33.8	0.338	69	44	0	7	73	168	236	1.609e-05	36	putative DNA repair protein Rad5/Rad8
jgi|Bigna1|22903|gw1.4.89.1	ChlorV-1..047	33.8	0.338	141	85	0	107	247	97	225	1.395e-14	68	putative Protein kinase
jgi|Bigna1|43355|e_gw1.77.1.1	ChlorV-2..291	33.8	0.338	373	229	0	197	569	11	357	4.634e-48	179	putative Helicase
jgi|Bigna1|140607|aug1.57_g15315	ChlorV-3..040	33.8	0.338	56	36	0	210	265	82	136	0.0001237	38	putative Protein kinase
jgi|Bigna1|91991|estExt_fgenesh1_pg.C_1500003	ChlorV-4..100	33.8	0.338	112	72	0	381	490	268	379	0.0001771	39	putative Protease
jgi|Bigna1|43355|e_gw1.77.1.1	ChlorV-4..275	33.8	0.338	373	229	0	197	569	11	357	4.761e-48	179	putative Helicase
jgi|Bigna1|43355|e_gw1.77.1.1	ChlorV-1..277	33.8	0.338	373	229	0	197	569	11	357	7.975e-49	181	putative Helicase
jgi|Bigna1|86605|estExt_fgenesh1_pg.C_120062	ChlorV-4..190	33.8	0.338	303	199	0	6	308	5	305	2.636e-49	174	putative Replication factor C subunit 4
jgi|Bigna1|55672|estExt_Genewise1Plus.C_670026	ChlorV-4..049	33.8	0.338	62	38	0	264	322	120	181	3.31e-07	47	putative Protein kinase
jgi|Bigna1|37361|e_gw1.19.100.1	ChlorV-2..065	33.8	0.338	193	120	0	10	191	47	239	9.143e-25	98	putative Protein kinase
jgi|Bigna1|26277|gw1.39.55.1	ChlorV-3..078	33.8	0.338	59	37	0	34	92	69	125	1.602e-05	37	putative Ankyrin repeat protein
jgi|Bigna1|42462|e_gw1.64.12.1	ChlorV-3..057	33.8	0.338	193	125	0	18	207	47	239	2.135e-20	87	putative Protein kinase
jgi|Bigna1|136844|aug1.36_g11552	ChlorV-2..063	33.8	0.338	124	79	0	20	143	356	475	2.454e-13	64	putative DNA polymerase family B
jgi|Bigna1|147490|aug1.173_g22198	ChlorV-1..191	33.8	0.338	61	38	0	45	103	40	100	0.0007329	35	putative RING-finger-containing E3 ubiquitin ligase
jgi|Bigna1|37361|e_gw1.19.100.1	ChlorV-3..057	33.8	0.338	193	120	0	10	191	47	239	6.298e-25	98	putative Protein kinase
jgi|Bigna1|34286|e_gw1.4.249.1	ChlorV-3..349	33.8	0.338	69	43	0	19	84	101	169	0.000596	34	putative Protein kinase
jgi|Bigna1|136119|aug1.32_g10827	ChlorV-4..338	33.8	0.338	67	42	0	188	251	596	662	1.782e-06	43	putative DNA repair protein Rad5/Rad8
jgi|Bigna1|71932|fgenesh1_pg.17_#_187	ChlorV-4..226	33.8	0.338	68	35	0	89	156	145	198	1.187e-08	49	putative ADP/ATP carrier
jgi|Bigna1|136844|aug1.36_g11552	ChlorV-3..054	33.8	0.338	124	79	0	20	143	125	244	2.303e-13	64	putative DNA polymerase family B
jgi|Bigna1|71932|fgenesh1_pg.17_#_187	ChlorV-3..232	33.8	0.338	68	35	0	89	156	145	198	1.085e-08	49	putative ADP/ATP carrier
jgi|Bigna1|35249|e_gw1.8.173.1	ChlorV-3..044	33.8	0.338	197	124	0	23	219	4	192	2.67e-38	137	putative Protein kinase
jgi|Bigna1|71932|fgenesh1_pg.17_#_187	ChlorV-2..242	33.8	0.338	68	35	0	89	156	145	198	1.156e-08	49	putative ADP/ATP carrier
jgi|Bigna1|23300|gw1.1.180.1	ChlorV-4..062	33.8	0.338	131	85	0	5	133	111	241	1.076e-13	65	putative Protein kinase
jgi|Bigna1|25762|gw1.98.30.1	ChlorV-1..357	33.8	0.338	60	39	0	92	151	228	287	0.0001807	35	putative Protein kinase
jgi|Bigna1|71932|fgenesh1_pg.17_#_187	ChlorV-1..233	33.8	0.338	68	35	0	89	156	145	198	8.621e-09	49	putative ADP/ATP carrier
jgi|Bigna1|79576|fgenesh1_pg.63_#_73	ChlorV-4..209	33.8	0.338	71	44	0	49	119	32	98	2.529e-11	55	putative Thioredoxin
jgi|Bigna1|42462|e_gw1.64.12.1	ChlorV-2..065	33.8	0.338	193	125	0	18	207	47	239	3.061e-20	87	putative Protein kinase
jgi|Bigna1|34286|e_gw1.4.249.1	ChlorV-1..357	33.8	0.338	69	43	0	19	84	101	169	0.0003591	35	putative Protein kinase
jgi|Bigna1|136119|aug1.32_g10827	ChlorV-2..354	33.8	0.338	67	42	0	188	251	596	662	1.735e-06	43	putative DNA repair protein Rad5/Rad8
jgi|Bigna1|37589|e_gw1.20.85.1	ChlorV-1..124	33.8	0.338	201	121	0	2	202	37	220	3.329e-30	114	putative Nuclease
jgi|Bigna1|23201|gw1.65.52.1	ChlorV-1..054	33.8	0.338	238	141	0	9	246	3	216	3.511e-30	115	putative Protein kinase
jgi|Bigna1|55672|estExt_Genewise1Plus.C_670026	ChlorV-2..052	33.8	0.338	62	38	0	264	322	120	181	3.222e-07	47	putative Protein kinase
jgi|Bigna1|136844|aug1.36_g11552	ChlorV-1..065	33.8	0.338	124	79	0	20	143	356	475	6.02e-13	63	putative DNA polymerase family B
jgi|Bigna1|34286|e_gw1.4.249.1	ChlorV-4..353	33.8	0.338	69	43	0	19	84	101	169	0.0006522	34	putative Protein kinase
jgi|Bigna1|91991|estExt_fgenesh1_pg.C_1500003	ChlorV-2..107	33.8	0.338	112	72	0	381	490	57	168	0.0001724	39	putative Protease
jgi|Bigna1|34286|e_gw1.4.249.1	ChlorV-2..369	33.8	0.338	69	43	0	19	84	101	169	0.0006349	34	putative Protein kinase
jgi|Bigna1|55672|estExt_Genewise1Plus.C_670026	ChlorV-3..044	33.8	0.338	62	38	0	264	322	120	181	1.216e-06	45	putative Protein kinase
jgi|Bigna1|58538|fgenesh1_pm.106_#_4	ChlorV-3..270	33.8	0.338	120	76	0	427	546	62	177	5.476e-09	54	putative Helicase
jgi|Bigna1|40342|e_gw1.42.87.1	ChlorV-3..349	33.7	0.337	80	49	0	85	164	210	284	1.376e-05	40	putative Protein kinase
jgi|Bigna1|89707|estExt_fgenesh1_pg.C_540034	ChlorV-3..226	33.7	0.337	77	45	0	101	169	338	414	0.0001749	38	putative Helicase
jgi|Bigna1|34911|e_gw1.7.245.1	ChlorV-2..065	33.7	0.337	89	48	0	1	73	155	243	1.769e-11	53	putative Protein kinase
jgi|Bigna1|88957|estExt_fgenesh1_pg.C_410062	ChlorV-4..219	33.7	0.337	85	46	0	49	119	620	704	0.0005446	36	putative ABC transporter
jgi|Bigna1|34911|e_gw1.7.245.1	ChlorV-3..057	33.7	0.337	89	48	0	1	73	155	243	1.661e-11	53	putative Protein kinase
jgi|Bigna1|53960|estExt_Genewise1Plus.C_260165	ChlorV-3..040	33.7	0.337	156	95	0	20	175	41	184	9.87e-17	76	putative Protein kinase
jgi|Bigna1|85832|estExt_fgenesh1_pg.C_60218	ChlorV-1..054	33.7	0.337	155	99	0	81	230	36	190	1.619e-20	89	putative Protein kinase
jgi|Bigna1|80464|fgenesh1_pg.71_#_49	ChlorV-4..049	33.7	0.337	89	56	0	184	268	88	176	1.888e-12	63	putative Protein kinase
jgi|Bigna1|58286|fgenesh1_pm.72_#_1	ChlorV-2..052	33.7	0.337	162	99	0	40	201	31	180	3.973e-21	90	putative Protein kinase
jgi|Bigna1|34911|e_gw1.7.245.1	ChlorV-4..062	33.7	0.337	89	48	0	1	73	155	243	1.817e-11	53	putative Protein kinase
jgi|Bigna1|40342|e_gw1.42.87.1	ChlorV-4..049	33.7	0.337	151	93	0	14	164	36	177	4.227e-25	99	putative Protein kinase
jgi|Bigna1|40342|e_gw1.42.87.1	ChlorV-2..052	33.7	0.337	151	93	0	14	164	36	177	4.115e-25	99	putative Protein kinase
jgi|Bigna1|85871|estExt_fgenesh1_pg.C_60318	ChlorV-1..010	33.7	0.337	83	49	0	121	195	93	175	2.402e-05	42	putative Protein kinase
jgi|Bigna1|87043|estExt_fgenesh1_pg.C_160095	ChlorV-1..233	33.7	0.337	77	45	0	141	217	145	213	1.094e-05	42	putative ADP/ATP carrier
jgi|Bigna1|73497|fgenesh1_pg.24_#_153	ChlorV-2..065	33.7	0.337	86	49	0	138	212	131	216	6.162e-06	43	putative Protein kinase
jgi|Bigna1|22893|gw1.53.36.1	ChlorV-1..357	33.7	0.337	79	49	0	38	116	208	282	1.496e-05	38	putative Protein kinase
jgi|Bigna1|37361|e_gw1.19.100.1	ChlorV-3..040	33.7	0.337	157	99	0	42	198	34	183	1.844e-15	70	putative Protein kinase
jgi|Bigna1|40342|e_gw1.42.87.1	ChlorV-3..044	33.7	0.337	151	93	0	14	164	36	177	5.258e-25	99	putative Protein kinase
jgi|Bigna1|38359|e_gw1.25.2.1	ChlorV-4..219	33.7	0.337	492	319	0	1	482	58	549	1.464e-81	275	putative ABC transporter
jgi|Bigna1|87043|estExt_fgenesh1_pg.C_160095	ChlorV-2..242	33.7	0.337	77	45	0	141	217	145	213	6.216e-06	43	putative ADP/ATP carrier
jgi|Bigna1|87043|estExt_fgenesh1_pg.C_160095	ChlorV-3..232	33.7	0.337	77	45	0	141	217	145	213	5.835e-06	43	putative ADP/ATP carrier
jgi|Bigna1|76568|fgenesh1_pg.42_#_46	ChlorV-3..040	33.7	0.337	162	105	0	114	275	74	232	6.048e-20	85	putative Protein kinase
jgi|Bigna1|22893|gw1.53.36.1	ChlorV-4..353	33.7	0.337	79	49	0	38	116	208	282	1.525e-05	38	putative Protein kinase
jgi|Bigna1|89707|estExt_fgenesh1_pg.C_540034	ChlorV-1..226	33.7	0.337	77	45	0	101	169	338	414	0.0001878	38	putative Helicase
jgi|Bigna1|80464|fgenesh1_pg.71_#_49	ChlorV-2..052	33.7	0.337	89	56	0	184	268	88	176	1.838e-12	63	putative Protein kinase
jgi|Bigna1|87273|estExt_fgenesh1_pg.C_180143	ChlorV-1..215	33.7	0.337	80	51	0	47	126	47	124	6.956e-10	55	putative Thioredoxin
jgi|Bigna1|91009|estExt_fgenesh1_pg.C_850084	ChlorV-3..040	33.7	0.337	154	91	0	93	246	45	183	4.279e-12	64	putative Protein kinase
jgi|Bigna1|89707|estExt_fgenesh1_pg.C_540034	ChlorV-2..234	33.7	0.337	77	45	0	101	169	338	414	0.0001863	38	putative Helicase
jgi|Bigna1|80464|fgenesh1_pg.71_#_49	ChlorV-3..044	33.7	0.337	89	56	0	184	268	88	176	1.725e-12	63	putative Protein kinase
jgi|Bigna1|46458|estExt_Genewise1.C_40290	ChlorV-3..340	33.7	0.337	476	312	0	72	547	72	543	6.814e-69	240	putative Asparagine synthase
jgi|Bigna1|58286|fgenesh1_pm.72_#_1	ChlorV-4..049	33.7	0.337	162	99	0	40	201	31	180	4.081e-21	90	putative Protein kinase
jgi|Bigna1|92385|estExt_fgenesh1_pm.C_190013	ChlorV-2..065	33.7	0.337	197	127	0	41	232	44	240	6.285e-19	84	putative Protein kinase
jgi|Bigna1|22893|gw1.53.36.1	ChlorV-2..369	33.7	0.337	79	49	0	38	116	208	282	1.485e-05	38	putative Protein kinase
jgi|Bigna1|87043|estExt_fgenesh1_pg.C_160095	ChlorV-4..226	33.7	0.337	77	45	0	141	217	145	213	6.386e-06	43	putative ADP/ATP carrier
jgi|Bigna1|89707|estExt_fgenesh1_pg.C_540034	ChlorV-4..220	33.7	0.337	77	45	0	101	169	338	414	0.0001914	38	putative Helicase
jgi|Bigna1|73497|fgenesh1_pg.24_#_153	ChlorV-3..057	33.7	0.337	86	49	0	138	212	131	216	5.784e-06	43	putative Protein kinase
jgi|Bigna1|89267|estExt_fgenesh1_pg.C_460068	ChlorV-4..349	33.6	0.336	198	124	0	91	288	41	228	7.256e-20	86	putative Protein phosphatase 2C
jgi|Bigna1|58475|fgenesh1_pm.96_#_3	ChlorV-2..232	33.6	0.336	206	129	0	40	234	69	274	3.592e-23	100	putative ABC transporter
jgi|Bigna1|51898|estExt_Genewise1Plus.C_40062	ChlorV-3..044	33.6	0.336	97	62	0	6	102	81	175	3.796e-13	63	putative Protein kinase
jgi|Bigna1|56750|estExt_Genewise1Plus.C_1180031	ChlorV-3..040	33.6	0.336	101	62	0	25	125	89	182	3.108e-10	54	putative Protein kinase
jgi|Bigna1|51898|estExt_Genewise1Plus.C_40062	ChlorV-4..049	33.6	0.336	97	62	0	6	102	81	175	2.261e-13	63	putative Protein kinase
jgi|Bigna1|36261|e_gw1.13.143.1	ChlorV-1..010	33.6	0.336	106	60	0	56	161	83	173	2.11e-09	52	putative Protein kinase
jgi|Bigna1|89267|estExt_fgenesh1_pg.C_460068	ChlorV-2..365	33.6	0.336	198	124	0	91	288	41	228	7.064e-20	86	putative Protein phosphatase 2C
jgi|Bigna1|55360|estExt_Genewise1Plus.C_570011	ChlorV-2..052	33.6	0.336	184	112	0	47	230	23	192	7.144e-24	98	putative Protein kinase
jgi|Bigna1|30585|gw1.2.261.1	ChlorV-2..048	33.6	0.336	97	60	0	111	207	95	185	8.094e-11	56	putative Protein kinase
jgi|Bigna1|51898|estExt_Genewise1Plus.C_40062	ChlorV-2..052	33.6	0.336	97	62	0	6	102	81	175	2.201e-13	63	putative Protein kinase
jgi|Bigna1|132934|aug1.19_g7642	ChlorV-4..093	33.6	0.336	89	57	0	10	96	2	90	1.988e-08	50	putative Ceramidase
jgi|Bigna1|48207|estExt_Genewise1.C_230195	ChlorV-4..077	33.6	0.336	123	72	0	8	117	470	592	7.348e-12	59	putative Ubiquitin-conjugating enzyme E2
jgi|Bigna1|30585|gw1.2.261.1	ChlorV-4..045	33.6	0.336	97	60	0	111	207	95	185	8.315e-11	56	putative Protein kinase
jgi|Bigna1|48207|estExt_Genewise1.C_230195	ChlorV-3..067	33.6	0.336	123	72	0	8	117	264	386	6.715e-12	59	putative Ubiquitin-conjugating enzyme E2
jgi|Bigna1|29645|gw1.25.80.1	ChlorV-1..047	33.6	0.336	94	60	0	24	117	92	183	2.663e-10	51	putative Protein kinase
jgi|Bigna1|55360|estExt_Genewise1Plus.C_570011	ChlorV-3..044	33.6	0.336	184	112	0	47	230	23	192	6.706e-24	98	putative Protein kinase
jgi|Bigna1|92900|estExt_fgenesh1_pm.C_950001	ChlorV-2..065	33.6	0.336	194	127	0	19	212	47	239	4.475e-24	100	putative Protein kinase
jgi|Bigna1|29254|gw1.44.164.1	ChlorV-2..052	33.6	0.336	210	123	0	8	217	4	189	2.283e-27	109	putative Protein kinase
jgi|Bigna1|33096|e_gw1.1.172.1	ChlorV-3..116	33.6	0.336	223	144	0	1	218	1	223	1.17e-32	123	putative Nuclease
jgi|Bigna1|135087|aug1.28_g9795	ChlorV-1..324	33.6	0.336	235	145	0	82	316	32	251	1.465e-43	157	putative Dioxygenase
jgi|Bigna1|72285|fgenesh1_pg.19_#_81	ChlorV-1..300	33.6	0.336	121	68	0	39	142	51	171	7.583e-16	70	putative Ubiquitin-conjugating enzyme E2
jgi|Bigna1|130001|aug1.10_g4709	ChlorV-3..307	33.6	0.336	339	191	0	138	476	100	388	7.15e-44	165	putative Shikimate kinase/Threonine synthase
jgi|Bigna1|56264|estExt_Genewise1Plus.C_900005	ChlorV-4..062	33.6	0.336	195	125	0	58	246	45	239	1.984e-20	90	putative Protein kinase
jgi|Bigna1|48207|estExt_Genewise1.C_230195	ChlorV-2..080	33.6	0.336	123	72	0	8	117	470	592	7.153e-12	59	putative Ubiquitin-conjugating enzyme E2
jgi|Bigna1|58475|fgenesh1_pm.96_#_3	ChlorV-3..223	33.6	0.336	206	129	0	40	234	69	274	5.886e-23	99
jgi|Bigna1|29530|gw1.37.132.1	ChlorV-1..047	33.6	0.336	98	56	0	35	132	97	182	6.528e-10	51	putative Protein kinase
jgi|Bigna1|80684|fgenesh1_pg.73_#_52	ChlorV-2..078	33.6	0.336	95	58	0	237	324	284	378	6.75e-06	43	putative Protein kinase
jgi|Bigna1|132934|aug1.19_g7642	ChlorV-2..099	33.6	0.336	89	57	0	10	96	2	90	1.936e-08	50	putative Ceramidase
jgi|Bigna1|56445|estExt_Genewise1Plus.C_990013	ChlorV-1..401	33.6	0.336	93	51	0	125	217	27	104	6.131e-07	45	putative Deaminase
jgi|Bigna1|29254|gw1.44.164.1	ChlorV-4..049	33.6	0.336	210	123	0	8	217	4	189	2.345e-27	109	putative Protein kinase
jgi|Bigna1|132934|aug1.19_g7642	ChlorV-3..085	33.6	0.336	89	57	0	10	96	2	90	1.817e-08	50	putative Ceramidase
jgi|Bigna1|55360|estExt_Genewise1Plus.C_570011	ChlorV-4..049	33.6	0.336	184	112	0	47	230	23	192	7.339e-24	98	putative Protein kinase
jgi|Bigna1|33096|e_gw1.1.172.1	ChlorV-1..124	33.6	0.336	223	144	0	1	218	1	223	1.257e-32	123	putative Nuclease
jgi|Bigna1|29530|gw1.37.132.1	ChlorV-2..065	33.5	0.335	133	83	0	3	128	109	241	1.326e-12	59	putative Protein kinase
jgi|Bigna1|40852|e_gw1.46.45.1	ChlorV-1..054	33.5	0.335	160	94	0	61	220	36	177	3.836e-23	95	putative Protein kinase
jgi|Bigna1|82269|fgenesh1_pg.90_#_11	ChlorV-2..052	33.5	0.335	167	100	0	15	181	31	181	1.184e-23	94	putative Protein kinase
jgi|Bigna1|82269|fgenesh1_pg.90_#_11	ChlorV-4..049	33.5	0.335	167	100	0	15	181	31	181	1.216e-23	94	putative Protein kinase
jgi|Bigna1|46458|estExt_Genewise1.C_40290	ChlorV-2..356	33.5	0.335	476	313	0	72	547	72	543	1.812e-68	239	putative Asparagine synthase
jgi|Bigna1|29530|gw1.37.132.1	ChlorV-3..057	33.5	0.335	133	83	0	3	128	109	241	1.245e-12	59	putative Protein kinase
jgi|Bigna1|85133|estExt_fgenesh1_pg.C_20265	ChlorV-3..345	33.5	0.335	137	80	0	454	590	23	143	5.291e-13	66
jgi|Bigna1|40496|e_gw1.44.170.1	ChlorV-3..044	33.5	0.335	132	86	0	51	181	89	220	8.524e-23	91	putative Protein kinase
jgi|Bigna1|43355|e_gw1.77.1.1	ChlorV-3..277	33.5	0.335	373	230	0	197	569	11	357	1.894e-47	177	putative Helicase
jgi|Bigna1|89909|estExt_fgenesh1_pg.C_580009	ChlorV-4..049	33.5	0.335	163	100	0	83	245	34	185	1.4e-21	93	putative Protein kinase
jgi|Bigna1|46458|estExt_Genewise1.C_40290	ChlorV-4..340	33.5	0.335	476	313	0	72	547	72	543	1.862e-68	239	putative Asparagine synthase
jgi|Bigna1|38359|e_gw1.25.2.1	ChlorV-1..225	33.5	0.335	492	320	0	1	482	58	549	1.642e-82	278	putative ABC transporter
jgi|Bigna1|40852|e_gw1.46.45.1	ChlorV-4..049	33.5	0.335	160	94	0	61	220	36	177	7.544e-25	100	putative Protein kinase
jgi|Bigna1|40852|e_gw1.46.45.1	ChlorV-2..052	33.5	0.335	160	94	0	61	220	36	177	7.344e-25	100	putative Protein kinase
jgi|Bigna1|68474|fgenesh1_pg.6_#_142	ChlorV-4..062	33.5	0.335	133	73	0	5	115	139	271	5.916e-13	65	putative Protein kinase
jgi|Bigna1|89909|estExt_fgenesh1_pg.C_580009	ChlorV-2..052	33.5	0.335	163	100	0	83	245	34	185	1.363e-21	93	putative Protein kinase
jgi|Bigna1|92455|estExt_fgenesh1_pm.C_240018	ChlorV-3..109	33.4	0.334	478	304	0	319	776	2	479	5.824e-65	234
jgi|Bigna1|144639|aug1.89_g19347	ChlorV-2..065	33.4	0.334	193	125	0	12	200	47	239	4.086e-21	89	putative Protein kinase
jgi|Bigna1|58440|fgenesh1_pm.90_#_5	ChlorV-3..116	33.4	0.334	221	145	0	1	219	1	221	2.184e-31	117	putative Nuclease
jgi|Bigna1|58440|fgenesh1_pm.90_#_5	ChlorV-1..124	33.4	0.334	221	145	0	1	219	1	221	2.345e-31	117	putative Nuclease
jgi|Bigna1|43343|e_gw1.76.4.1	ChlorV-3..333	33.4	0.334	201	131	0	258	454	230	430	7.548e-31	123	putative DNA Photolyase
jgi|Bigna1|144639|aug1.89_g19347	ChlorV-3..057	33.4	0.334	193	125	0	12	200	47	239	3.836e-21	89	putative Protein kinase
jgi|Bigna1|63648|fgenesh1_kg.57_#_11_#_5474_1_CFAO_EXTA	ChlorV-2..052	33.3	0.333	72	46	0	1	72	112	181	5.024e-08	46	putative Protein kinase
jgi|Bigna1|26439|gw1.18.72.1	ChlorV-3..044	33.3	0.333	83	53	0	5	87	100	180	1.124e-10	51	putative Protein kinase
jgi|Bigna1|69378|fgenesh1_pg.8_#_302	ChlorV-1..399	33.3	0.333	54	33	0	8	58	30	83	0.0003031	35
jgi|Bigna1|59757|fgenesh1_kg.6_#_93_#_3170_1_CFAO_EXTA	ChlorV-2..277	33.3	0.333	42	27	0	56	97	241	281	0.0004563	34	hypothetical protein
jgi|Bigna1|88781|estExt_fgenesh1_pg.C_380031	ChlorV-3..330	33.3	0.333	431	248	0	27	457	7	379	3.125e-61	215	putative Hsp70 protein
jgi|Bigna1|88951|estExt_fgenesh1_pg.C_410038	ChlorV-2..052	33.3	0.333	104	65	0	14	117	87	184	9.385e-11	56	putative Protein kinase
jgi|Bigna1|131193|aug1.13_g5901	ChlorV-3..202	33.3	0.333	62	39	0	34	95	47	106	0.0008487	33
jgi|Bigna1|88498|estExt_fgenesh1_pg.C_330007	ChlorV-3..223	33.3	0.333	48	31	0	295	342	226	273	2.727e-05	41
jgi|Bigna1|77640|fgenesh1_pg.49_#_83	ChlorV-2..048	33.3	0.333	156	86	0	145	300	95	224	3.692e-15	72	putative Protein kinase
jgi|Bigna1|27506|gw1.29.79.1	ChlorV-3..078	33.3	0.333	66	39	0	1	66	88	146	1.536e-05	36	putative Ankyrin repeat protein
jgi|Bigna1|32459|gw1.23.208.1	ChlorV-2..091	33.3	0.333	48	29	0	4	51	87	130	5.382e-05	34
jgi|Bigna1|40905|e_gw1.47.32.1	ChlorV-3..040	33.3	0.333	149	91	0	118	266	89	225	1.283e-18	81	putative Protein kinase
jgi|Bigna1|86366|estExt_fgenesh1_pg.C_100046	ChlorV-1..017	33.3	0.333	80	48	0	187	266	54	126	1.837e-07	48	putative eukaryotic translation initiation factor 4E
jgi|Bigna1|31667|gw1.14.221.1	ChlorV-1..094	33.3	0.333	53	33	0	16	68	72	122	0.0002652	34	putative Ankyrin repeat protein
jgi|Bigna1|43444|e_gw1.78.9.1	ChlorV-1..047	33.3	0.333	60	37	0	88	147	81	137	9.799e-05	38	putative Protein kinase
jgi|Bigna1|38431|e_gw1.26.82.1	ChlorV-3..040	33.3	0.333	92	54	0	95	186	93	174	4.353e-07	44	putative Protein kinase
jgi|Bigna1|23456|gw1.8.59.1	ChlorV-3..391	33.3	0.333	75	43	0	142	216	314	378	9.172e-05	38	putative Lipase
jgi|Bigna1|141686|aug1.64_g16394	ChlorV-4..047	33.3	0.333	84	53	0	62	141	90	173	3.929e-05	38	putative dUTPase
jgi|Bigna1|88781|estExt_fgenesh1_pg.C_380031	ChlorV-4..332	33.3	0.333	431	248	0	27	457	7	379	4.643e-61	215	putative Hsp70 protein
jgi|Bigna1|53710|estExt_Genewise1Plus.C_230070	ChlorV-3..336	33.3	0.333	69	45	0	273	341	155	222	3.087e-07	47	putative DNA repair protein Rad5/Rad8
jgi|Bigna1|73176|fgenesh1_pg.23_#_45	ChlorV-1..054	33.3	0.333	89	59	0	247	335	88	176	1.585e-08	54	putative Protein kinase
jgi|Bigna1|138347|aug1.44_g13055	ChlorV-4..098	33.3	0.333	135	87	0	778	912	125	255	5.913e-17	81	putative Nuclease
jgi|Bigna1|125887|aug1.1_g595	ChlorV-1..054	33.3	0.333	124	78	0	1	118	89	212	4.493e-17	73	putative Protein kinase
jgi|Bigna1|125433|aug1.1_g141	ChlorV-3..337	33.3	0.333	64	42	0	52	115	247	310	3.318e-05	41
jgi|Bigna1|92215|estExt_fgenesh1_pm.C_70013	ChlorV-1..191	33.3	0.333	50	33	0	76	125	51	100	3.505e-07	43	putative RING-finger-containing E3 ubiquitin ligase
jgi|Bigna1|88232|estExt_fgenesh1_pg.C_290128	ChlorV-1..054	33.3	0.333	94	61	0	31	124	75	167	5.729e-11	58	putative Protein kinase
jgi|Bigna1|88951|estExt_fgenesh1_pg.C_410038	ChlorV-4..049	33.3	0.333	104	65	0	14	117	87	184	9.64e-11	56	putative Protein kinase
jgi|Bigna1|80136|fgenesh1_pg.68_#_10	ChlorV-3..044	33.3	0.333	73	47	0	199	271	82	152	7.723e-07	46	putative Protein kinase
jgi|Bigna1|134507|aug1.25_g9215	ChlorV-3..044	33.3	0.333	48	31	0	280	327	78	125	1.069e-05	42	putative Protein kinase
jgi|Bigna1|138347|aug1.44_g13055	ChlorV-2..104	33.3	0.333	135	87	0	778	912	125	255	5.756e-17	81	putative Nuclease
jgi|Bigna1|22832|gw1.16.49.1	ChlorV-1..357	33.3	0.333	80	53	0	108	187	209	288	3.953e-07	45	putative Protein kinase
jgi|Bigna1|31667|gw1.14.221.1	ChlorV-3..078	33.3	0.333	53	33	0	16	68	72	122	9.968e-05	36	putative Ankyrin repeat protein
jgi|Bigna1|146110|aug1.109_g20818	ChlorV-1..047	33.3	0.333	102	51	0	503	604	101	178	1.392e-05	42	putative Protein kinase
jgi|Bigna1|36529|e_gw1.14.191.1	ChlorV-2..232	33.3	0.333	59	38	0	246	304	191	248	0.0005887	36	putative ABC transporter
[truncated: 7,321 more rows]
