# Supplementary material for: Strain-level diversity of giant viruses infecting chlorarachniophyte algae in the subtropical North Pacific
Source: ISME J. 2026 Apr 16;20(1):wrag093. doi: 10.1093/ismejo/wrag093 (PMC13196603; doi:10.1093/ismejo/wrag093)
Supplement: Supplementary_Material_wrag093 [file supplementary_material_wrag093.zip › TableS9_ChlorV-1_proteomics_annotated.xlsx]

## Sheet: Sheet1
Protein.Group	Protein.Ids	Global.PG.Q.Value	NrOfPrecursorsMeasured	Quantity.PNP-44-2	annotation
ChlorV-1..153	ChlorV-1..153	0.00229358	45	4896818238	Major capsid protein
ChlorV-1..167	ChlorV-1..167	0.00229358	79	2333543223	Poxvirus P4B major core protein
ChlorV-1..175	ChlorV-1..175	0.00229358	58	1538855303	hypothetical protein
ChlorV-1..187	ChlorV-1..187	0.00229358	12	683797167	hypothetical protein
ChlorV-1..130	ChlorV-1..130	0.00229358	19	643918106	hypothetical protein
ChlorV-1..170	ChlorV-1..170	0.00229358	13	554248846	hypothetical protein
ChlorV-1..194	ChlorV-1..194	0.00229358	16	535811590	hypothetical protein
ChlorV-1..400	ChlorV-1..400	0.00229358	34	404631982	Lipase
ChlorV-1..176	ChlorV-1..176	0.00229358	34	358535705	hypothetical protein
ChlorV-1..142	ChlorV-1..142	0.00229358	22	339603784	Nuclease
ChlorV-1..237	ChlorV-1..237	0.00229358	24	282153212	hypothetical protein
ChlorV-1..186	ChlorV-1..186	0.00229358	61	276969695	hypothetical protein
ChlorV-1..066	ChlorV-1..066	0.00229358	26	202958281	hypothetical protein
ChlorV-1..195	ChlorV-1..195	0.00229358	8	201182340	hypothetical protein
ChlorV-1..238	ChlorV-1..238	0.00229358	13	193370750	hypothetical protein
ChlorV-1..280	ChlorV-1..280	0.00229358	20	1.38251e+08	hypothetical protein
ChlorV-1..367	ChlorV-1..367	0.00229358	24	131099600	Protein kinase
ChlorV-1..149	ChlorV-1..149	0.00229358	15	82646821	hypothetical protein
ChlorV-1..201	ChlorV-1..201	0.00229358	10	79038220	hypothetical protein
ChlorV-1..236	ChlorV-1..236	0.00229358	19	78278282	hypothetical protein
ChlorV-1..057	ChlorV-1..057	0.00229358	16	74226963	hypothetical protein
ChlorV-1..227	ChlorV-1..227	0.00229358	19	71650093	hypothetical protein
ChlorV-1..291	ChlorV-1..291	0.00229358	16	60291457	hypothetical protein
ChlorV-1..193	ChlorV-1..193	0.00229358	34	5.98453e+07	hypothetical protein
ChlorV-1..165	ChlorV-1..165	0.00229358	23	59384567	Protein kinase
ChlorV-1..330	ChlorV-1..330	0.00229358	6	57779580	hypothetical protein
ChlorV-1..067	ChlorV-1..067	0.00229358	15	54111726	Protein kinase
ChlorV-1..134	ChlorV-1..134	0.00229358	10	53637877	hypothetical protein
ChlorV-1..146	ChlorV-1..146	0.00229358	3	49931238	hypothetical protein
ChlorV-1..166	ChlorV-1..166	0.00229358	10	35763881	P8 (PBCV1)-like protein (DUF5761)
ChlorV-1..387	ChlorV-1..387	0.00229358	22	34512950	hypothetical protein
ChlorV-1..211	ChlorV-1..211	0.00229358	5	28169440	hypothetical protein
ChlorV-1..094	ChlorV-1..094	0.00229358	25	26775087	Ankyrin repeat protein
ChlorV-1..197	ChlorV-1..197	0.00229358	10	25801250	hypothetical protein
ChlorV-1..290	ChlorV-1..290	0.00229358	18	25403946	Glycoside hydrolase
ChlorV-1..024	ChlorV-1..024	0.00229358	10	24853907	Helicase
ChlorV-1..243	ChlorV-1..243	0.00229358	5	21746355	DUF5755 domain-containing protein
ChlorV-1..089	ChlorV-1..089	0.00229358	5	20441290	hypothetical protein
ChlorV-1..202	ChlorV-1..202	0.00229358	18	19065132	RNA polymerase Rpb1
ChlorV-1..137	ChlorV-1..137	0.00229358	6	17842229	WD40-domain containing protein
ChlorV-1..371	ChlorV-1..371	0.00229358	8	17594374	hypothetical protein
ChlorV-1..136	ChlorV-1..136	0.00229358	3	16881881	hypothetical protein
ChlorV-1..011	ChlorV-1..011	0.00229358	2	16720550	hypothetical protein
ChlorV-1..355	ChlorV-1..355	0.00229358	3	16466354	hypothetical protein
ChlorV-1..039	ChlorV-1..039	0.00229358	12	16402405	RNA polymerase Rpb2
ChlorV-1..317	ChlorV-1..317	0.00229358	11	15357915	Helicase/NPH I
ChlorV-1..304	ChlorV-1..304	0.00229358	4	13905792	hypothetical protein
ChlorV-1..309	ChlorV-1..309	0.00229358	7	13820107	hypothetical protein
ChlorV-1..185	ChlorV-1..185	0.00229358	6	13205964	hypothetical protein
ChlorV-1..214	ChlorV-1..214	0.00229358	3	12291878	hypothetical protein
ChlorV-1..127	ChlorV-1..127	0.00229358	11	11822142	hypothetical protein
ChlorV-1..131	ChlorV-1..131	0.00229358	8	1.13186e+07	Phosphatase
ChlorV-1..312	ChlorV-1..312	0.00229358	8	8355989	Poly(A) polymerase catalytic subunit
ChlorV-1..010	ChlorV-1..010	0.00229358	6	8315948	Protein kinase
ChlorV-1..311	ChlorV-1..311	0.00229358	8	8015739	mRNA capping enzyme
ChlorV-1..022	ChlorV-1..022	0.00229358	4	7992773	Methyltransferase
ChlorV-1..053	ChlorV-1..052;ChlorV-1..053	0.00229358	7	7265752	Methyltransferase
ChlorV-1..023	ChlorV-1..023	0.00229358	8	7166076	hypothetical protein
ChlorV-1..051	ChlorV-1..051	0.00393701	3	6842101	hypothetical protein
ChlorV-1..157	ChlorV-1..157	0.00229358	2	6242470	DUF2177 domain-containing membrane protein
ChlorV-1..224	ChlorV-1..224	0.00229358	5	5.95533e+06	DNA Photolyase
ChlorV-1..200	ChlorV-1..200	0.00229358	4	5954809	DNA topoisomerase I
ChlorV-1..337	ChlorV-1..337	0.00229358	3	5642607	hypothetical protein
ChlorV-1..253	ChlorV-1..253	0.00229358	5	5218115	RNA polymerase Rpb5
ChlorV-1..269	ChlorV-1..269	0.00229358	3	5186680	hypothetical protein
ChlorV-1..325	ChlorV-1..325	0.00229358	5	5138524	RNA polymerase Rpb3/Rpb11
ChlorV-1..095	ChlorV-1..095	0.00229358	6	5058981	penton protein
ChlorV-1..120	ChlorV-1..120	0.00775194	2	5040350	Rhodanese-like domain
ChlorV-1..259	ChlorV-1..259	0.00229358	4	4.66863e+06	hypothetical protein
ChlorV-1..139	ChlorV-1..139	0.00229358	5	4265144	Peptidase
ChlorV-1..266	ChlorV-1..266	0.00229358	4	4256458	penton protein
ChlorV-1..082	ChlorV-1..082	0.00229358	7	4141159	Methyltransferase/Deaminase fusion protein
ChlorV-1..251	ChlorV-1..251	0.00963391	2	4085620	RNA Polymerase Rpb7
ChlorV-1..398	ChlorV-1..398	0.00229358	3	4064135	NUDIX hydrolase
ChlorV-1..264	ChlorV-1..264	0.00229358	3	3902832	hypothetical protein
ChlorV-1..286	ChlorV-1..286	0.00229358	4	3245281	hypothetical protein
ChlorV-1..174	ChlorV-1..174	0.00229358	2	3209080	ADP-ribosylglycohydrolase
ChlorV-1..177	ChlorV-1..177	0.00229358	3	3145276	hypothetical protein
ChlorV-1..138	ChlorV-1..138	0.00229358	3	2924744	Acetyltransferase
ChlorV-1..249	ChlorV-1..249	0.00229358	4	2728500	Methyltransferase
ChlorV-1..052	ChlorV-1..052	0.00229358	2	2715778	Methyltransferase
ChlorV-1..349	ChlorV-1..349	0.00229358	2	2644830	hypothetical protein
ChlorV-1..365	ChlorV-1..365	0.00229358	3	2641203	Ribonuclease H
ChlorV-1..252	ChlorV-1..252	0.00229358	3	2611106	Ankyrin repeat protein
ChlorV-1..204	ChlorV-1..204	0.00229358	3	2544046	Peptidase
ChlorV-1..244	ChlorV-1..244	0.00229358	5	2.43385e+06	hypothetical protein
ChlorV-1..107	ChlorV-1..107	0.00229358	6	2384724	DNA ligase
ChlorV-1..215	ChlorV-1..215	0.00229358	2	2354044	Thioredoxin
ChlorV-1..013	ChlorV-1..013	0.00229358	3	2321539	Phosphatase
ChlorV-1..336	ChlorV-1..336	0.00229358	4	2313788	DNA Photolyase
ChlorV-1..012	ChlorV-1..012	0.00229358	4	2194429	Helicase
ChlorV-1..289	ChlorV-1..289	0.00229358	2	2158839	Helicase
ChlorV-1..071	ChlorV-1..071	0.00229358	4	2093617	Ankyrin repeat protein
ChlorV-1..121	ChlorV-1..121	0.00229358	3	1774033	Ribosyltransferase
ChlorV-1..163	ChlorV-1..163	0.00229358	4	1671417	Capsid protein
ChlorV-1..019	ChlorV-1..019	0.00229358	3	1497494	hypothetical protein
ChlorV-1..086	ChlorV-1..086	0.00588235	2	1448456	Protease
ChlorV-1..160	ChlorV-1..160	0.00229358	3	1358502	Capsid protein
ChlorV-1..178	ChlorV-1..178	0.00229358	3	1315305	Capsid protein
ChlorV-1..093	ChlorV-1..093	0.00229358	2	1296131	hypothetical protein
ChlorV-1..031	ChlorV-1..031	0.00393701	2	1250209	DNA polymerase beta
ChlorV-1..045	ChlorV-1..045	0.00229358	2	1143979	hypothetical protein
ChlorV-1..169	ChlorV-1..169	0.00393701	2	952526	hypothetical protein
ChlorV-1..353	ChlorV-1..353	0.00393701	2	855822	Protein phosphatase 2C
ChlorV-1..275	ChlorV-1..275	0.00963391	2	513165	DNA-binding protein
ChlorV-1..043	ChlorV-1..043	0.00588235	2	470463	Tubulin–tyrosine ligase
